# Supplementary material for: Evidence for continual hybridization rather than hybrid speciation between Ligularia duciformis and L. paradoxa (Asteraceae)
Source: PeerJ. 2017 Oct 11;5:e3884. doi: 10.7717/peerj.3884 (PMC5640982; doi:10.7717/peerj.3884)
Supplement: Supplemental Information 1 [file peerj-05-3884-s011.fas]

>HD1
TCAGCGGGTAGTCCCGCCTGACTGGGGTCGCGGTCGAGCATCGTCA
CAAGACGACACATTGGGGTCATTGAAGAGATGTTCCTTACTCCTTAGAACGCACAATTTG
ATAAGAGGGTCTTGTCAACCACCACTAATCGTGCGTCCGTCGAAGAGGACTCCTGTTTTA
GCCAACCGCCCCATAGGAACGGGAGACCAATCTCCGCCCGCATCCAAGCATCTCCATCGA
GGAGGCGTGGTGGGGGCGACGCGATGTGTGACGCCCAGGCAGACGTGCCCTCGGCCAAAA
GGCTTCGGGCGCAACTTGCGTTCAAAAACTCGATGGTTCACGGGATTCTGCAATTCACAC
CAAGTATCGCATTTTGCTACGTTCTTCATCGATGCGTGAGCCGAGATATCCGTTGCCGAG
AGTCGTTTGTGATTATAAAGAAGCCACATCCCATGCAAACCCCGCGCAAACGGGGAAGC
ATGGTACAAGCCCTTCTTAAGTTTGATTTTCCTTGGCACATGCCGTGCCGGGGGGTTGTT
GTTGCGCCAATGTGACATCCTTAGGACCCAAAGGGCTGACTAAAGACGCACATCGACAAG
GCATCCAATTAATCGAACAAGAGCCCGATACCAAGGACACCCAAATGTTGTTACATGTTC
ACGGGTCGTTCTGCTATGCAGGTTTCGACAATGATCCTTCCGCAGGTTCACCTACGGAAA
CCTTGTTACGA
>HD10-1
TCAGCGGGTAGTCCCGCCTGACTGGGGTCGCGGTCGATCATCGTCA
CAAGACGACACATTGGGGTCATTGAAGAGATGTTCCTTACTCCTTAGAACGCACAATTTG
ATAAGAGGGTCTTGTCAACCACCACTAATCGTGCGTCCGTCGAAGAGGACTCTTGTTTTA
GCCAACCGCCCCATAGGAACGGGAGACCAATCTCCGCCCGCATCCAAGCATCTCCATCAA
GGAGGCGTGGTGGGGGCGACGCGATGTGTGACGCCCAGGCAGACGTGCCCTCGGCCAAAA
GGCTTCGGGCGCAACTTGCGTTCAAAAACTCGATGGTTCACGGGATTCTGCAATTCACAC
CAAGTATCGCATTTTGCTACGTTCTTCATCGATGCGTGAGCCGAGATATCCGTTGCCGAG
AGTCGTTTGTGATTATAAAGAAGCCACATCCCATGCAAACCCCGCGCAAACGGGGAAGC
ATGGTACAAGCCCTTCTTAAGTTTGATTTTCCTTGGCACATGCCGTGCCGGGGGGTTGTT
GTTGCGCCAATGTGACATCCTTAGGACCCAAAGGGCTGACTAAAGACGCACATCGACAAG
GCATCCAATTAATCGAACAAGAGCCCGATACCAAGGACACCCAAATGTTGTTACATGTTC
ACGGGTCGTTCTGCTATGCAGGTTTCGACAATGATCCTTCCGCAGGTTCACCTACGGAAA
CCTTGTTACGA
>HD10-2
TCAGCGGGTAGTCCCGCCTGACTGGGGTCGCGGTCGAGCATCGTCA
CAAGACGACACATTGGGGTCATTGAAGAGATGTTCCTTACTCCTTAGAACGCACAATTTG
ATAAGAGGGTCTTGTCAACCACCACTAATCGTGCGTCCGTCGAAGAGGACTCCTGTTTTA
GCCAACCGCCCCATAGGAACGGGAGACCAATCTCCGCCCGCATCCATGCATCTCCATCAA
GGAGGCGTGGTGGGGGCGACGCGATGTGTGACGCCCAGGCAGACGTGCCCTCGGCCAAAA
GGCTTCGGGCGCAACTTGCGTTCAAAAACTCGATGGTTCACGGGATTCTGCAATTCACAC
CAAGTATCGCATTTTGCTACGTTCTTCATCGATGCGTGAGCCGAGATATCCGTTGCCGAG
AGTCGTTTGTGATTATAAAGAAGCCACATCCCATGCAAACCCCGCGCAAACGGGGAAGC
ATGGTACAAGCCCTTCTTAAGTTTGATTTTCCTTGGCACATGCCGTGCCGGGGGGTTGTT
GTTGCGCCAATGTGACATCCTTAGGACCCAAAGGGCTGACTAAAGACGCACATCGACAAG
GCATCCAATTAATCGAACAAGAGCCCGATACCAAGGACACCCAAATGTTGTTACATGTTC
ACGGGTCGTTCTGCTATGCAGGTTTCGACAATGATCCTTCCGCAGGTTCACCTACGGAAA
CCTTGTTACGA
>HD11
TCAGCGGGTAGTCCCGCCTGACTGGGGTCGCGGTCGAGCATCGTCA
CAAGACGACACATTGGGGTCATTGAAGAGATGTTCCTTACTCCTTAGAACGCACAATTTG
ATAAGAGGGTCTTGTCAACCACCACTAATCGTGCGTCCGTCGAAGAGGACTCCTGTTTTA
GCCAACCGCCCCATAGGAACGGGAGACCAATCTCCGCCCGCATCCAAGCATCTCCATCGA
GGAGGCGTGGTGGGGGCGACGCGATGTGTGACGCCCAGGCAGACGTGCCCTCGGCCAAAA
GGCTTCGGGCGCAACTTGCGTTCAAAAACTCGATGGTTCACGGGATTCTGCAATTCACAC
CAAGTATCGCATTTTGCTACGTTCTTCATCGATGCGTGAGCCGAGATATCCGTTGCCGAG
AGTCGTTTGTGATTATAAAGAAGCCACATCCCATGCAAACCCCGCGCAAACGGGGAAGC
ATGGTACAAGCCCTTCTTAAGTTTGATTTTCCTTGGCACATGCCGTGCCGGGGGGTTGTT
GTTGCGCCAATGTGACATCCTTAGGACCCAAAGGGCTGACTAAAGACGCACATCGACAAG
GCATCCAATTAATCGAACAAGAGCCCGATACCAAGGACACCCAAATGTTGTTACATGTTC
ACGGGTCGTTCTGCTATGCAGGTTTCGACAATGATCCTTCCGCAGGTTCACCTACGGAAA
CCTTGTTACGA
>HD12
TCAGCGGGTAGTCCCGCCTGACTGGGGTCGCGGTCGAGCATCGTCA
CAAGACGACACATTGGGGTCATTGAAGAGATGTTCCTTACTCCTTAGAACGCACAATTTG
ATAAGAGGGTCTTGTCAACCACCACTAATCGTGCGTCCGTCGAAGAGGACTCCTGTTTTA
GCCAACCGCCCCATAGGAACGGGAGACCAATCTCCGCCCGCATCCAAGCATCTCCATCGA
GGAGGCGTGGTGGGGGCGACGCGATGTGTGACGCCCAGGCAGACGTGCCCTCGGCCAAAA
GGCTTCGGGCGCAACTTGCGTTCAAAAACTCGATGGTTCACGGGATTCTGCAATTCACAC
CAAGTATCGCATTTTGCTACGTTCTTCATCGATGCGTGAGCCGAGATATCCGTTGCCGAG
AGTCGTTTGTGATTATAAAGAAGCCACATCCCATGCAAACCCCGCGCAAACGGGGAAGC
ATGGTACAAGCCCTTCTTAAGTTTGATTTTCCTTGGCACATGCCGTGCCGGGGGGTTGTT
GTTGCGCCAATGTGACATCCTTAGGACCCAAAGGGCTGACTAAAGACGCACATCGACAAG
GCATCCAATTAATCGAACAAGAGCCCGATACCAAGGACACCCAAATGTTGTTACATGTTC
ACGGGTCGTTCTGCTATGCAGGTTTCGACAATGATCCTTCCGCAGGTTCACCTACGGAAA
CCTTGTTACGA
>HD13
TCAGCGGGTAGTCCCGCCTGACTGGGGTCGCGGTCGAGCATCGTCA
CAAGACGACACATTGGGGTCATTGAAGAGATGTTCCTTACTCCTTAGAACGCACAATTTG
ATAAGAGGGTCTTGTCAACCACCACTAATCGTGCGTCCGTCGAAGAGGACTCCTGTTTTA
GCCAACCGCCCCATAGGAACGGGAGACCAATCTCCGCCCGCATCCAAGCATCTCCATCGA
GGAGGCGTGGTGGGGGCGACGCGATGTGTGACGCCCAGGCAGACGTGCCCTCGGCCAAAA
GGCTTCGGGCGCAACTTGCGTTCAAAAACTCGATGGTTCACGGGATTCTGCAATTCACAC
CAAGTATCGCATTTTGCTACGTTCTTCATCGATGCGTGAGCCGAGATATCCGTTGCCGAG
AGTCGTTTGTGATTATAAAGAAGCCACATCCCATGCAAACCCCGCGCAAACGGGGAAGC
ATGGTACAAGCCCTTCTTAAGTTTGATTTTCCTTGGCACATGCCGTGCCGGGGGGTTGTT
GTTGCGCCAATGTGACATCCTTAGGACCCAAAGGGCTGACTAAAGACGCACATCGACAAG
GCATCCAATTAATCGAACAAGAGCCCGATACCAAGGACACCCAAATGTTGTTACATGTTC
ACGGGTCGTTCTGCTATGCAGGTTTCGACAATGATCCTTCCGCAGGTTCACCTACGGAAA
CCTTGTTACGA
>HD14-2
TCAGCGGGTAGTCCCGCCTGACTGGGGTCGCGGTCGAGCATCGTCA
CAAGACGACACATTGGGGTCATTGAAGAGATGTTCCTTACTCCTTAGAACGCACAATTTG
ATAAGAGGGTCTTGTCAACCACCACTAATCGTGCGTCCGTCAAAGAGGACTCCTGTTTTA
GCCAACCGCCCCATAGGAACGGGAGACCAATCTCCGCCCGCATCAAAGCATCTCCATCGA
GGAGGCGTGGTGGGGGCGACGCGATGTGTGACGCCCAGGCAGACGTGCCCTCGGCCAAAA
GGCTTCGGGCGCAACTTGCGTTCAAAAACTCGATGGTTCACGGGATTCTGCAATTCACAC
CAAGTATCGCATTTTGCTACGTTCTTCATCGATGCGTGAGCCGAGATATCCGTTGCCGAG
AGTCGTTTGTGATTATAAAGAAGCCACATCCCATGCAAACCCCGCGCAAACGGTGAAGC
ATGGTACAAGCCCTTCTTAAGTTTGATTTTCCTTGGCACATGCCGTGCCGGGGGGTTGTT
GTTGGGCCAATGTGACATCCTTAGAACCCAAAGGGCTGACTAAAGACGCACATCGACAAG
GCATCCAATTAATCGAACAAGAGCCCGATACCAAGGACACCCAAATGTTGTTACATGTTC
ACGGGTCGTTCTGCTATGCAGGTTTCGACAATGATCCTTCCGCAGGTTCACCTACGGAAA
CCTTGTTACGA
>HD14-3
TCAGCGGGTAGTCCCGCCTGACTGGGGTCGCGGTCGATCATCGTCA
CAAGACGACACATTGGGGTCATTGAAGAGATGTTCCTTACTCCTTAGAACGCACAATTTG
ATAAGAGGGTCTTGTCAACCACCACTAATCGTGCGTCCGTCGAAGAGGACTCTTGTTTTA
GCCAACCGCCCCATAGGAACGGGAGACCAATCTCCGCCCGCATCCAAGCATCTCCATCAA
GGAGGCGTGGTGGGGGCGACGCGATGTGTGACGCCCAGGCAGACGTGCCCTCGGCCAAAA
GGCTTCGGGCGCAACTTGCGTTCAAAAACTCGATGGTTCACGGGATTCTGCAATTCACAC
CAAGTATCGCATTTTGCTACGTTCTTCATCGATGCGTGAGCCGAGATATCCGTTGCCGAG
AGTCGTTTGTGATTATAAAGAAGCCACATCCCATGCAAACCCCGCGCAAACGGGGAAGC
ATGGTACAAGCCCTTCTTAAGTTTGATTTTCCTTGGCACATGTCGTGCTGGGGGGTTGTT
GTTGCGCCAATGTGACATCCTTAGGACCCAAAGGGCTGACTAAAGACGCACATCGACAAG
GCATCCAATTAATCGAACAAGAGCCCGATACCAAGGACACCCAAATGTTGTTACATGTTC
ACGGGTCGTTCTGCTATGCAGGTTTCGACAATGATCCTTCCGCAGGTTCACCTACGGAAA
CCTTGTTACGA
>HD15-1
TCAGCGGGTAGTCCCGCCTGACTGGGGTCGCGGTCGATCATCGTCA
CAAGACGACACATTGGGGTCATTGAAGAGATGTTCCTTACTCCTTAGAACGCACGATTTG
ATAAGAGGGTCTTGTCAACCACCACTAATTGTGCGTCCATCGAAGAGGACTCCTGTTTTA
GCCAACCGCCCCATAAGAACGGGAGACCAATCTCCGCCCGCATCCATGCATCTCCATCGA
GGAGGCGTGGTGGGGGCGACGCGATGTGTGACGCCCAGGCAGACGTGCCCTCGGCCAAAA
GGCTTCGGGCGCAACTTGCGTTCAAAAACTCGATGGTTCACGGGATTCTGCAATTCACAC
CAAGTATCGCATTTTGCTACGTTCTTCATCGATGCGTGAGCCGAGATATCCGTTGCCGAG
AGTCGTTTGTGATTATAAAGAAGCCACATCCCATGCAAACCCCGCGCAAACGGTGAAGC
ATGGTACAAGCCCTTCTTAAGTTTGATTTTCCTTGGCACATGCCGTGCCGGGGGGTTGTT
GTTGCGCCAATGTGACACCCTTAGGACCCAAAGGGCTGACTAAAGACGCACATCGACAAG
GCATCCAATTAATCGAACAAGAGCCCGATACCAAGGACACCCAAATGTTGTTACATGTTC
ACGGGTCGTTCTGCTATGCAGGTTTCGACAATGATCCTTCCGCAGGTTCACCTACGGAAA
CCTTGTTACGA
>HD15-2
TCAGCGGGTAGTCCCGCCTGACTGGGGTCGCGGTCGATCATCGTCA
CAAGACGACACATTGGGGTCATTGAAGAGATGTTCCTTACTCCTTAGAACGCACAATTTG
ATAAGAGGGTCTTGTCAACCACCACTAATCGTGCGTCCGTCGAAGAGGACTCTTGTTTTA
GCCAACCGCCCCATAGGAACGGGAGACCAATCTCCGCCCGCATCCAAGCATCTCCATCAA
GGAGGCGTGGTGGGGGCGACGCGATGTGTGACGCCCAGGCAGACGTGCCCTCGGCCAAAA
GGCTTCGGGCGCAACTTGCGTTCAAAAACTCGATGGTTCACGGGATTCTGCAATTCACAC
CAAGTATCGCATTTTGCTACGTTCTTCATCGATGCGTGAGCCGAGATATCCGTTGCCGAG
AGTCGTTTGTGATTATAAAGAAGCCACATCCCATGCAAACCCCGCGCAAACGGGGAAGC
ATGGTACAAGCCCTTCTTAAGTTTGATTTTCCTTGGCACATGTCGTGCTGGGGGGTTGTT
GTTGCGCCAATGTGACACCCTTAGGACCCAAAGGGCTGACTAAAGACGCACATCGACAAG
GCATCCAATTAATCGAACAAGAGCCCGATACCAAGGACACCCAAATGTTGTTACATGTTC
ACGGGTCGTTCTGCTATGCAGGTTTCGACAATGATCCTTCCGCAGGTTCACCTACGGAAA
CCTTGTTACGA
>HD16-1
TCAGCGGGTAGTCCCGCCTGACTGGGGTCGCGGTCGAGCATCGTCA
CAAGACGACACATTGGGGTCATTGAAGAGATGTTCCTTACTCCTTAGAACGCACAATTTG
ATAAGAGGGTCTTGTCAACCACCACTAATCGTGCGTCCGTCAAAGAGGACTCCTGTTTTA
GCCAACCGCCCCATAGGAACGGGAGACCAATCTCCGCCCGCATCAAAGCATCCCCATCGA
GGAGGCGTGGTGGGGGCGACGCGATGTGTGACGCCCAGGCAGACGTGCCCTCGGCCAAAA
GGCTTCGGGCGCAACTTGCGTTCAAAAACTCGATGGTTCACGGGATTCTGCAATTCACAC
CAAGTATCGCATTTTGCTACGTTCTTCATCGATGCGTGAGCCGAGATATCCGTTGCCGAG
AGTCGTTTGTGATTATAAAGAAGCCACATCCCATGCAAACCCCGCGCAAACGGTGAAGC
ATGGTACAAGCCCTTCTTAAGTTTGATTTTCCTTGGCACATGCCGTGCCGGGGGGTTGTT
GTTGGGCCAATGTGACATCCTTAGAACCCAAAGGGCTGACTAAAGACGCACATCGACAAG
GCATCCAATTAATCGAACAAGAGCCCGATACCAAGGACACCCAAATGTTGTTACATGTTC
ACGGGTCGTTCTGCTATGCAGGTTTCGTCAATGATCCTTCCGCAGGTTCACCTACGGAAA
CCTTGTTACGA
>HD16-2
TCAGCGGGTAGTCCCGCCTGACTGGGGTCGCGGTCGAGCATCGTCA
CAAGACAACACATTGGGGTCATTGAAGAGATGTTCCTTACTCCTTAGAACGCACAATTTG
ATAAGAGGGTCTTGTCAACCACCACTAATCGTGCGTCCGTCGAAGAAGACTCCTGTTTTA
GCCAACCGCCCCAAAGGAACGGGAGACCAATCTCCGCCCGCATCCAAGCATCTCCATCAA
GGAGGCGTGGTGGGGGCGACGCGATGTGTGACGCCCAGGCAGACGTGCCCTCGGCCAAAA
GGCTTCGGGCGCAACTTGCGTTCAAAAACTCGATGGTTCACGGGATTCTGCAATTCACAC
CAAGTATCGCATTTTGCTACGTTCTTCATCGATGCGTGAGCCGAGATATCCGTTGCCGAG
AGTCGTTTGTGATTATAAAGAAGCCACATCCCATGCAAACCCCGCGCAAACGGGGAAGC
ATGGTACAAGCCCTTCTTAAGTTTGATTTTCCTTGGCACATGTCGTGCTGGGGGGTTGTT
GTTGCGCCAATGTGACATCCTTAGGACCCAAAGGGCTGACTAAAGACGCACATCGACAAG
GCATCCAATTAATCGAACAAGAGCCCGATACCAAGGACACCCAAATGTTGTTACATGTTC
ACGGGTCGTTCTGCTATGCAGGTTTCGACAATGATCCTTCCGCAGGTTCACCTACGGAAA
CCTTGTTACGA
>HD17
TCAGCGGGTAGTCCCGCCTGACTGGGGTCGCGGTCGAGCATCGTCA
CAAGACGACACATTGGGGTCATTGAAGAGATGTTCCTTACTCCTTAGAACGCACAATTTG
ATAAGAGGGTCTTGTCAACCACCACTAATCGTGCGTCCGTCGAAGAGGACTCCTGTTTTA
GCCAACCGCCCCATAGGAACGGGAGACCAATCTCCGCCCGCATCCAAGCATCTCCATCGA
GGAGGCGTGGTGGGGGCGACGCGATGTGTGACGCCCAGGCAGACGTGCCCTCGGCCAAAA
GGCTTCGGGCGCAACTTGCGTTCAAAAACTCGATGGTTCACGGGATTCTGCAATTCACAC
CAAGTATCGCATTTTGCTACGTTCTTCATCGATGCGTGAGCCGAGATATCCGTTGCCGAG
AGTCGTTTGTGATTATAAAGAAGCCACATCCCATGCAAACCCCGCGCAAACGGGGAAGC
ATGGTACAAGCCCTTCTTAAGTTTGATTTTCCTTGGCACATGCCGTGCCGGGGGGTTGTT
GTTGCGCCAATGTGACATCCTTAGGACCCAAAGGGCTGACTAAAGACGCACATCGACAAG
GCATCCAATTAATCGAACAAGAGCCCGATACCAAGGACACCCAAATGTTGTTACATGTTC
ACGGGTCGTTCTGCTATGCAGGTTTCGACAATGATCCTTCCGCAGGTTCACCTACGGAAA
CCTTGTTACGA
>HD18-1
TCAGCGGGTAGTCCCGCCTGACTGGGGTCGCGGTCGATCATCGTCA
CAAGACGACACATTGGGGTCATTGAAGAGATGTTCCTTACTCCTTAGAACGCACAATTTG
ATAAGAGGGTCTTGTCAACCACCACTAATCGTGCGTCCGTCGAAGAGGACTCTTGTTTTA
GCCAACCGCCCCATAGGAACGGGAGACCAATCTCCGCCCGCATCCAAGCATCTCCATCAA
GGAGGCGTGGTGGGGGCGACGCGATGTGTGACGCCCAGGCAGACGTGCCCTCGGCCAAAA
GGCTTCGGGCGCAACTTGCGTTCAAAAACTCGATGGTTCACGGGATTCTGCAATTCACAC
CAAGTATCGCATTTTGCTACGTTCTTCATCGATGCGTGAGCCGAGATATCCGTTGCCGAG
AGTCGTTTGTGATTATAAAGAAGCCACATCCCATGCAAACCCCGCGCAAACGGGGAAGC
ATGGTACAAGCCCTTCTTAAGTTTGATTTTCCTTGGCACATGTCGTGCTGGGGGGTTGTT
GTTGCGCCAATGTGACACCCTTAGGACCCAAAGGGCTGACTAAAGACGCACATCGACAAG
GCATCCAATTAATCGAACAAGAGCCCGATACCAAGGACACCCAAATGTTGTTACATGTTC
ACGGGTCGTTCTGCTATGCAGGTTTCGACAATGATCCTTCCGCAGGTTCACCTACGGAAA
CCTTGTTACGA
>HD18-2
TCAGCGGGTAGTCCCGCCTGACTGGGGTCGCGGTCGATCATCGTCA
CAAGACGACACATTGGGGTCATTGAAGAGATGTTCCTTACTCCTTAGAACGCACAATTTG
ATAAGAGGGTCTTGTCAACCACCACTAATCGTGCGTCCGTCGAAGAGGACTCTTGTTTTA
GCCAACCGCCCCATAGGAACGGGAGACCAATCTCCGCCCGCATCCAAGCATCTCCATCAA
GGAGGCGTGGTGGGGGCGACGCGATGTGTGACGCCCAGGCAGACGTGCCCTCGGCCAAAA
GGCTTCGGGCGCAACTTGCGTTCAAAAACTCGATGGTTCACGGGATTCTGCAATTCACAC
CAAGTATCGCATTTTGCTACGTTCTTCATCGATGCGTGAGCCGAGATATCCGTTGCCGAG
AGTCGTTTGTGATTATAAAGAAGCCACATCCCATGCAAACCCCGCGCAAACGGGGAAGC
ATGGTACAAGCCCTTCTTAAGTTTGATTTTCCTTGGCACATGCCGTGCCGGGGGGTTGTT
GTTGCGCCAATGTGACACCCTTAGGACCCAAAGGGCTGACTAAAGACGCACATCGACAAG
GCATCCAATTAATCGAACAAGAGCCCGATACCAAGGACACCCAAATGTTGTTACATGTTC
ACGGGTCGTTCTGCTATGCAGGTTTCGACAATGATCCTTCCGCAGGTTCACCTACGGAAA
CCTTGTTACGA
>HD18-3
TCAGCGGGTAGTCCCGCCTGACTGGGGTCGCGGTCGAGCATCGTCA
CAAGACGACACATTGGGGTCATTGAAGAGATGTTCCTTACTCCTTAGAACGCACGATTTG
ATAAGAGGGTCTTGTCAACCACCACTAATTGTGCGTCCATCGAAGAGGACTCCTGTTTTA
GCCAACCGCCCCATAAGAACGGGAGACCAATCTCCGCCCGCATCCATGCATCTCCATCGA
GGAGGCGTGGTGGGGGCGACGCGATGTGTGACGCCCAGGCAGACGTGCCCTCGGCCAAAA
GGCTTCGGGCGCAACTTGCGTTCAAAAACTCGATGGTTCACGGGATTCTGCAATTCACAC
CAAGTATCGCATTTTGCTACGTTCTTCATCGATGCGTGAGCCGAGATATCCGTTGCCGAG
AGTCGTTTGTGATTATAAAGAAGCCACATCCCATGCAAACCCCGCGCAAACGGGGAAGC
ATGGTACAAGCCCTTCTTAAGTTTGATTTTCCTTGGCACATGCCGTGCCGGGGGGTTGTT
GTTGCGCCAATGTGACACCCTTAGGACCCAAAGGGCTGACTAAAGACGCACATCGACAAG
GCATCCAATTAATCGAACAAGAGCCCGATACCAAGGACACCCAAATGTTGTTACATGTTC
ACGGGTCGTTCTGCTATGCAGGTTTCGACAATGATCCTTCCGCAGGTTCACCTACGGAAA
CCTTGTTACGA
>HD18-4
TCAGCGGGTAGTCCCGCCTGACTGGGGTCGCGGTCGAGCATCGTCA
CAAGACGACACATTGGGGTCATTGAAGAGATGTTCCTTACTCCTTAGAACGCACAATTTG
ATAAGAGGGTCTTGTCAACCACCACTAATTGTGCGTCCATCGAAGAGGACTCCTGTTTTA
GCCAACCGCCCCATAAGAACGGGAGACCAATCTCCGCCCGCATCCATGCATCTCCATCGA
GGAGGCGTGGTGGGGGCGACGCGATGTGTGACGCCCAGGCAGACGTGCCCTCGGCCAAAA
GGCTTCGGGCGCAACTTGCGTTCAAAAACTCGATGGTTCACGGGATTCTGCAATTCACAC
CAAGTATCGCATTTTGCTACGTTCTTCATCGATGCGTGAGCCGAGATATCCGTTGCCGAG
AGTCGTTTGTGATTATAAAGAAGCCACATCCCATGCAAACCCCGCGCAAACGGGGAAGC
ATGGTACAAGCCCTTCTTAAGTTTGATTTTCCTTGGCACATGCCGTGCCGGGGGGTTGTT
GTTGCGCCAATGTGACACCCTTAGGACCCAAAGGGCTGACTAAAGACGCACATCGACAAG
GCATCCAATTAATCGAACAAGAGCCCGATACCAAGGACACCCAAATGTTGTTACATGTTC
ACGGGTCGTTCTGCTATGCAGGTTTCGACAATGATCCTTCCGCAGGTTCACCTACGGAAA
CCTTGTTACGA
>HD18-5
TCAGCGGGTAGTCCCGCCTGACTGGGGTCGCGGTCGATCATCGTCA
CAAGACGACACATTGGGGTCATTGAAGAGATGTTCCTTACTCCTTAGAACGCACAATTTG
ATAAGAGGGTCTTGTCAACCACCACTAATCGTGCGTCCGTCGAAGAGGACTCTTGTTTTA
GCCAACCGCCCCATAGGAACGGGAGACCAATCTCCGCCCGCATCCAAGCATCTCCATCAA
GGAGGCGTGGTGGGGGCGACGCGATGTGTGACGCCCAGGCAGACGTGCCCTCGGCCAAAA
GGCTTCGGGCGCAACTTGCGTTCAAAAACTCGATGGTTCACGGGATTCTGCAATTCACAC
CAAGTATCGCATTTTGCTACGTTCTTCATCGATGCGTGAGCCGAGATATCCGTTGCCGAG
AGTCGCTTGTGATTATAAAGAAGCCACATCCCATGCAAACCCCGCGCAAACGGGGAAGC
ATGGTACAAGCCCTTCTTAAGTTTGATTTTCCTTGGCACATGCCGTGCCGGGGGGTTGTT
GTTGCGCCAATGTGACATCCTTAGGACCCAAAGGGCTGACTAAAGACGCACATCGACAAG
GCATCCAATTAATCGAACAAGAGCCCGATACCAAGGACACCCAAATGTTGTTACATGTTC
ACGGGTCGTTCTGCTATGCAGGTTTCGACAATGATCCTTCCGCAGGTTCACCTACGGAAA
CCTTGTTACGA
>HD19-1
TCAGCGGGTAGTCCCGCCTGACTGGGGTCGCGGTCGAGCATCGTCA
CAAGACGACACATTGGGGTCATTGAAGAGATGTTCCTTACTCCTTAGAACGCACAATTTG
ATAAGAGGGTCTTGTCAACCACCACTAATCGTGCGTCCGTCAAAGAGGACTCCTGTTTTA
GCCAACCGCCCCATAAGAACGGGAGACCAATCTCCGCCCGCATCCATGCATCTCCATCGA
GGAGGCGTGGTGGGGGCGACGCGATGTGTGACGCCCAGGCAGACGTGCCCTCGGCCAAAA
GGCTTCGGGCGCAACTTGCGTTCAAAAACTCGATGGTTCACGGGATTCTGCAATTCACAC
CAAGTATCGCATTTTGCTACGTTCTTCATCGATGCGTGAGCCGAGATATCCGTTGCCGAG
AGTCGTTTGTGATTATAAAGAAGCCACATCCCATGCAAACCCCGCGCAAACGGGGAAGC
ATGGTACAAGCCCTTCTTAAGTTTGATTTTCCTTGGCACATGCCGTGCCGGGGGGTTGTT
GTTGCGCCAATGTGACATCCTTAGGACCCAAAGGGCTGACTAAAGACGCACATCGACAAG
GCATCCAATTAATCGAACAAGAGCCCGATACCAAGGACACCCAAATGTTGTTACATGTTC
ACGGGTCGTTCTGCTATGCAGGTTTCGACAATGATCCTTCCGCAGGTTCACCTACGGAAA
CCTTGTTACGA
>HD19-2
TCAGCGGGTAGTCCCGCCTGACTGGGGTCGCGGTCGAGCATCGTCA
CAAGACGACACATTGGGGTCATTGAAGAGATGTTCCTTACTCCTTAGAACGCACGATTTG
ATAAGAGGGTCTTGTCAACCACCACTAATTGTGCGTCCATCGAAGAGGACTCCTGTTTTA
GCCAACCGCCCCATAAGAACGGGAGACCAATCTCCGCCCGCATCCATGCATCTCCATCGA
GGAGGCGTGGTGGGGGCGACGCGATGTGTGACGCCCAGGCAGACGTGCCCTCGGCCAAAA
GGCTTCGGGCGCAACTTGCGTTCAAAAACTCGATGGTTCACGGGATTCTGCAATTCACAC
CAAGTATCGCATTTTGCTACGTTCTTCATCGATGCGTGAGCCGAGATATCCGTTGCCGAG
AGTCGTTTGTGATTATAAAGAAGCCACATCCCATGCAAACCCCGCGCAAACGGGGAAGC
ATGGTACAAGCCCTTCTTAAGTTTGATTTTCCTTGGCACATGCCGTGCCGGGGGGTTGTT
GTTGCGCCAATGTGACACCCTTAGGACCCAAAGGGCTGACTAAAGACGCACATCGACAAG
GCATCCAATTAATCGAACAAGAGCCCGATACCAAGGACACCCAAATGTTGTTACATGTTC
ACGGGTCGTTCTGCTATGCAGGTTTCGACAATGATCCTTCCGCAGGTTCACCTACGGAAA
CCTTGTTACGA
>HD2
TCAGCGGGTAGTCCCGCCTGACTGGGGTCGCGGTCGAGCATCGTCA
CAAGACGACACATTGGGGTCATTGAAGAGATGTTCCTTACTCCTTAGAACGCACAATTTG
ATAAGAGGGTCTTGTCAACCACCACTAATCGTGCGTCCGTCGAAGAGGACTCCTGTTTTA
GCCAACCGCCCCATAGGAACGGGAGACCAATCTCCGCCCGCATCCAAGCATCTCCATCGA
GGAGGCGTGGTGGGGGCGACGCGATGTGTGACGCCCAGGCAGACGTGCCCTCGGCCAAAA
GGCTTCGGGCGCAACTTGCGTTCAAAAACTCGATGGTTCACGGGATTCTGCAATTCACAC
CAAGTATCGCATTTTGCTACGTTCTTCATCGATGCGTGAGCCGAGATATCCGTTGCCGAG
AGTCGTTTGTGATTATAAAGAAGCCACATCCCATGCAAACCCCGCGCAAACGGGGAAGC
ATGGTACAAGCCCTTCTTAAGTTTGATTTTCCTTGGCACATGCCGTGCCGGGGGGTTGTT
GTTGCGCCAATGTGACATCCTTAGGACCCAAAGGGCTGACTAAAGACGCACATCGACAAG
GCATCCAATTAATCGAACAAGAGCCCGATACCAAGGACACCCAAATGTTGTTACATGTTC
ACGGGTCGTTCTGCTATGCAGGTTTCGACAATGATCCTTCCGCAGGTTCACCTACGGAAA
CCTTGTTACGA
>HD20
TCAGCGGGTAGTCCCGCCTGACTGGGGTCGCGGTCGAGCATCGTCA
CAAGACGACACATTGGGGTCATTGAAGAGATGTTCCTTACTCCTTAGAACGCACAATTTG
ATAAGAGGGTCTTGTCAACCACCACTAATCGTGCGTCCGTCGAAGAGGACTCCTGTTTTA
GCCAACCGCCCCATAGGAACGGGAGACCAATCTCCGCCCGCATCCAAGCATCTCCATCGA
GGAGGCGTGGTGGGGGCGACGCGATGTGTGACGCCCAGGCAGACGTGCCCTCGGCCAAAA
GGCTTCGGGCGCAACTTGCGTTCAAAAACTCGATGGTTCACGGGATTCTGCAATTCACAC
CAAGTATCGCATTTTGCTACGTTCTTCATCGATGCGTGAGCCGAGATATCCGTTGCCGAG
AGTCGTTTGTGATTATAAAGAAGCCACATCCCATGCAAACCCCGCGCAAACGGGGAAGC
ATGGTACAAGCCCTTCTTAAGTTTGATTTTCCTTGGCACATGCCGTGCCGGGGGGTTGTT
GTTGCGCCAATGTGACATCCTTAGGACCCAAAGGGCTGACTAAAGACGCACATCGACAAG
GCATCCAATTAATCGAACAAGAGCCCGATACCAAGGACACCCAAATGTTGTTACATGTTC
ACGGGTCGTTCTGCTATGCAGGTTTCGACAATGATCCTTCCGCAGGTTCACCTACGGAAA
CCTTGTTACGA
>HD3
TCAGCGGGTAGTCCCGCCTGACTGGGGTCGCGGTCGAGCATCGTCA
CAAGACGACACATTGGGGTCATTGAAGAGATGTTCCTTACTCCTTAGAACGCACAATTTG
ATAAGAGGGTCTTGTCAACCACCACTAATCGTGCGTCCGTCGAAGAGGACTCCTGTTTTA
GCCAACCGCCCCATAGGAACGGGAGACCAATCTCCGCCCGCATCCAAGCATCTCCATCGA
GGAGGCGTGGTGGGGGCGACGCGATGTGTGACGCCCAGGCAGACGTGCCCTCGGCCAAAA
GGCTTCGGGCGCAACTTGCGTTCAAAAACTCGATGGTTCACGGGATTCTGCAATTCACAC
CAAGTATCGCATTTTGCTACGTTCTTCATCGATGCGTGAGCCGAGATATCCGTTGCCGAG
AGTCGTTTGTGATTATAAAGAAGCCACATCCCATGCAAACCCCGCGCAAACGGGGAAGC
ATGGTACAAGCCCTTCTTAAGTTTGATTTTCCTTGGCACATGCCGTGCCGGGGGGTTGTT
GTTGCGCCAATGTGACATCCTTAGGACCCAAAGGGCTGACTAAAGACGCACATCGACAAG
GCATCCAATTAATCGAACAAGAGCCCGATACCAAGGACACCCAAATGTTGTTACATGTTC
ACGGGTCGTTCTGCTATGCAGGTTTCGACAATGATCCTTCCGCAGGTTCACCTACGGAAA
CCTTGTTACGA
>HD4
TCAGCGGGTAGTCCCGCCTGACTGGGGTCGCGGTCGAGCATCGTCA
CAAGACGACACATTGGGGTCATTGAAGAGATGTTCCTTACTCCTTAGAACGCACAATTTG
ATAAGAGGGTCTTGTCAACCACCACTAATCGTGCGTCCGTCGAAGAGGACTCCTGTTTTA
GCCAACCGCCCCATAGGAACGGGAGACCAATCTCCGCCCGCATCCAAGCATCTCCATCGA
GGAGGCGTGGTGGGGGCGACGCGATGTGTGACGCCCAGGCAGACGTGCCCTCGGCCAAAA
GGCTTCGGGCGCAACTTGCGTTCAAAAACTCGATGGTTCACGGGATTCTGCAATTCACAC
CAAGTATCGCATTTTGCTACGTTCTTCATCGATGCGTGAGCCGAGATATCCGTTGCCGAG
AGTCGTTTGTGATTATAAAGAAGCCACATCCCATGCAAACCCCGCGCAAACGGGGAAGC
ATGGTACAAGCCCTTCTTAAGTTTGATTTTCCTTGGCACATGCCGTGCCGGGGGGTTGTT
GTTGCGCCAATGTGACATCCTTAGGACCCAAAGGGCTGACTAAAGACGCACATCGACAAG
GCATCCAATTAATCGAACAAGAGCCCGATACCAAGGACACCCAAATGTTGTTACATGTTC
ACGGGTCGTTCTGCTATGCAGGTTTCGACAATGATCCTTCCGCAGGTTCACCTACGGAAA
CCTTGTTACGA
>HD5-1
TCAGCGGGTAGTCCCGCCTGACTGGGGTCGCGGTCGATCATCGTCA
CAAGACGACACATTGGGGTCATTGAAGAGATGTTCCTTACTCCTTAGAACGCACAATTTG
ATAAGAGGGTCTTGTCAACCACCACTAATCGTGCGTCCGTCGAAGAGGACTCTTGTTTTA
GCCAACCGCCCCATAGGAACGGGAGACCAATCTCCGCCCGCATCCAAGCATCTCCATCAA
GGAGGCGTGGTGGGGGCGACGCGATGTGTGACGCCCAGGCAGACGTGCCCTCGGCCAAAA
GGCTTCGGGCGCAACTTGCGTTCAAAAACTCGATGGTTCACGGGATTCTGCAATTCACAC
CAAGTATCGCATTTTGCTACGTTCTTCATCGATGCGTGAGCCGAGATATCCGTTGCCGAG
AGTCGTTTGTGATTATAAAGAAGCCACATCCCATGCAAACCCCGCGCAAACGGGGAAGC
ATGGTACAAGCCCTTCTTAAGTTTGATTTTCCTTGGCACATGCCGTGCCGGGGGGTTGTT
GTTGCGCCAATGTGACATCCTTAGGACCCAAAGGGCTGACTAAAGACGCACATCGACAAG
GCATCCAATTAATCGAACAAGAGCCCGATACCAAGGACACCCAAATGTTGTTACATGTTC
ACGGGTCGTTCTGCTATGCAGGTTTCGACAATGATCCTTCCGCAGGTTCACCTACGGAAA
CCTTGTTACGA
>HD5-2
TCAGCGGGTAGTCCCGCCTGACTGGGGTCGCGGTCGAGCATCGTCA
CAAGACGACACATTGGGGTCATTGAAGAGATGTTCCTTACTCCTTAGAACGCACAATTTG
ATAAGAGGGTCTTGTCAACCACCACTAATCGTGCGTCCGTCGAAGAGGACTCCTGTTTTA
GCCAACCGCCCCATAGGAACGGGAGACCAATCTCCGCCCGCATCCAAGCATCTCCATCGA
GGAGGCGTGGTGGGGGCGACGCGATGTGTGACGCCCAGGCAGACGTGCCCTCGGCCAAAA
GGCTTCGGGCGCAACTTGCGTTCAAAAACTCGATGGTTCACGGGATTCTGCAATTCACAC
CAAGTATCGCATTTTGCTACGTTCTTCATCGATGCGTGAGCCGAGATATCCGTTGCCGAG
AGTCGTTTGTGATTATAAAGAAGCCACATCCCATGCAAACCCCGCGCAAACGGGGAAGC
ATGGTACAAGCCCTTCTTAAGTTTGATTTTCCTTGGCACATGCCGTGCCGGGGGGTTGTT
GTTGCGCCAATGTGACATCCTTAGGACCCAAAGGGCTGACTAAAGACGCACATCGACAAG
GCATCCAATTAATCGAACAAGAGCCCGATACCAAGGACACCCAAATGTTGTTACATGTTC
ACGGGTCGTTCTGCTATGCAGGTTTCGACAATGATCCTTCCGCAGGTTCACCTACGGAAA
CCTTGTTACGA
>HD6-1
TCAGCGGGTAGTCCCGCCTGACTGGGGTCGCGGTCGATCATCGTCA
CAAGACGACACATTGGGGTCATTGAAGAGATGTTCCTTACTCCTTAGAACGCACAATTTG
ATAAGAGGGTCTTGTCAACCACCACTAATCGTGCGTCCGTCGAAGAGGACTCTTGTTTTA
GCCAACCGCCCCATAGGAACGGGAGACCAATCTCCGCCCGCATCCAAGCATCTCCATCAA
GGAGGCGTGGTGGGGGCGACGCGATGTGTGACGCCCAGGCAGACGTGCCCTCGGCCAAAA
GGCTTCGGGCGCAACTTGCGTTCAAAAACTCGATGGTTCACGGGATTCTGCAATTCACAC
CAAGTATCGCATTTTGCTACGTTCTTCATCGATGCGTGAGCCGAGATATCCGTTGCCGAG
AGTCGTTTGTGATTATAAAGAAGCCACATCCCATGCAAACCCCGCGCAAACGGGGAAGC
ATGGTACAAGCCCTTCTTAAGTTTGATTTTCCTTGGCACATGTCGTGCTGGGGGGTTGTT
GTTGCGCCAATGTGACACCCTTAGGACCCAAAGGGCTGACTAAAGACGCACATCGACAAG
GCATCCAATTAATCGAACAAGAGCCCGATACCAAGGACACCCAAATGTTGTTACATGTTC
ACGGGTCGTTCTGCTATGCAGGTTTCGACAATGATCCTTCCGCAGGTTCACCTACGGAAA
CCTTGTTACGA
>HD6-2
TCAGCGGGTAGTCCCGCCTGACTGGGGTCGCGGTCGATCATCGTCA
CAAGACGACACATTGGGGTCATTGAAGAGATGTTCCTTACTCCTTAGAACGCACAATTTG
ATAAGAGGGTCTTGTCAACCACCACTAATCGTGCGTCCGTCGAAGAGGACTCTTGTTTTA
GCCAACCGCCCCATAGGAACGGGAGACCAATCTCCGCCCGCATCCAAGCATCTCCATCAA
GGAGGCGTGGTGGGGGCGACGCGATGTGTGACGCCCAGGCAGACGTGCCCTCGGCCAAAA
GGCTTCGGGCGCAACTTGCGTTCAAAAACTCGATGGTTCACGGGATTCTGCAATTCACAC
CAAGTATCGCATTTTGCTACGTTCTTCATCGATGCGTGAGCCGAGATATCCGTTGCCGAG
AGTCGTTTGTGATTATAAAGAAGCCACATCCCATGCAAACCCCGCGCAAACGGGGAAGC
ATGGTACAAGCCCTTCTTAAGTTTGATTTTCCTTGGCACATGCCGTGCCGGGGGGTTGTT
GTTGCGCCAATGTGACACCCTTAGGACCCAAAGGGCTGACTAAAGACGCACATCGACAAG
GCATCCAATTAATCGAACAAGAGCCCGATACCAAGGACACCCAAATGTTGTTACATGTTC
ACGGGTCGTTCTGCTATGCAGGTTTCGACAATGATCCTTCCGCAGGTTCACCTACGGAAA
CCTTGTTACGA
>HD6-3
TCAGCGGGTAGTCCCGCCTGACTGGGGTCGCGGTCGAGCATCGTCA
CAAGACGACACATTGGGGTCATTGAAGAGATGTTCCTTACTCCTTAGAACGCACGATTTG
ATAAGAGGGTCTTGTCAACCACCACTAATTGTGCGTCCATCGAAGAGGACTCCTGTTTTA
GCCAACCGCCCCATAAGAACGGGAGACCAATCTCCGCCCGCATCCATGCATCTCCATCGA
GGAGGCGTGGTGGGGGCGACGCGATGTGTGACGCCCAGGCAGACGTGCCCTCGGCCAAAA
GGCTTCGGGCGCAACTTGCGTTCAAAAACTCGATGGTTCACGGGATTCTGCAATTCACAC
CAAGTATCGCATTTTGCTACGTTCTTCATCGATGCGTGAGCCGAGATATCCGTTGCCGAG
AGTCGTTTGTGATTATAAAGAAGCCACATCCCATGCAAACCCCGCGCAAACGGGGAAGC
ATGGTACAAGCCCTTCTTAAGTTTGATTTTCCTTGGCACATGCCGTGCCGGGGGGTTGTT
GTTGCGCCAATGTGACACCCTTAGGACCCAAAGGGCTGACTAAAGACGCACATCGACAAG
GCATCCAATTAATCGAACAAGAGCCCGATACCAAGGACACCCAAATGTTGTTACATGTTC
ACGGGTCGTTCTGCTATGCAGGTTTCGACAATGATCCTTCCGCAGGTTCACCTACGGAAA
CCTTGTTACGA
>HD6-4
TCAGCGGGTAGTCCCGCCTGACTGGGGTCGCGGTCGAGCATCGTCA
CAAGACGACACATTGGGGTCATTGAAGAGATGTTCCTTACTCCTTAGAACGCACAATTTG
ATAAGAGGGTCTTGTCAACCACCACTAATCGTGCGTCCATCGAAGAGGACTCCTGTTTTA
GCCAACCGCCCCATAAGAACGGGAGACCAATCTCCGCCCGCATCCAAGCATCTCCATCGA
GGAGGCGTGGTGGGGGCGACGCGATGTGTGACGCCCAGGCAGACGTGCCCTCGGCCAAAA
GGCTTCGGGCGCAACTTGCGTTCAAAAACTCGATGGTTCACGGGATTCTGCAATTCACAC
CAAGTATCGCATTTTGCTACGTTCTTCATCGATGCGTGAGCCGAGATATCCGTTGCCGAG
AGTCGTTTGTGATTATAAAGAAGCCACATCCCATGCAAACCCCGCGCAAACGGGGAAGC
ATGGTACAAGCCCTTCTTAAGTTTGATTTTCCTTGGCACATGCCGTGCCGGGGGGTTGTT
GTTGCGCCAATGTGACACCCTTAGGACCCAAAGGGCTGACTAAAGACGCACATCGACAAG
GCATCCAATTAATCGAACAAGAGCCCGATACCAAGGACACCCAAATGTTGTTACATGTTC
ACGGGTCGTTCTGCTATGCAGGTTTCGACAATGATCCTTCCGCAGGTTCACCTACGGAAA
CCTTGTTACGA
>HD7-1
TCAGCGGGTAGTCCCGCCTGACTGGGGTCGCGGTCGATCATCGTCA
CAAGACGACACATTGGGGTCATTGAAGAGATGTTCCTTACTCCTTAGAACGCACAATTTG
ATAAGAGGGTCTTGTCAACCACCACTAATCGTGCGTCCGTCGAAGAGGACTCTTGTTTTA
GCCAACCGCCCCATAGGAACGGGAGACCAATCTCCGCCCGCATCCAAGCATCTCCATCAA
GGAGGCGTGGTGGGGGCGACGCGATGTGTGACGCCCAGGCAGACGTGCCCTCGGCCAAAA
GGCTTCGGGCGCAACTTGCGTTCAAAAACTCGATGGTTCACGGGATTCTGCAATTCACAC
CAAGTATCGCATTTTGCTACGTTCTTCATCGATGCGTGAGCCGAGATATCCGTTGCCGAG
AGTCGTTTGTGATTATAAAGAAGCCACATCCCATGCAAACCCCGCGCAAACGGGGAAGC
ATGGTACAAGCCCTTCTTAAGTTTGATTTTCCTTGGCACATGCCGTGCCGGGGGGTTGTT
GTTGCGCCAATGTGACATCCTTAGGACCCAAAGGGCTGACTAAAGACGCACATCGACAAG
GCATCCAATTAATCGAACAAGAGCCCGATACCAAGGACACCCAAATGTTGTTACATGTTC
ACGGGTCGTTCTGCTATGCAGGTTTCGACAATGATCCTTCCGCAGGTTCACCTACGGAAA
CCTTGTTACGA
>HD7-2
TCAGCGGGTAGTCCCGCCTGACTGGGGTCGCGGTCGAGCATCGTCA
CAAGACGACACATTGGGGTCATTGAAGAGATGTTCCTTACTCCTTAGAACGCACAATTTG
ATAAGAGGGTCTTGTCAACCACCACTAATCGTGCGTCCGTCGAAGAGGACTCCTGTTTTA
GCCAACCGCCCCATAGGAACGGGAGACCAATCTCCGCCCGCATCCAAGCATCTCCATCGA
GGAGGCGTGGTGGGGGCGACGCGATGTGTGACGCCCAGGCAGACGTGCCCTCGGCCAAAA
GGCTTCGGGCGCAACTTGCGTTCAAAAACTCGATGGTTCACGGGATTCTGCAATTCACAC
CAAGTATCGCATTTTGCTACGTTCTTCATCGATGCGTGAGCCGAGATATCCGTTGCCGAG
AGTCGTTTGTGATTATAAAGAAGCCACATCCCATGCAAACCCCGCGCAAACGGGGAAGC
ATGGTACAAGCCCTTCTTAAGTTTGATTTTCCTTGGCACATGCCGTGCCGGGGGGTTGTT
GTTGCGCCAATGTGACATCCTTAGGACCCAAAGGGCTGACTAAAGACGCACATCGACAAG
GCATCCAATTAATCGAACAAGAGCCCGATACCAAGGACACCCAAATGTTGTTACATGTTC
ACGGGTCGTTCTGCTATGCAGGTTTCGACAATGATCCTTCCGCAGGTTCACCTACGGAAA
CCTTGTTACGA
>HD8
TCAGCGGGTAGTCCCGCCTGACTGGGGTCGCGGTCGAGCATCGTCA
CAAGACGACACATTGGGGTCATTGAAGAGATGTTCCTTACTCCTTAGAACGCACAATTTG
ATAAGAGGGTCTTGTCAACCACCACTAATCGTGCGTCCGTCGAAGAGGACTCCTGTTTTA
GCCAACCGCCCCATAGGAACGGGAGACCAATCTCCGCCCGCATCCAAGCATCTCCATCGA
GGAGGCGTGGTGGGGGCGACGCGATGTGTGACGCCCAGGCAGACGTGCCCTCGGCCAAAA
GGCTTCGGGCGCAACTTGCGTTCAAAAACTCGATGGTTCACGGGATTCTGCAATTCACAC
CAAGTATCGCATTTTGCTACGTTCTTCATCGATGCGTGAGCCGAGATATCCGTTGCCGAG
AGTCGTTTGTGATTATAAAGAAGCCACATCCCATGCAAACCCCGCGCAAACGGGGAAGC
ATGGTACAAGCCCTTCTTAAGTTTGATTTTCCTTGGCACATGCCGTGCCGGGGGGTTGTT
GTTGCGCCAATGTGACATCCTTAGGACCCAAAGGGCTGACTAAAGACGCACATCGACAAG
GCATCCAATTAATCGAACAAGAGCCCGATACCAAGGACACCCAAATGTTGTTACATGTTC
ACGGGTCGTTCTGCTATGCAGGTTTCGACAATGATCCTTCCGCAGGTTCACCTACGGAAA
CCTTGTTACGA
>HD9
TCAGCGGGTAGTCCCGCCTGACTGGGGTCGCGGTCGAGCATCGTCA
CAAGACGACACATTGGGGTCATTGAAGAGATGTTCCTTACTCCTTAGAACGCACAATTTG
ATAAGAGGGTCTTGTCAACCACCACTAATCGTGCGTCCGTCGAAGAGGACTCCTGTTTTA
GCCAACCGCCCCATAGGAACGGGAGACCAATCTCCGCCCGCATCCAAGCATCTCCATCGA
GGAGGCGTGGTGGGGGCGACGCGATGTGTGACGCCCAGGCAGACGTGCCCTCGGCCAAAA
GGCTTCGGGCGCAACTTGCGTTCAAAAACTCGATGGTTCACGGGATTCTGCAATTCACAC
CAAGTATCGCATTTTGCTACGTTCTTCATCGATGCGTGAGCCGAGATATCCGTTGCCGAG
AGTCGTTTGTGATTATAAAGAAGCCACATCCCATGCAAACCCCGCGCAAACGGGGAAGC
ATGGTACAAGCCCTTCTTAAGTTTGATTTTCCTTGGCACATGCCGTGCCGGGGGGTTGTT
GTTGCGCCAATGTGACATCCTTAGGACCCAAAGGGCTGACTAAAGACGCACATCGACAAG
GCATCCAATTAATCGAACAAGAGCCCGATACCAAGGACACCCAAATGTTGTTACATGTTC
ACGGGTCGTTCTGCTATGCAGGTTTCGACAATGATCCTTCCGCAGGTTCACCTACGGAAA
CCTTGTTACGA
>HL10
GATATGCTTAAACTCAGCGGGTAGTCCCGCCTGACTGGGGTCGCGGTCGAGCATCGTCA
CAGGACGACACATTGGGGTCATTGAAGAGATATTCCTTACTCCTTAGAACGCACAACTTG
ATAAGAGGGTCTTGTCAACCACCACTAATCGTGCGTCCGTCGAAGGGGACTCCTGTTTTA
GCCAACCGCACCATAGGAACGGGAGACCAATCTCCGCCCACATCCAAGCATCCCCATCGA
GGAGGCGTGGTGGGAGCGACGCGATGTGTGACGCCCAGGCAGACGTGCCCTCGGCCGAAA
GGCTTCGGGCGCAACTTGCGTTCAAAAACTCGATGGTTCACGGGATTCTGCAATTCACAC
CAAGTATCGCATTTTGCTACGTTCTTCATCGATGCGTGAGCCGAGATATCCGTTGCCGAG
AGTCGTTTGTGATTATAAAGAAGCCACGTCCCATGCAAACCCCACAAACGGGGGAAGC
ATGGTACAAGCCCTTCTTAAGTTTAATTTTCCTTGGCACATGCCGTGCCGGGGGTTTGTT
GTTGCGCCAATGTGACGTCCTGGAGACCCAAAGGGCTGACCAAAGACGCACATCGACAAG
GCATCCAATTAATCGAACAAGAGCCCGATACCAAGGACACCCAATTGTTGTTACATGTTC
ACGGGTCGTTCTGCTTTGCAGGTTTCGACAATGATCCTTCCGCAGGTTCACCTACGGAAA
CCTTGTTACGA
>HL4
GATATGCTTAAACTCAGCGGGTAGTCCCGCCTGCCTGGGGTCGCGGTCGAAGCATCGTCA
CAGGACGACACATTGGGGTCATTGAAGAGATATTCCTTACTCCTTAGAACGCACAACTTG
ATAAGAGGGTCTTGTCAACCACCACTAATCGTGCGTCCGTCGAAGGGGACTCCTGTTTTA
GCCAACCGCACCATAGGAACGGGAGACCAATCTCCGCCCACATCCAAGCATCCCCATCGA
GGAGGCGTGGTGGGAGCGACGCGATGTGTGACGCCCAGGCAGACGTGCCCTCGGCCGAAA
GGCTTCGGGCGCAACTTGCGTTCAAAAACTCGATGGTTCACGGGATTCTGCAATTCACAC
CAAGTATCGCATTTTGCTACGTTCTTCATCGATGCGTGAGCCGAGATATCCGTTGCCGAG
AGTCGTTTGTGATTATAAAGAAGCCACGTCCCATGCAAACCCCACAAACGGGGGAAGC
ATGGTACAAGCCCTTCTTAAGTTTAATTTTCCTTGGCACATGCCGTGCCGGGGGTTTGTT
GTTGCGCCAATGTGACGTCCTGGAGACCCAAAGGGCTGACCAAAGACGCACATCGACAAG
GCATCCAATTAATCGAACAAGAGCCCGATACCAAGGACACCCAATTGTTGTTACATGTTC
ACGGGTCGTTCTGCTTTGCAGGTTTCGACAATGATCCTTCCGCAGGTTCACCTACGGAAA
CCTTGTTACGA
>HL5
GATATGCTTAAACTCAGCGGGTAGTCCCGCCTGCCTGGGGTCGCGGTCGAAGCATCGTCA
CAGGACGACACATTGGGGTCATTGAAGAGATATTCCTTACTCCTTAGAACGCACAACTTG
ATAAGAGGGTCTTGTCAACCACCACTAATCGTGCGTCCGTCGAAGGGGACTCCTGTTTTA
GCCAACCGCACCATAGGAACGGGAGACCAATCTCCGCCCACATCCAAGCATCCCCATCGA
GGAGGCGTGGTGGGAGCGACGCGATGTGTGACGCCCAGGCAGACGTGCCCTCGGCCGAAA
GGCTTCGGGCGCAACTTGCGTTCAAAAACTCGATGGTTCACGGGATTCTGCAATTCACAC
CAAGTATCGCATTTTGCTACGTTCTTCATCGATGCGTGAGCCGAGATATCCGTTGCCGAG
AGTCGTTTGTGATTATAAAGAAGCCACGTCCCATGCAAACCCCACAAACGGGGGAAGC
ATGGTACAAGCCCTTCTTAAGTTTAATTTTCCTTGGCACATGCCGTGCCGGGGGTTTGTT
GTTGCGCCAATGTGACGTCCTGGAGACCCAAAGGGCTGACCAAAGACGCACATCGACAAG
GCATCCAATTAATCGAACAAGAGCCCGATACCAAGGACACCCAATTGTTGTTACATGTTC
ACGGGTCGTTCTGCTTTGCAGGTTTCGACAATGATCCTTCCGCAGGTTCACCTACGGAAA
CCTTGTTACGA
>HL6
GATATGCTTAAACTCAGCGGGTAGTCCCGCCTGACTGGGGTCGCGGTCGAGCATCGTCA
CAGGACGACACATTGGGGTCATTGAAGAGATATTCCTTACTCCTTAGAACGCACAACTTG
ATAAGAGGGTCTTGTCAACCACCACTAATCGTGCGTCCGTCGAAGGGGACTCCTGTTTTA
GCCAACCGCACCATAGGAACGGGAGACCAATCTCCGCCCACATCCAAGCATCCCCATCGA
GGAGGCGTGGTGGGAGCGACGCGATGTGTGACGCCCAGGCAGACGTGCCCTCGGCCGAAA
GGCTTCGGGCGCAACTTGCGTTCAAAAACTCGATGGTTCACGGGATTCTGCAATTCACAC
CAAGTATCGCATTTTGCTACGTTCTTCATCGATGCGTGAGCCGAGATATCCGTTGCCGAG
AGTCGTTTGTGATTATAAAGAAGCCACGTCCCATGCAAACCCCACAAACGGGGGAAGC
ATGGTACAAGCCCTTCTTAAGTTTAATTTTCCTTGGCACATGCCGTGCCGGGGGTTTGTT
GTTGCGCCAATGTGACGTCCTGGAGACCCAAAGGGCTGACCAAAGACGCACATCGACAAG
GCATCCAATTAATCGAACAAGAGCCCGATACCAAGGACACCCAATTGTTGTTACATGTTC
ACGGGTCGTTCTGCTTTGCAGGTTTCGACAATGATCCTTCCGCAGGTTCACCTACGGAAA
CCTTGTTACGA
>HL7
GATATGCTTAAACTCAGCGGGTAGTCCCGCCTGCCTGGGGTCGCGGTCGAAGCATCGTCA
CAGGACGACACATTGGGGTCATTGAAGAGATATTCCTTACTCCTTAGAACGCACAACTTG
ATAAGAGGGTCTTGTCAACCACCACTAATCGTGCGTCCGTCGAAGGGGACTCCTGTTTTA
GCCAACCGCACCATAGGAACGGGAGACCAATCTCCGCCCACATCCAAGCATCCCCATCGA
GGAGGCGTGGTGGGAGCGACGCGATGTGTGACGCCCAGGCAGACGTGCCCTCGGCCGAAA
GGCTTCGGGCGCAACTTGCGTTCAAAAACTCGATGGTTCACGGGATTCTGCAATTCACAC
CAAGTATCGCATTTTGCTACGTTCTTCATCGATGCGTGAGCCGAGATATCCGTTGCCGAG
AGTCGTTTGTGATTATAAAGAAGCCACGTCCCATGCAAACCCCACAAACGGGGGAAGC
ATGGTACAAGCCCTTCTTAAGTTTAATTTTCCTTGGCACATGCCGTGCCGGGGGTTTGTT
GTTGCGCCAATGTGACGTCCTGGAGACCCAAAGGGCTGACCAAAGACGCACATCGACAAG
GCATCCAATTAATCGAACAAGAGCCCGATACCAAGGACACCCAATTGTTGTTACATGTTC
ACGGGTCGTTCTGCTTTGCAGGTTTCGACAATGATCCTTCCGCAGGTTCACCTACGGAAA
CCTTGTTACGA
>HL8
GATATGCTTAAACTCAGCGGGTAGTCCCGCCTGCCTGGGGTCGCGGTCGAAGCATCGTCA
CAGGACGACACATTGGGGTCATTGAAGAGATATTCCTTACTCCTTAGAACGCACAACTTG
ATAAGAGGGTCTTGTCAACCACCACTAATCGTGCGTCCGTCGAAGGGGACTCCTGTTTTA
GCCAACCGCACCATAGGAACGGGAGACCAATCTCCGCCCACATCCAAGCATCCCCATCGA
GGAGGCGTGGTGGGAGCGACGCGATGTGTGACGCCCAGGCAGACGTGCCCTCGGCCGAAA
GGCTTCGGGCGCAACTTGCGTTCAAAAACTCGATGGTTCACGGGATTCTGCAATTCACAC
CAAGTATCGCATTTTGCTACGTTCTTCATCGATGCGTGAGCCGAGATATCCGTTGCCGAG
AGTCGTTTGTGATTATAAAGAAGCCACGTCCCATGCAAACCCCACAAACGGGGGAAGC
ATGGTACAAGCCCTTCTTAAGTTTAATTTTCCTTGGCACATGCCGTGCCGGGGGTTTGTT
GTTGCGCCAATGTGACGTCCTGGAGACCCAAAGGGCTGACCAAAGACGCACATCGACAAG
GCATCCAATTAATCGAACAAGAGCCCGATACCAAGGACACCCAATTGTTGTTACATGTTC
ACGGGTCGTTCTGCTTTGCAGGTTTCGACAATGATCCTTCCGCAGGTTCACCTACGGAAA
CCTTGTTACGA
>HM1-11
GATATGCTTAAACTCAGCGGGTAGTCCCGCCTGACTGGGGTCGCGGTCGAGCATCGTCA
CAAGACGACACATTAGGGTCATTGAAGAGATGTTCCTTACTCCTTAGAACGCACGATTTG
ATAAGAGGGTCTTGTCAACCACCACTAATCATGCGTTCGTCGAAGAGGACTCCTGTTTTA
GCCAACCGCCCCATAGGAACGGGAGACCAATCTCCGCCCGCATCCAAGCATCCCTATCAA
GGAGGCGTGGTGGGAGCGACGCGATGTGTGACGCCCAGGCAGACGTGCCCTCGGCCGAAA
GGCTTCGGGCGCAACTTGCGTTCAAAAACTCGATGGTTCACGGGATTCTGCAATTCACAC
CAAGTATCGCATTTTGCTACGTTCTTCATCGATGCGTGAGCCGAGATATCCGTTGCCGAG
AGTCGTTTGTGATTATAAAGAAGCCACATCCCATGCAAACCCCGCAAACGGGGAAGC
ATGGTACAAGCCCTTCTTATGTTTAATTTTCCTTGGCACATGCCGTGCTGGGGGGTTGTT
GTTGCGCCAATGTGACTTCCTTAGGACCCAAAGGGCTGTCCAAAGACGCACATCGACAAG
GCATCCAATTAATCGAACAAGAGTCCGATACCAAGGACACCCAAATGTTGTTACATGTTC
ACGGGTTGTTCTGCTATGCAGGTTTCGACAATGATCCTTCCGCAGGTTCACCTACGGAAA
CCTTGTTACGA
>HM1-8
TCAGCGGGTAGTCCCGCCTGACTGGGGTCGCGGTCGAGCATCGTCA
CAAGACGACACATTGGGGTCATTGAAGAGATGTTCCTTACTCCTTAGAACGCACAATTTG
ATAAGAGGGTCTTGTCAACCACCACTAATCGTGCGTCCGTCGAAGAAGACTCCTGTTTTA
GCCAACCGCCCCATAAGAACGGGAGACCAATCTCCGCCCGCATCCATGCATCTCCATCGA
GGAGGCGTGGTGGGGGCGACGCGATGTGTGACGCCCAGGCAGACGTGCCCTCGGCCAAAA
GGCTTCGGGCGCAACTTGCGTTCAAAAACTCGATGGTTCACGGGATTCTGCAATTCACAC
CAAGTATCGCATTTTGCTACGTTCTTCATCGATGCGTGAGCCGAGATATCCGTTGCCGAG
AGTCGTTTGTGATTATAAAGAAGCCACATCCCATGCAAACCCCGCAAACGGGGAAGC
ATGGTACAAGCCCTTCTTAAGTTTGATTTTCCTTGGCACATGCCGTGCCGGGGGGTTGTT
GTTGCGCCAATGTGACACCCTTAGGACCCAAAGGGCTGACTAAAGACGCACATCGACAAG
GCATCCAATTAATCGAACAAGAGCCCGATACCAAGGACACCCAAATGTTGTTACATGTTC
ACGGGTCGTTCTGCTATGCAGGTTTCGACAATGATCCTTCCGCAGGTTCACCTACGGAAA
CCTTGTTACGA
>HM10-1
TCAGCGGGTAGTCCCGCCTGACTGGGGTCGCGGTCGAGCATCGTCA
CAAGACGACACATTGGGGTCATTGAAGAGATGTTCCTTACTCCTTAGAACGCACAATTTG
ATAAGAGGGTCTTGTCAACCACCACTAATCGTGCGTCCGTCGAAGAAGACTCCTGTTTTA
GCCAACCGCCCCAAAGGAACGGGAGACCAATCTCCGCCCGCATCCAAGCATCTCCATCGA
GGAGGCGTGGTGGGGGCGACGCGATGTGTGACGCCCAGGCAGACGTGCCCTCGGCCAAAA
GGCTTCGGGCGCAACTTGCGTTCAAAAACTCGATGGTTCACGGGATTCTGCAATTCACAC
CAAGTATCGCATTTTGCTACGTTCTTCATCGATGCGTGAGCCGAGATATCCGTTGCCGAG
AGTCGTTTGTGATTATAAAGAAGCCACATCCCATGCAAACCCCGCAAACGGGGAAGC
ATGGTACAAGCCCTTCTTAAGTTTGATTTTCCTTGGCACATGTCGTGCTGGGGGGTTGTT
GTTGCGCCAATGTGACATCCTTAGGACCCAAAGGGCTGACTAAAGACGCACATCGACAAG
GCATCCAATTAATCGAACAAGAGCCCGATACCAAGGACACCCAAATGTTGTTACATGTTC
ACGGGTCGTTCTGCTATGCAGGTTTCGACAATGATCCTTCCGCAGGTTCACCTACGGAAA
CCTTGTTACGA
>HM10-2
GATATGCTTAAACTCAGCGGGTAGTCCCGCCTGACTGGGGTCGCGGTCGAGCATCGTCA
CAAGACGACACATTAGGGTCATTGAAGAGATGTTCCTTACTCCTTAGAACGCACGATTTG
ATAAGAGGGTCTTGTCAACCACCACTAATCATGCGTTCGTCGAAGAGGACTCCTGTTTTA
GCCAACCGCCCCATAGGAACGGGAGACCAATCTCCGCCCGCATCCAAGCATCCCTATCAA
GGAGGCGTGGTGGGAGCGACGCGATGTGTGACGCCCAGGCAGACGTGCCCTCGGCCGAAA
GGCTTCGGGCGCAACTTGCGTTCAAAAACTCGATGGTTCACGGGATTCTGCAATTCACAC
CAAGTATCGCATTTTGCTACGTTCTTCATCGATGCGTGAGCCGAGATATCCGTTGCCGAG
AGTCGTTTGTGATTATAAAGAAGCCACATCCCATGCAAACCCCGCAAACGGGGAAGC
ATGGTACAAGCCCTTCTTATGTTTAATTTTCCTTGGCACATGCCGTGCTGGGGGGTTGTT
GTTGCGCCAATGTGACATCCTTAGGACCCAAAGGGCTGTCCAAAGACGCACATCGACAAG
GCATCCAATTAATCGAACAAGAGTCCGATACCAAGGACACCCAAATGTTGTTACATGTTC
ACGGGTTGTTCTGCTATGCAGGTTTCGACAATGATCCTTCCGCAGGTTCACCTACGGAAA
CCTTGTTACAA
>HM2-1
GATATGCTTAAACTCAGCGGGTAGTCCCGCCTGACTGGGGTCGCGGTCGAGCATCGTCA
CAAGACGACACATTAGGGTCATTGAAGAGATGTTCCTTACTCCTTAGAACGCACGATTTG
ATAAGAGGGTCTTGTCAACCACCACTAATCATGCGTCCGTCGAAGAGGACTCCTGTTTTA
GCCAACCGCCCCATAGGAACGGGAGACCAATCTCCGCCCGCATCCAAGCATCCCTATCAA
GGAGGCGTGGTGGGAGCGACGCGATGTGTGACGCCCAGGCAGACGTGCCCTCGACCGAAA
GGCTTCGGGCGCAACTTGCGTTCAAAAACTCGATGGTTCACGGGATTCTGCAATTCACAC
CAAGTATCGCATTTTGCTACGTTCTTCATCGATGCGTGAGCCGAGATATCCGTTGCCGAG
AGTCGTTTGTGATTATAAAGAAGCCACATCCCATGCAAACCCCGCAAACGGGGAAGC
ATGGTACAAGCCCTTCTTATGTTTAATTTTCCTTGGCACATGCCGTGCTGGGGGGTTGTT
GTTGCGCCAATGTGACATCCTTAGGACCCAAAGGGCTGTCCGAAGACGCACATCGACAAG
GCATCCAATTAATCGAACAAGAGTCCGATACCAAGGACACCCAAATGTTGTTACATGTTC
ACGGGTTGTTCTGCTATGCAGGTTTCGACAATGATCCTTCCGCAGGTTCACCTACGGAAA
CCTTGTTACGA
>HM2-3
TCAGCGGGTAGTCCCGCCTGACTGGGGTCGCGGTCGAGCATCGTCA
CAAGACGACACATTGGGGTCATTGAAGAGATGTTCCTTACTCCTTAGAACGCACAATTTG
ATAAGAGGGTCTTGTCAACCACCACTAATCGTGCGTCCGTCGAAGAGGACTCCTGTTTTA
GCCAACCGCCCCATAGGAACGGGAGACCAATCTCCGCCCGCATCCAAGCATCTCCATCGA
GGAGGCGTGGTGGGGGCGACGCGATGTGTGACGCCCAGGCAGACGTGCCCTCGGCCAAAA
GGCTTCGGGCGCAACTTGCGTTCAAAAACTCGATGGTTCACGGGATTCTGCAATTCACAC
CAAGTATCGCATTTTGCTACGTTCTTCATCGATGCGTGAGCCGAGATATCCGTTGCCGAG
AGTCGTTTGTGATTATAAAGAAGCCACATCCCATGCAAACCCCGCGCAAACGGGGAAGC
ATGGTACAAGCCCTTCTTAAGTTTGATTTTCCTTGGCACATGCCGTGCCGGGGGGTTGTT
GTTGCGCCAATGTGACATCCTTAGGACCCAAAGGGCTGACTAAAGACGCACATCGACAAG
GCATCCAATTAATCGAACAAGAGCCCGATACCAAGGACACCCAAATGTTGTTACATGTTC
ACGGGTCGTTCTGCTATGCAGGTTTCGACAATGATCCTTCCGCAGGTTCACCTACGGAAA
CCTTGTTACGA
>HM3-1
TCAGCGGGTAGTCCCGCCTGACTGGGGTCGCGGTCGAGCATCGTCA
CAAGACGACACATTGGGGTCATTGAAGAGATGTTCCTTACTCCTTAGAACGCACGATTTG
ATAAGAGGGTCTTGTCAACCACCACTAATTGTGCGTCCATCGAAGAGGACTCCTGTTTTA
GCCAACCGCCCCATAAGAACGGGAGACCAATCTCCGCCCGCATCCATGCATCTCCATCGA
GGAGGCGTGGTGGGGGCGACGCGATGTGTGACGCCCAGGCAGACGTGCCCTCGGCCAAAA
GGCTTCGGGCGCAACTTGCGTTCAAAAACTCGATGGTTCACGGGATTCTGCAATTCACAC
CAAGTATCGCATTTTGCTACGTTCTTCATCGATGCGTGAGCCGAGATATCCGTTGCCGAG
AGTCGTTTGTGATTATAAAGAAGCCACATCCCATGCAAACCCCGCGCAAACGGGGAAGC
ATGGTACAAGCCCTTCTTAAGTTTGATTTTCCTTGGCACATGCCGTGCCGGGGGGTTGTT
GTTGCGCCAATGTGACACCCTTAGGACCCAAAGGGCTGACTAAAGACGCACATCGACAAG
GCATCCAATTAATCGAACAAGAGCCCGATACCAAGGACACCCAAATGTTGTTACATGTTC
ACGGGTCGTTCTGCTATGCAGGTTTCGACAATGATCCTTCCGCAGGTTCACCTACGGAAA
CCTTGTTACGA
>HM3-6
GATATGCTTAAACTCAGCGGGTAGTCCCGCCTGACTGGGGTCGCGGTCGAGCATCGTCA
CAAGACGACACATTAGGGTCATTGAAGAGATGTTCCTTACTCCTTAGAACGCACGATTTG
ATAAGAGGGTCTTGTCAACCACCACTAATCATGCGTTCGTCGAAGAGGACTCCTGTTTTA
GCCAACCGCCCCATAGGAACGGGAGACCAATCTCCGCCCGCATCCAAGCATCCCTATCAA
GGAGGCGTGGTGGGAGCGACGCGATGTGTGACGCCCAGGCAGACGTGCCCTCGGCCGAAA
GGCTTCGGGCGCAACTTGCGTTCAAAAACTCGATGGTTCACGGGATTCTGCAATTCACAC
CAAGTATCGCATTTTGCTACGTTCTTCATCGATGCGTGAGCCGAGATATCCGTTGCCGAG
AGTCGTTTGTGATTATAAAGAAGCCACATCCCATGCAAACCCCGCAAACGGGGAAGC
ATGGTACAAGCCCTTCTTATGTTTAATTTTCCTTGGCACATGCCGTGCTGGGGGGTTGTT
GTTGCGCCAATGTGACTTCCTTAGGACCCAAAGGGCTGTCCAAAGACGCACATCGACAAG
GCATCCAATTAATCGAACAAGAGTCCGATACCAAGGACACCCAAATGTTGTTACATGTTC
ACGGGTTGTTCTGCTATGCAGGTTTCGACAATGATCCTTCCGCAGGTTCACCTACGGAAA
CCTTGTTACGA
>HM4-2
GATATGCTTAAACTCAGCGGGTAGTCCCGCCTGACTGGGGTCGCGGTCGAGCATCGTCA
CAAGACGACACATTAGGGTCATTGAAGAGATGTTCCTTACTCCTTAGAACGCACGATTTG
ATAAGAGGGTCTTGTCAACCACCACTAATCATGCGTCCGTCGAAGAGGACTCCTGTTTTA
GCCAACCGCCCCATAGGAACGGGAGACCAATCTCCGCCCGCATCCAAGCATCCCTATCAA
GGAGGCGTGGTGGGAGCGACGCGATGTGTGACGCCCAGGCAGACGTGCCCTCGGCCGAAA
GGCTTCGGGCGCAACTTGCGTTCAAAAACTCGATGGTTCACGGGATTCTGCAATTCACAC
CAAGTATCGCATTTTGCTACGTTCTTCATCGATGCGTGAGCCGAGATATCCGTTGCCGAG
AGTCGTTTGTGATTATAAAGAAGCCACATCCCATGCAAACCCCGCAAACGGGGAAGC
ATGGTACAAGCCCTTCTTATGTTTAATTTTCCTTGGCACATGCCGTGCTGGGGGGTTGTT
GTTGCGCCAATGTGACTTCCTTAGGACCCAAAGGGCTGTCCAAAGACGCACATCGACAAG
GCATCCAATTAATCGAACAAGAGTCCGATACCAAGGACACCCAAATGTTGTTACATGTTC
ACGGGTTGTTCTGCTATGCAGGTTTCGACAATGATCCTTCCGCAGGTTCACCTACGGAAA
CCTTGTTACGA
>HM4-4
TCAGCGGGTAGTCCCGCCTGACTGGGGTCGCGGTCGAGCATCGTCA
CAAGACGACACATTGGGGTCATTGAAGAGATGTTCCTTACTCCTTAGAACGCACAATTTG
ATAAGAGGGTCTTGTCAACCACCACTAATCGTGCGTCCGTCGAAGAGGACTCCTGTTTTA
GCCAACCGCCCCATAGGAACGGGAGACCAATCTCCGCCCGCATCCAAGCATCTCCATCGA
GGAGGCGTGGTGGGGGCGACGCGATGTGTGACGCCCAGGCAGACGTGCCCTCGGCCAAAA
GGCTTCGGGCGCAACTTGCGTTCAAAAACTCGATGGTTCACGGGATTCTGCAATTCACAC
CAAGTATCGCATTTTGCTACGTTCTTCATCGATGCGTGAGCCGAGATATCCGTTGCCGAG
AGTCGTTTGTGATTATAAAGAAGCCACATCCCATGCAAACCCCGCGCAAACGGGGAAGC
ATGGTACAAGCCCTTCTTAAGTTTGATTTTCCTTGGCACATGCCGTGCCGGGGGGTTGTT
GTTGCGCCAATGTGACGTCCTTAGGACCCAAAGGGCTGACTAAAGACGCACATCGACAAG
GCATCCAATTAATCGAACAAGAGCCCGATACCAAGGACACCCAAATGTTGTTACATGTTC
ACGGGTCGTTCTGCTATGCAGGTTTCGACAATGATCCTTCCGCAGGTTCACCTACGGAAA
CCTTGTTACGA
>HM5-1
GATATGCTTAAACTCAGCGGGTAGTCCCGCCTGACTGGGGTCGCGGTCGAGCATCGTCA
CAAGACGACACATTAGGGTCATTGAAGAGATGTTCCTTACTCCTTAGAACGCACGATTTG
ATAAGAGGGTCTTGTCAACCACCACTAATCATGCGTCCGTCGAAGAGGACTCCTGTTTTA
GCCAACCGCCCCATAGGAACGGGAGACCAATCTCCGCCCGCATCCAAGCATCCCTATCAA
GGAGGCGTGGTGGGAGCGACGCGATGTGTGACGCCCAGGCAGACGTGCCCTCGACCGAAA
GGCTTCGGGCGCAACTTGCGTTCAAAAACTCGATGGTTCACGGGATTCTGCAATTCACAC
CAAGTATCGCATTTTGCTACGTTCTTCATCGATGCGTGAGCCGAGATATCCGTTGCCGAG
AGTCGTTTGTGATTATAAAGAAGCCACATCCCATGCAAACCCCGCAAACGGGGAAGC
ATGGTACAAGCCCTTCTTATGTTTAATTTTCCTTGGCACATGCCGTGCTGGGGGGTTGTT
GTTGCGCCAATGTGACATCCTTAGGACCCAAAGGGCTGTCCGAAGACGCACATCGACAAG
GCATCCAATTAATCGAACAAGAGTCCGATACCAAGGACACCCAAATGTTGTTACATGTTC
ACGGGTTGTTCTGCTATGCAGGTTTCGACAATGATCCTTCCGCAGGTTCACCTACGGAAA
CCTTGTTACGA
>HM5-2
TCAGCGGGTAGTCCCGCCTGACTGGGGTCGCGGTCGAGCATCGTCA
CAAGACAACACATTGGGGTCATTGAAGAGATGTTCCTTACTCCTTAGAACGCACAATTTG
ATAAGAGGGTCTTGTCAACCACCACTAATCGTGCGTCCGTCGAAGAAGACTCCTGTTTTA
GCCAACCGCCCCAAAGGAACGGGAGACCAATCTCCGCCCGCATCCAAGCATCTCCATCGA
GGAGGCGTGGTGGGGGCGACGCGATGTGTGACGCCCAGGCAGACGTGCCCTCGGCCAAAA
GGCTTCGGGCGCAACTTGCGTTCAAAAACTCGATGGTTCACGGGATTCTGCAATTCACAC
CAAGTATCGCATTTTGCTACGTTCTTCATCGATGCGTGAGCCGAGATATCCGTTGCCGAG
AGTCGTTTGTGATTATAAAGAAGCCACATCCCATGCAAACCCCGCGCAAACGGGGAAGC
ATGGTACAAGCCCTTCTTAAGTTTGATTTTCCTTGGCACATGTCGTGCTGGGGGGTTGTT
GTTGCGCCAATGTGACATCCTTAGGACCCAAAGGGCTGACTAAAGACGCACATCGACAAG
GCATCCAATTAATCGAACAAGAGCCCGATACCAAGGACACCCAAATGTTGTTACATGTTC
ACGGGTCGTTCTGCTATGCAGGTTTCGACAATGATCCTTCCGCAGGTTCACCTACGGAAA
CCTTGTTACGA
>HM6-1
TCAGCGGGTAGTCCCGCCTGACTGGGGTCGCGGTCGAGCATCGTCA
CAAGACGACACATTGGGGTCATTGAAGAGATGTTCCTTACTCCTTAGAACGCACAATTTG
ATAAGAGGGTCTTGTCAACCACCACTAATCGTGCGTCCGTCGAAGAAGACTCCTGTTTTA
GCCAACCGCCCCAAAGGAACGGGAGACCAATCTCCGCCCGCATCCAAGCATCTCCATCGA
GGAGGCGTGGTGGGGGCGACGCGATGTGTGACGCCCAGGCAGACGTGCCCTCGGCCAAAA
GGCTTCGGGCGCAACTTGCGTTCAAAAACTCGATGGTTCACGGGATTCTGCAATTCACAC
CAAGTATCGCATTTTGCTACGTTCTTCATCGATGCGTGAGCCGAGATATCCGTTGCCGAG
AGTCGTTTGTGATTATAAAGAAGCCACATCCCATGCAAACCCCGCGCAAACGGGGAAGC
ATGGTACAAGCCCTTCTTAAGTTTGATTTTCCTTGGCACATGTCGTGCTGGGGGGTTGTT
GTTGCGCCAATGTGACATCCTTAGGACCCAAAGGGCTGACTAAAGACGCACATCGACAAG
GCATCCAATTAATCGAACAAGAGCCCGATACCAAGGACACCCAAATGTTGTTACATGTTC
ACGGGTCGTTCTGCTATGCAGGTTTCGACAATGATCCTTCCGCAGGTTCACCTACGGAAA
CCTTGTTACGA
>HM6-2
GATATGCTTAAACTCAGCGGGTAGTCCCGCCTGACTGGGGTCGCGGTCGAGCATCGTCA
CAAGACGACACATTAGGGTCATTGAAGAGATGTTCCTTACTCCTTAGAACGCACGATTTG
ATAAGAGGGTCTTGTCAACCACCACTAATCATGCGTTCGTCGAAGAGGACTCCTGTTTTA
GCCAACCGCCCCATAGGAACGGGAGACCAATCTCCGCCCGCATCCAAGCATCCCTATCAA
GGAGGCGTGGTGGGAGCGACGAGATGTGTGACGCCCAGGCAGACGTGCCCTCGGCCGAAA
GGCTTCGGGCGCAACTTGCGTTCAAAAACTCGATGGTTCACGGGATTCTGCAATTCACAC
CAAGTATCGCATTTTGCTACGTTCTTCATCGATGCGTGAGCCGAGATATCCGTTGCCGAG
AGTCGTTTGTGATTATAAAGAAGCCACATCCCATGCAAACCCCGCAAACGGGGAAGC
ATGGTACAAGCCCTTCTTATGTTTAATTTTCCTTGGCACATGCCGTGCCGGGGGGTTGTT
GTTGCGCCAATGTGACTTCCTTAGGACCCAAAGGGCTGTCCAAAGACGCACATCGACAAG
GCATCCAATTAATCGAACAAGAGTCCGATACCAAGGACACCCAAATGTTGTTACATGTTC
ACGGGTTGTTCTGCTATGCAGGTTTCGACAATGATCCTTCCGCAGGTTCACCTACGGAAA
CCTTGTTACGA
>HM7-1
GATATGCTTAAACTCAGCGGGTAGTCCCGCCTGACTGGGGTCGCGGTCGAGCATCGTCA
CAAGACGACACATTAGGGTCATTGAAGAGATGTTCCTTACTCCTTAGAACGCACGATTTG
ATAAGAGGGTCTTGTCAACCACCACTAATCATGCGTCCGTCGAAGAGGACTCCTGTTTTA
GCCAACCGCCCCATAGGAACGGGAGACCAATCTCCGCCCGCATCCAAGCATCCCTATCAA
GGAGGCGTGGTGGGAGCGACGCGATGTGTGACGCCCAGGCAGACGTGCCCTCGACCGAAA
GGCTTCGGGCGCAACTTGCGTTCAAAAACTCGATGGTTCACGGGATTCTGCAATTCACAC
CAAGTATCGCATTTTGCTACGTTCTTCATCGATGCGTGAGCCGAGATATCCGTTGCCGAG
AGTCGTTTGTGATTATAAAGAAGCCACATCCCATGCAAACCCCGCAAACGGGGAAGC
ATGGTACAAGCCCTTCTTATGTTTAATTTTCCTTGGCACATGCCGTGCTGGGGGGTTGTT
GTTGCGCCAATGTGACATCCTTAGGACCCAAAGGGCTGTCCAAAGACGCACATCGACAAG
GCATCCAATTAATCGAACAAGAGTCCGATACCAAGGACACCCAAATGTTGTTACATGTTC
ACGGGTTGTTCTGCTATGCAGGTTTCGACAATGATCCTTCCGCAGGTTCACCTACGGAAA
CCTTGTTACGA
>HM7-2
TCAGCGGGTAGTCCCGCCTGACTGGGGTCGCGGTCGAGCATCGTCA
CAAGACAACACATTGGGGTCATTGAAGAGATGTTCCTTACTCCTTAGAACGCACAATTTG
ATAAGAGGGTCTTGTCAACCACCACTAATCGTGCGTCCGTCGAAGAAGACTCCTGTTTTA
GCCAACCGCCCCAAAGGAACGGGAGACCAATCTCCGCCCGCATCCAAGCATCTCCATCGA
GGAGGCGTGGTGGGGGCGACGCGATGTGTGACGCCCAGGCAGACGTGCCCTCGGCCAAAA
GGCTTCGGGCGCAACTTGCGTTCAAAAACTCGATGGTTCACGGGATTCTGCAATTCACAC
CAAGTATCGCATTTTGCTACGTTCTTCATCGATGCGTGAGCCGAGATATCCGTTGCCGAG
AGTCGTTTGTGATTATAAAGAAGCCACATCCCATGCAAACCCCGCGCAAACGGGGAAGC
ATGGTACAAGCCCTTCTTAAGTTTGATTTTCCTTGGCACATGTCGTGCTGGGGGGTTGTT
GTTGCGCCAATGTGACATCCTTAGGACCCAAAGGGCTGACTAAAGACGCACATCGACAAG
GCATCCAATTAATCGAACAAGAGCCCGATACCAAGGACACCCAAATGTTGTTACATGTTC
ACGGGTCGTTCTGCTATGCAGGTTTCGACAATGATCCTTCCGCAGGTTCACCTACGGAAA
CCTTGTTACGA
>HM8-2
GATATGCTTAAACTCAGCGGGTAGTCCCGCCTGACTGGGGTCGCGGTCGATCATCGTCA
CAAGACGACACATTAGGGTCATTGAAGAGATGTTCCTTACTCCTTAGAACGCACAATTTG
ATAAGAGGGTCTTGTCAACCACCACTAATCATGCGTTCGTCGAAGAGGACTCCTGTTTTA
GCCAACCGCCCCATAGGAACGGGAGACCAATCTCCGCCCGCATCCAAGCATCCCTATCAA
GGAGGCGTGGTGGGAGCGACGCGATGTGTGACGCCCAGGCAGACGTGCCCTCGGCCGAAA
GGCTTCGGGCGCAACTTGCGTTCAAAAACTCGATGGTTCACGGGATTCTGCAATTCACAC
CAAGTATCGCATTTTGCTACGTTCTTCATCGATGCGTGAGCCGAGATATCCGTTGCCGAG
AGTCGTTTGTGATTATAAAGAAGCCACATCCCATGCAAACCCCGCAAACGGGGAAGC
ATGGTACAAGCCCTTCTTATGTTTAATTTTCCTTGGCACATGCCGTGCTGGGGGGTTGTT
GTTGCGCCAATGTGACATCCTTAGGACCCAAAGGGCTGTCCAAAGACGCACATCGACAAG
GCATCCAATTAATCGAACAAGAGTCCGATACCAAGGACACCCAAATGTTGTTACATGTTC
ACGGGTTGTTCTGCTATGCAGGTTTCGACAATGATCCTTCCGCAGGTTCACCTACGGAAA
CCTTGTTACGA
>HM8-4
TCAGCGGGTAGTCCCGCCTGACTGGGGTCGCGGTCGAGCATCGTCA
CAAGACGACACATTGGGGTCATTGAAGAGATGTTCCTTACTCCTTAGAACGCACGATTTG
ATAAGAGGGTCTTGTCAACCACCACTAATTGTGCGTCCATCGAAGAGGACTCCTGTTTTA
GCCAACCGCCCCATAAGAACGGGAGACCAATCTCCGCCCGCATCCATGCATCTCCATCGA
GGAGGCGTGGTGGGGGCGACGCGATGTGTGACGCCCAGGCAGACGTGCCCTCGGCCAAAA
GGCTTCGGGCGCAACTTGCGTTCAAAAACTCGATGGTTCACGGGATTCTGCAATTCACAC
CAAGTATCGCATTTTGCTACGTTCTTCATCGATGCGTGAGCCGAGATATCCGTTGCCGAG
AGTCGTTTGTGATTATAAAGAAGCCACATCCCATGCAAACCCCGCAAACGGGGAAGC
ATGGTACAAGCCCTTCTTAAGTTTGATTTTCCTTGGCACATGCCGTGCCGGGGGGTTGTT
GTTGCGCCAATGTGACACCCTTAGGACCCAAAGGGCTGACTAAAGACGCACATCGACAAG
GCATCCAATTAATCGAACAAGAGCCCGATACCAAGGACACCCAAATGTTGTTACATGTTC
ACGGGTCGTTCTGCTATGCAGGTTTCGACAATGATCCTTCCGCAGGTTCACCTACGGAAA
CCTTGTTACGA
>HM9-3
GATATGCTTAAACTCAGCGGGTAGTCCCGCCTGACTGGGGTCGCGGTCGAGCATCGTCA
CAAGACGACACATTAGGGTCATTGAAGAGATGTTCCTTACTCCTTAGAACGCACGATTTG
ATAAGAGGGTCTTGTCAACCACCACTAATCATGCGTTCGTCGAAGAGGACTCCTGTTTTA
GCCAACCGCCCCATAGGAACGGGAGACCAATCTCCGCCCGCATCCAAGCATCCCTATCAA
GGAGGCGTGGTGGGAGCGACGCGATGTGTGACGCCCAGGCAGACGTGCCCTCGGCCGAAA
GGCTTCGGGCGCAACTTGCGTTCAAAAACTCGATGGTTCACGGGATTCTGCAATTCACAC
CAAGTATCGCATTTTGCTACGTTCTTCATCGATGCGTGAGCCGAGATATCCGTTGCCGAG
AGTCGTTTGTGATTATAAAGAAGCCACATCCCATGCAAACCCCGCAAACGGGGAAGC
ATGGTACAAGCCCTTCTTATGTTTAATTTTCCTTGGCACATGCCGTGCTGGGGGGTTGTT
GTTGCGCCAATGTGACATCCTTAGGACCCAAAGGGCTGTCCAAAGACGCACATCGACAAG
GCATCCAATTAATCGAACAAGAGTCCGATACCAAGGACACCCAAATGTTGTTACATGTTC
ACGGGTTGTTCTGCTATGCAGGTTTCGACAATGATCCTTCCGCAGGTTCACCTACGGAAA
CCTTGTTACGA
>HM9-4
TCAGCGGGTAGTCCCGCCTGACTGGGGTCGCGGTCGAGCATCGTCA
CAAGACGACACATTGGGGTCATTGAAGAGATGTTCCTTACTCCTTAGAACGCACAATTTG
ATAAGAGGGTCTTGTCAACCACCACTAATCGTGCGTCCGTCAAAGAGGACTCCTGTTTTA
GCCAACCGCCCCATAGGAACGGGAGACCAATCTCCGCCCGCATCAAAGCATCCCCATCGA
GGAGGCGTGGTGGGGGCGACGCGATGTGTGACGCCCAGGCAGACGTGCCCTCGGCCAAAA
GGCTTCGGGCGCAACTTGCGTTCAAAAACTCGATGGTTCACGGGATTCTGCAATTCACAC
CAAGTATCGCATTTTGCTACGTTCTTCATCGATGCGTGAGCCGAGATATCCGTTGCCGAG
AGTCGTTTGTGATTATAAAGAAGCCACATCCCATGCAAACCCCGCAAACGGTGAAGC
ATGGTACAAGCCCTTCTTAAGTTTGATTTTCCTTGGCACATGCCGTGCCGGGGGGTTGTT
GTTGGGCCAATGTGACATCCTTAGAACCCAAAGGGCTGACTAAAGACGCACATCGACAAG
GCATCCAATTAATCGAACAAGAGCCCGATACCAAGGACACCCAAATGTTGTTACATGTTC
ACGGGTCGTTCTGCTATGCAGGTTTCGTCAATGATCCTTCCGCAGGTTCACCTACGGAAA
CCTTGTTACGA
>HP1
GATATGCTTAAACTCAGCGGGTAGTCCCGCCTGACTGGGGTCGCGGTCGAGCATCGTCA
CAAGACGACACATTAGGGTCATTGAAGAGATGTTCCTTACTCCTTAGAACGCACGATTTG
ATAAGAGGGTCTTGTCAACCACCACTAATCATGCGTTCGTCGAAGAGGACTCCTGTTTTA
GCCAACCGCCCCATAGGAACGGGAGACCAATCTCCGCCCGCATCCAAGCATCCCTATCAA
GGAGGCGTGGTGGGAGCGACGCGATGTGTGACGCCCAGGCAGACGTGCCCTCGGCCGAAA
GGCTTCGGGCGCAACTTGCGTTCAAAAACTCGATGGTTCACGGGATTCTGCAATTCACAC
CAAGTATCGCATTTTGCTACGTTCTTCATCGATGCGTGAGCCGAGATATCCGTTGCCGAG
AGTCGTTTGTGATTATAAAGAAGCCACATCCCATGCAAACCCCGCAAACGGGGAAGC
ATGGTACAAGCCCTTCTTATGTTTAATTTTCCTTGGCACATGCCGTGCTGGGGGGTTGTT
GTTGCGCCAATGTGACATCCTTAGGACCCAAAGGGCTGTCCAAAGACGCACATCGACAAG
GCATCCAATTAATCGAACAAGAGTCCGATACCAAGGACACCCAAATGTTGTTACATGTTC
ACGGGTTGTTCTGCTATGCAGGTTTCGACAATGATCCTTCCGCAGGTTCACCTACGGAAA
CCTTGTTACGA
>HP10-1
GATATGCTTAAACTCAGCGGGTAGTCCCGCCTGACTGGGGTCGCGGTCGAGCATCGTCA
CAAGACGACACATTAGGGTCATTGAAGAGATGTTCCTTACTCCTTAGAACGCACGATTTG
ATAAGAGGGTCTTGTCAACCACCACTAATCATGCGTTCGTCGAAGAGGACTCCTGTTTTA
GCCAACCGCCCCATAGGAACGGGAGACCAATCTCCGCCCGCATCCAAGCATCCCTATCAA
GGAGGCGTGGTGGGAGCGACGCGATGTGTGACGCCCAGGCAGACGTGCCCTCGGCCGAAA
GGCTTCGGGCGCAACTTGCGTTCAAAAACTCGATGGTTCACGGGATTCTGCAATTCACAC
CAAGTATCGCATTTTGCTACGTTCTTCATCGATGCGTGAGCCGAGATATCCGTTGCCGAG
AGTCGTTTGTGATTATAAAGAAGCCACATCCCATGCAAACCCCGCAAACGGGGAAGC
ATGGTACAAGCCCTTCTTATGTTTAATTTTCCTTGGCACATGCCGTGCTGGGGGGTTGTT
GTTGCGCCAATGTGACTTCCTTAGGACCCAAAGGGCTGTCCAAAGACGCACATCGACAAG
GCATCCAATTAATCGAACAAGAGTCCGATACCAAGGACACCCAAATGTTGTTACATGTTC
ACGGGTTGTTCTGCTATGCAGGTTTCGACAATGATCCTTCCGCAGGTTCACCTACGGAAA
CCTTGTTACGA
>HP10-2
GATATGCTTAAACTCAGCGGGTAGTCCCGCCTGACTGGGGTCGCGGTCGAGCATCGTCA
CAAGACGACACATTAGGGTCATTGAAGAGATGTTCCTTACTCCTTAGAACGCACGATTTG
ATAAGAGGGTCTTGTCAACCACCACTAATCATGCGTTCGTCGAAGAGGACTCCTGTTTTA
GCCAACCGCCCCATAGGAACGGGAGACCAATCTCCGCCCGCATCCAAGCATCCCTATCAA
GGAGGCGTGGTGGGAGCGACGCGATGTGTGACGCCCAGGCAGACGTGCCCTCGGCCGAAA
GGCTTCGGGCGCAACTTGCGTTCAAAAACTCGATGGTTCACGGGATTCTGCAATTCACAC
CAAGTATCGCATTTTGCTACGTTCTTCATCGATGCGTGAGCCGAGATATCCGTTGCCGAG
AGTCGTTTGTGATTATAAAGAAGCCACATCCCATGCAAACCCCGCAAACGGGGAAGC
ATGGTACAAGCCCTTCTTATGTTTAATTTTCCTTGGCACATGCCGTGCTGGGGGGTTGTT
GTTGCGCCAATGTGACATCCTTAGGACCCAAAGGGCTGTCCAAAGACGCACATCGACAAG
GCATCCAATTAATCGAACAAGAGTCCGATACCAAGGACACCCAAATGTTGTTACATGTTC
ACGGGTTGTTCTGCTATGCAGGTTTCGACAATGATCCTTCCGCAGGTTCACCTACGGAAA
CCTTGTTACGA
>HP11
GATATGCTTAAACTCAGCGGGTAGTCCCGCCTGACTGGGGTCGCGGTCGAGCATCGTCA
CAAGACGACACATTAGGGTCATTGAAGAGATGTTCCTTACTCCTTAGAACGCACGATTTG
ATAAGAGGGTCTTGTCAACCACCACTAATCATGCGTTCGTCGAAGAGGACTCCTGTTTTA
GCCAACCGCCCCATAGGAACGGGAGACCAATCTCCGCCCGCATCCAAGCATCCCTATCAA
GGAGGCGTGGTGGGAGCGACGCGATGTGTGACGCCCAGGCAGACGTGCCCTCGGCCGAAA
GGCTTCGGGCGCAACTTGCGTTCAAAAACTCGATGGTTCACGGGATTCTGCAATTCACAC
CAAGTATCGCATTTTGCTACGTTCTTCATCGATGCGTGAGCCGAGATATCCGTTGCCGAG
AGTCGTTTGTGATTATAAAGAAGCCACATCCCATGCAAACCCCGCAAACGGGGAAGC
ATGGTACAAGCCCTTCTTATGTTTAATTTTCCTTGGCACATGCCGTGCTGGGGGGTTGTT
GTTGCGCCAATGTGACATCCTTAGGACCCAAAGGGCTGTCCAAAGACGCACATCGACAAG
GCATCCAATTAATCGAACAAGAGTCCGATACCAAGGACACCCAAATGTTGTTACATGTTC
ACGGGTTGTTCTGCTATGCAGGTTTCGACAATGATCCTTCCGCAGGTTCACCTACGGAAA
CCTTGTTACGA
>HP12
GATATGCTTAAACTCAGCGGGTAGTCCCGCCTGACTGGGGTCGCGGTCGAGCATCGTCA
CAAGACGACACATTAGGGTCATTGAAGAGATGTTCCTTACTCCTTAGAACGCACGATTTG
ATAAGAGGGTCTTGTCAACCACCACTAATCATGCGTTCGTCGAAGAGGACTCCTGTTTTA
GCCAACCGCCCCATAGGAACGGGAGACCAATCTCCGCCCGCATCCAAGCATCCCTATCAA
GGAGGCGTGGTGGGAGCGACGCGATGTGTGACGCCCAGGCAGACGTGCCCTCGGCCGAAA
GGCTTCGGGCGCAACTTGCGTTCAAAAACTCGATGGTTCACGGGATTCTGCAATTCACAC
CAAGTATCGCATTTTGCTACGTTCTTCATCGATGCGTGAGCCGAGATATCCGTTGCCGAG
AGTCGTTTGTGATTATAAAGAAGCCACATCCCATGCAAACCCCGCAAACGGGGAAGC
ATGGTACAAGCCCTTCTTATGTTTAATTTTCCTTGGCACATGCCGTGCTGGGGGGTTGTT
GTTGCGCCAATGTGACATCCTTAGGACCCAAAGGGCTGTCCAAAGACGCACATCGACAAG
GCATCCAATTAATCGAACAAGAGTCCGATACCAAGGACACCCAAATGTTGTTACATGTTC
ACGGGTTGTTCTGCTATGCAGGTTTCGACAATGATCCTTCCGCAGGTTCACCTACGGAAA
CCTTGTTACGA
>HP13
GATATGCTTAAACTCAGCGGGTAGTCCCGCCTGACTGGGGTCGCGGTCGAGCATCGTCA
CAAGACGACACATTAGGGTCATTGAAGAGATGTTCCTTACTCCTTAGAACGCACGATTTG
ATAAGAGGGTCTTGTCAACCACCACTAATCATGCGTTCGTCGAAGAGGACTCCTGTTTTA
GCCAACCGCCCCATAGGAACGGGAGACCAATCTCCGCCCGCATCCAAGCATCCCTATCAA
GGAGGCGTGGTGGGAGCGACGCGATGTGTGACGCCCAGGCAGACGTGCCCTCGGCCGAAA
GGCTTCGGGCGCAACTTGCGTTCAAAAACTCGATGGTTCACGGGATTCTGCAATTCACAC
CAAGTATCGCATTTTGCTACGTTCTTCATCGATGCGTGAGCCGAGATATCCGTTGCCGAG
AGTCGTTTGTGATTATAAAGAAGCCACATCCCATGCAAACCCCGCAAACGGGGAAGC
ATGGTACAAGCCCTTCTTATGTTTAATTTTCCTTGGCACATGCCGTGCTGGGGGGTTGTT
GTTGCGCCAATGTGACATCCTTAGGACCCAAAGGGCTGTCCAAAGACGCACATCGACAAG
GCATCCAATTAATCGAACAAGAGTCCGATACCAAGGACACCCAAATGTTGTTACATGTTC
ACGGGTTGTTCTGCTATGCAGGTTTCGACAATGATCCTTCCGCAGGTTCACCTACGGAAA
CCTTGTTACGA
>HP14
GATATGCTTAAACTCAGCGGGTAGTCCCGCCTGACTGGGGTCGCGGTCGAGCATCGTCA
CAAGACGACACATTAGGGTCATTGAAGAGATGTTCCTTACTCCTTAGAACGCACGATTTG
ATAAGAGGGTCTTGTCAACCACCACTAATCATGCGTTCGTCGAAGAGGACTCCTGTTTTA
GCCAACCGCCCCATAGGAACGGGAGACCAATCTCCGCCCGCATCCAAGCATCCCTATCAA
GGAGGCGTGGTGGGAGCGACGCGATGTGTGACGCCCAGGCAGACGTGCCCTCGGCCGAAA
GGCTTCGGGCGCAACTTGCGTTCAAAAACTCGATGGTTCACGGGATTCTGCAATTCACAC
CAAGTATCGCATTTTGCTACGTTCTTCATCGATGCGTGAGCCGAGATATCCGTTGCCGAG
AGTCGTTTGTGATTATAAAGAAGCCACATCCCATGCAAACCCCGCAAACGGGGAAGC
ATGGTACAAGCCCTTCTTATGTTTAATTTTCCTTGGCACATGCCGTGCTGGGGGGTTGTT
GTTGCGCCAATGTGACATCCTTAGGACCCAAAGGGCTGTCCAAAGACGCACATCGACAAG
GCATCCAATTAATCGAACAAGAGTCCGATACCAAGGACACCCAAATGTTGTTACATGTTC
ACGGGTTGTTCTGCTATGCAGGTTTCGACAATGATCCTTCCGCAGGTTCACCTACGGAAA
CCTTGTTACGA
>HP15
GATATGCTTAAACTCAGCGGGTAGTCCCGCCTGACTGGGGTCGCGGTCGAGCATCGTCA
CAAGACGACACATTAGGGTCATTGAAGAGATGTTCCTTACTCCTTAGAACGCACGATTTG
ATAAGAGGGTCTTGTCAACCACCACTAATCATGCGTTCGTCGAAGAGGACTCCTGTTTTA
GCCAACCGCCCCATAGGAACGGGAGACCAATCTCCGCCCGCATCCAAGCATCCCTATCAA
GGAGGCGTGGTGGGAGCGACGCGATGTGTGACGCCCAGGCAGACGTGCCCTCGGCCGAAA
GGCTTCGGGCGCAACTTGCGTTCAAAAACTCGATGGTTCACGGGATTCTGCAATTCACAC
CAAGTATCGCATTTTGCTACGTTCTTCATCGATGCGTGAGCCGAGATATCCGTTGCCGAG
AGTCGTTTGTGATTATAAAGAAGCCACATCCCATGCAAACCCCGCAAACGGGGAAGC
ATGGTACAAGCCCTTCTTATGTTTAATTTTCCTTGGCACATGCCGTGCTGGGGGGTTGTT
GTTGCGCCAATGTGACATCCTTAGGACCCAAAGGGCTGTCCAAAGACGCACATCGACAAG
GCATCCAATTAATCGAACAAGAGTCCGATACCAAGGACACCCAAATGTTGTTACATGTTC
ACGGGTTGTTCTGCTATGCAGGTTTCGACAATGATCCTTCCGCAGGTTCACCTACGGAAA
CCTTGTTACGA
>HP16
GATATGCTTAAACTCAGCGGGTAGTCCCGCCTGACTGGGGTCGCGGTCGAGCATCGTCA
CAAGACGACACATTAGGGTCATTGAAGAGATGTTCCTTACTCCTTAGAACGCACGATTTG
ATAAGAGGGTCTTGTCAACCACCACTAATCATGCGTTCGTCGAAGAGGACTCCTGTTTTA
GCCAACCGCCCCATAGGAACGGGAGACCAATCTCCGCCCGCATCCAAGCATCCCTATCAA
GGAGGCGTGGTGGGAGCGACGCGATGTGTGACGCCCAGGCAGACGTGCCCTCGGCCGAAA
GGCTTCGGGCGCAACTTGCGTTCAAAAACTCGATGGTTCACGGGATTCTGCAATTCACAC
CAAGTATCGCATTTTGCTACGTTCTTCATCGATGCGTGAGCCGAGATATCCGTTGCCGAG
AGTCGTTTGTGATTATAAAGAAGCCACATCCCATGCAAACCCCGCAAACGGGGAAGC
ATGGTACAAGCCCTTCTTATGTTTAATTTTCCTTGGCACATGCCGTGCTGGGGGGTTGTT
GTTGCGCCAATGTGACATCCTTAGGACCCAAAGGGCTGTCCAAAGACGCACATCGACAAG
GCATCCAATTAATCGAACAAGAGTCCGATACCAAGGACACCCAAATGTTGTTACATGTTC
ACGGGTTGTTCTGCTATGCAGGTTTCGACAATGATCCTTCCGCAGGTTCACCTACGGAAA
CCTTGTTACGA
>HP17
GATATGCTTAAACTCAGCGGGTAGTCCCGCCTGACTGGGGTCGCGGTCGAGCATCGTCA
CAAGACGACACATTAGGGTCATTGAAGAGATGTTCCTTACTCCTTAGAACGCACGATTTG
ATAAGAGGGTCTTGTCAACCACCACTAATCATGCGTTCGTCGAAGAGGACTCCTGTTTTA
GCCAACCGCCCCATAGGAACGGGAGACCAATCTCCGCCCGCATCCAAGCATCCCTATCAA
GGAGGCGTGGTGGGAGCGACGCGATGTGTGACGCCCAGGCAGACGTGCCCTCGGCCGAAA
GGCTTCGGGCGCAACTTGCGTTCAAAAACTCGATGGTTCACGGGATTCTGCAATTCACAC
CAAGTATCGCATTTTGCTACGTTCTTCATCGATGCGTGAGCCGAGATATCCGTTGCCGAG
AGTCGTTTGTGATTATAAAGAAGCCACATCCCATGCAAACCCCGCAAACGGGGAAGC
ATGGTACAAGCCCTTCTTATGTTTAATTTTCCTTGGCACATGCCGTGCTGGGGGGTTGTT
GTTGCGCCAATGTGACATCCTTAGGACCCAAAGGGCTGTCCAAAGACGCACATCGACAAG
GCATCCAATTAATCGAACAAGAGTCCGATACCAAGGACACCCAAATGTTGTTACATGTTC
ACGGGTTGTTCTGCTATGCAGGTTTCGACAATGATCCTTCCGCAGGTTCACCTACGGAAA
CCTTGTTACGA
>HP18
GATATGCTTAAACTCAGCGGGTAGTCCCGCCTGACTGGGGTCGCGGTCGAGCATCGTCA
CAAGACGACACATTAGGGTCATTGAAGAGATGTTCCTTACTCCTTAGAACGCACGATTTG
ATAAGAGGGTCTTGTCAACCACCACTAATCATGCGTTCGTCGAAGAGGACTCCTGTTTTA
GCCAACCGCCCCATAGGAACGGGAGACCAATCTCCGCCCGCATCCAAGCATCCCTATCAA
GGAGGCGTGGTGGGAGCGACGCGATGTGTGACGCCCAGGCAGACGTGCCCTCGGCCGAAA
GGCTTCGGGCGCAACTTGCGTTCAAAAACTCGATGGTTCACGGGATTCTGCAATTCACAC
CAAGTATCGCATTTTGCTACGTTCTTCATCGATGCGTGAGCCGAGATATCCGTTGCCGAG
AGTCGTTTGTGATTATAAAGAAGCCACATCCCATGCAAACCCCGCAAACGGGGAAGC
ATGGTACAAGCCCTTCTTATGTTTAATTTTCCTTGGCACATGCCGTGCTGGGGGGTTGTT
GTTGCGCCAATGTGACATCCTTAGGACCCAAAGGGCTGTCCAAAGACGCACATCGACAAG
GCATCCAATTAATCGAACAAGAGTCCGATACCAAGGACACCCAAATGTTGTTACATGTTC
ACGGGTTGTTCTGCTATGCAGGTTTCGACAATGATCCTTCCGCAGGTTCACCTACGGAAA
CCTTGTTACGA
>HP19
GATATGCTTAAACTCAGCGGGTAGTCCCGCCTGACTGGGGTCGCGGTCGAGCATCGTCA
CAAGACGACACATTAGGGTCATTGAAGAGATGTTCCTTACTCCTTAGAACGCACGATTTG
ATAAGAGGGTCTTGTCAACCACCACTAATCATGCGTTCGTCGAAGAGGACTCCTGTTTTA
GCCAACCGCCCCATAGGAACGGGAGACCAATCTCCGCCCGCATCCAAGCATCCCTATCAA
GGAGGCGTGGTGGGAGCGACGCGATGTGTGACGCCCAGGCAGACGTGCCCTCGGCCGAAA
GGCTTCGGGCGCAACTTGCGTTCAAAAACTCGATGGTTCACGGGATTCTGCAATTCACAC
CAAGTATCGCATTTTGCTACGTTCTTCATCGATGCGTGAGCCGAGATATCCGTTGCCGAG
AGTCGTTTGTGATTATAAAGAAGCCACATCCCATGCAAACCCCGCAAACGGGGAAGC
ATGGTACAAGCCCTTCTTATGTTTAATTTTCCTTGGCACATGCCGTGCTGGGGGGTTGTT
GTTGCGCCAATGTGACATCCTTAGGACCCAAAGGGCTGTCCAAAGACGCACATCGACAAG
GCATCCAATTAATCGAACAAGAGTCCGATACCAAGGACACCCAAATGTTGTTACATGTTC
ACGGGTTGTTCTGCTATGCAGGTTTCGACAATGATCCTTCCGCAGGTTCACCTACGGAAA
CCTTGTTACGA
>HP2
GATATGCTTAAACTCAGCGGGTAGTCCCGCCTGACTGGGGTCGCGGTCGAGCATCGTCA
CAAGACGACACATTAGGGTCATTGAAGAGATGTTCCTTACTCCTTAGAACGCACGATTTG
ATAAGAGGGTCTTGTCAACCACCACTAATCATGCGTTCGTCGAAGAGGACTCCTGTTTTA
GCCAACCGCCCCATAGGAACGGGAGACCAATCTCCGCCCGCATCCAAGCATCCCTATCAA
GGAGGCGTGGTGGGAGCGACGCGATGTGTGACGCCCAGGCAGACGTGCCCTCGGCCGAAA
GGCTTCGGGCGCAACTTGCGTTCAAAAACTCGATGGTTCACGGGATTCTGCAATTCACAC
CAAGTATCGCATTTTGCTACGTTCTTCATCGATGCGTGAGCCGAGATATCCGTTGCCGAG
AGTCGTTTGTGATTATAAAGAAGCCACATCCCATGCAAACCCCGCAAACGGGGAAGC
ATGGTACAAGCCCTTCTTATGTTTAATTTTCCTTGGCACATGCCGTGCTGGGGGGTTGTT
GTTGCGCCAATGTGACATCCTTAGGACCCAAAGGGCTGTCCAAAGACGCACATCGACAAG
GCATCCAATTAATCGAACAAGAGTCCGATACCAAGGACACCCAAATGTTGTTACATGTTC
ACGGGTTGTTCTGCTATGCAGGTTTCGACAATGATCCTTCCGCAGGTTCACCTACGGAAA
CCTTGTTACGA
>HP20
GATATGCTTAAACTCAGCGGGTAGTCCCGCCTGACTGGGGTCGCGGTCGAGCATCGTCA
CAAGACGACACATTAGGGTCATTGAAGAGATGTTCCTTACTCCTTAGAACGCACGATTTG
ATAAGAGGGTCTTGTCAACCACCACTAATCATGCGTTCGTCGAAGAGGACTCCTGTTTTA
GCCAACCGCCCCATAGGAACGGGAGACCAATCTCCGCCCGCATCCAAGCATCCCTATCAA
GGAGGCGTGGTGGGAGCGACGCGATGTGTGACGCCCAGGCAGACGTGCCCTCGGCCGAAA
GGCTTCGGGCGCAACTTGCGTTCAAAAACTCGATGGTTCACGGGATTCTGCAATTCACAC
CAAGTATCGCATTTTGCTACGTTCTTCATCGATGCGTGAGCCGAGATATCCGTTGCCGAG
AGTCGTTTGTGATTATAAAGAAGCCACATCCCATGCAAACCCCGCAAACGGGGAAGC
ATGGTACAAGCCCTTCTTATGTTTAATTTTCCTTGGCACATGCCGTGCTGGGGGGTTGTT
GTTGCGCCAATGTGACATCCTTAGGACCCAAAGGGCTGTCCAAAGACGCACATCGACAAG
GCATCCAATTAATCGAACAAGAGTCCGATACCAAGGACACCCAAATGTTGTTACATGTTC
ACGGGTTGTTCTGCTATGCAGGTTTCGACAATGATCCTTCCGCAGGTTCACCTACGGAAA
CCTTGTTACGA
>HP3-1
GATATGCTTAAACTCAGCGGGTAGTCCCGCCTGACTGGGGTCGCGGTCGAGCATCGTCA
CAAGACGACACATTAGGGTCATTGAAGAGATGTTCCTTACTCCTTAGAACGCACGATTTG
ATAAGAGGGTCTTGTCAACCACCACTAATCATGCGTCCGTCGAAGAGGACTCCTGTTTTA
GCCAACCGCCCCATAGGAACGGGAGACCAATCTCCGCCCGCATCCAAGCATCCCTATCAA
GGAGGCGTGGTGGGAGCGACGCGATGTGTGACGCCCAGGCAGACGTGCCCTCGACCGAAA
GGCTTCGGGCGCAACTTGCGTTCAAAAACTCGATGGTTCACGGGATTCTGCAATTCACAC
CAAGTATCGCATTTTGCTACGTTCTTCATCGATGCGTGAGCCGAGATATCCGTTGCCGAG
AGTCGTTTGTGATTATAAAGAAGCCACATCCCATGCAAACCCCGCAAACGGGGAAGC
ATGGTACAAGCCCTTCTTATGTTTAATTTTCCTTGGCACATGCCGTGCTGGGGGGTTGTT
GTTGCGCCAATGTGACATCCTTAGGACCCAAAGGGCTGTCCGAAGACGCACATCGACAAG
GCATCCAATTAATCGAACAAGAGTCCGATACCAAGGACACCCAAATGTTGTTACATGTTC
ACGGGTTGTTCTGCTATGCAGGTTTCGACAATGATCCTTCCGCAGGTTCACCTACGGAAA
CCTTGTTACGA
>HP3-2
GATATGCTTAAACTCAGCGGGTAGTCCCGCCTGACTGGGGTCGCGGTCGAGCATCGTCA
CAAGACGACACATTAGGGTCATTGAAGAGATGTTCCTTACTCCTTAGAACGCACGATTTG
ATAAGAGGGTCTTGTCAACCACCACTAATCATGCGTTCGTCGAAGAGGACTCCTGTTTTA
GCCAACCGCCCCATAGGAACGGGAGACCAATCTCCGCCCGCATCCAAGCATCCCTATCAA
GGAGGCGTGGTGGGAGCGACGCGATGTGTGACGCCCAGGCAGACGTGCCCTCGGCCGAAA
GGCTTCGGGCGCAACTTGCGTTCAAAAACTCGATGGTTCACGGGATTCTGCAATTCACAC
CAAGTATCGCATTTTGCTACGTTCTTCATCGATGCGTGAGCCGAGATATCCGTTGCCGAG
AGTCGTTTGTGATTATAAAGAAGCCACATCCCATGCAAACCCCGCAAACGGGGAAGC
ATGGTACAAGCCCTTCTTATGTTTAATTTTCCTTGGCACATGCCGTGCTGGGGGGTTGTT
GTTGCGCCAATGTGACATCCTTAGGACCCAAAGGGCTGTCCAAAGACGCACATCGACAAG
GCATCCAATTAATCGAACAAGAGTCCGATACCAAGGACACCCAAATGTTGTTACATGTTC
ACGGGTTGTTCTGCTATGCAGGTTTCGACAATGATCCTTCCGCAGGTTCACCTACGGAAA
CCTTGTTACGA
>HP4
GATATGCTTAAACTCAGCGGGTAGTCCCGCCTGACTGGGGTCGCGGTCGAGCATCGTCA
CAAGACGACACATTAGGGTCATTGAAGAGATGTTCCTTACTCCTTAGAACGCACGATTTG
ATAAGAGGGTCTTGTCAACCACCACTAATCATGCGTTCGTCGAAGAGGACTCCTGTTTTA
GCCAACCGCCCCATAGGAACGGGAGACCAATCTCCGCCCGCATCCAAGCATCCCTATCAA
GGAGGCGTGGTGGGAGCGACGCGATGTGTGACGCCCAGGCAGACGTGCCCTCGGCCGAAA
GGCTTCGGGCGCAACTTGCGTTCAAAAACTCGATGGTTCACGGGATTCTGCAATTCACAC
CAAGTATCGCATTTTGCTACGTTCTTCATCGATGCGTGAGCCGAGATATCCGTTGCCGAG
AGTCGTTTGTGATTATAAAGAAGCCACATCCCATGCAAACCCCGCAAACGGGGAAGC
ATGGTACAAGCCCTTCTTATGTTTAATTTTCCTTGGCACATGCCGTGCTGGGGGGTTGTT
GTTGCGCCAATGTGACATCCTTAGGACCCAAAGGGCTGTCCAAAGACGCACATCGACAAG
GCATCCAATTAATCGAACAAGAGTCCGATACCAAGGACACCCAAATGTTGTTACATGTTC
ACGGGTTGTTCTGCTATGCAGGTTTCGACAATGATCCTTCCGCAGGTTCACCTACGGAAA
CCTTGTTACGA
>HP5
GATATGCTTAAACTCAGCGGGTAGTCCCGCCTGACTGGGGTCGCGGTCGAGCATCGTCA
CAAGACGACACATTAGGGTCATTGAAGAGATGTTCCTTACTCCTTAGAACGCACGATTTG
ATAAGAGGGTCTTGTCAACCACCACTAATCATGCGTTCGTCGAAGAGGACTCCTGTTTTA
GCCAACCGCCCCATAGGAACGGGAGACCAATCTCCGCCCGCATCCAAGCATCCCTATCAA
GGAGGCGTGGTGGGAGCGACGCGATGTGTGACGCCCAGGCAGACGTGCCCTCGGCCGAAA
GGCTTCGGGCGCAACTTGCGTTCAAAAACTCGATGGTTCACGGGATTCTGCAATTCACAC
CAAGTATCGCATTTTGCTACGTTCTTCATCGATGCGTGAGCCGAGATATCCGTTGCCGAG
AGTCGTTTGTGATTATAAAGAAGCCACATCCCATGCAAACCCCGCAAACGGGGAAGC
ATGGTACAAGCCCTTCTTATGTTTAATTTTCCTTGGCACATGCCGTGCTGGGGGGTTGTT
GTTGCGCCAATGTGACATCCTTAGGACCCAAAGGGCTGTCCAAAGACGCACATCGACAAG
GCATCCAATTAATCGAACAAGAGTCCGATACCAAGGACACCCAAATGTTGTTACATGTTC
ACGGGTTGTTCTGCTATGCAGGTTTCGACAATGATCCTTCCGCAGGTTCACCTACGGAAA
CCTTGTTACGA
>HP6
GATATGCTTAAACTCAGCGGGTAGTCCCGCCTGACTGGGGTCGCGGTCGAGCATCGTCA
CAAGACGACACATTAGGGTCATTGAAGAGATGTTCCTTACTCCTTAGAACGCACGATTTG
ATAAGAGGGTCTTGTCAACCACCACTAATCATGCGTTCGTCGAAGAGGACTCCTGTTTTA
GCCAACCGCCCCATAGGAACGGGAGACCAATCTCCGCCCGCATCCAAGCATCCCTATCAA
GGAGGCGTGGTGGGAGCGACGCGATGTGTGACGCCCAGGCAGACGTGCCCTCGGCCGAAA
GGCTTCGGGCGCAACTTGCGTTCAAAAACTCGATGGTTCACGGGATTCTGCAATTCACAC
CAAGTATCGCATTTTGCTACGTTCTTCATCGATGCGTGAGCCGAGATATCCGTTGCCGAG
AGTCGTTTGTGATTATAAAGAAGCCACATCCCATGCAAACCCCGCAAACGGGGAAGC
ATGGTACAAGCCCTTCTTATGTTTAATTTTCCTTGGCACATGCCGTGCTGGGGGGTTGTT
GTTGCGCCAATGTGACATCCTTAGGACCCAAAGGGCTGTCCAAAGACGCACATCGACAAG
GCATCCAATTAATCGAACAAGAGTCCGATACCAAGGACACCCAAATGTTGTTACATGTTC
ACGGGTTGTTCTGCTATGCAGGTTTCGACAATGATCCTTCCGCAGGTTCACCTACGGAAA
CCTTGTTACGA
>HP7
GATATGCTTAAACTCAGCGGGTAGTCCCGCCTGACTGGGGTCGCGGTCGAGCATCGTCA
CAAGACGACACATTAGGGTCATTGAAGAGATGTTCCTTACTCCTTAGAACGCACGATTTG
ATAAGAGGGTCTTGTCAACCACCACTAATCATGCGTTCGTCGAAGAGGACTCCTGTTTTA
GCCAACCGCCCCATAGGAACGGGAGACCAATCTCCGCCCGCATCCAAGCATCCCTATCAA
GGAGGCGTGGTGGGAGCGACGCGATGTGTGACGCCCAGGCAGACGTGCCCTCGGCCGAAA
GGCTTCGGGCGCAACTTGCGTTCAAAAACTCGATGGTTCACGGGATTCTGCAATTCACAC
CAAGTATCGCATTTTGCTACGTTCTTCATCGATGCGTGAGCCGAGATATCCGTTGCCGAG
AGTCGTTTGTGATTATAAAGAAGCCACATCCCATGCAAACCCCGCAAACGGGGAAGC
ATGGTACAAGCCCTTCTTATGTTTAATTTTCCTTGGCACATGCCGTGCTGGGGGGTTGTT
GTTGCGCCAATGTGACATCCTTAGGACCCAAAGGGCTGTCCAAAGACGCACATCGACAAG
GCATCCAATTAATCGAACAAGAGTCCGATACCAAGGACACCCAAATGTTGTTACATGTTC
ACGGGTTGTTCTGCTATGCAGGTTTCGACAATGATCCTTCCGCAGGTTCACCTACGGAAA
CCTTGTTACGA
>HP8
GATATGCTTAAACTCAGCGGGTAGTCCCGCCTGACTGGGGTCGCGGTCGAGCATCGTCA
CAAGACGACACATTAGGGTCATTGAAGAGATGTTCCTTACTCCTTAGAACGCACGATTTG
ATAAGAGGGTCTTGTCAACCACCACTAATCATGCGTTCGTCGAAGAGGACTCCTGTTTTA
GCCAACCGCCCCATAGGAACGGGAGACCAATCTCCGCCCGCATCCAAGCATCCCTATCAA
GGAGGCGTGGTGGGAGCGACGCGATGTGTGACGCCCAGGCAGACGTGCCCTCGGCCGAAA
GGCTTCGGGCGCAACTTGCGTTCAAAAACTCGATGGTTCACGGGATTCTGCAATTCACAC
CAAGTATCGCATTTTGCTACGTTCTTCATCGATGCGTGAGCCGAGATATCCGTTGCCGAG
AGTCGTTTGTGATTATAAAGAAGCCACATCCCATGCAAACCCCGCAAACGGGGAAGC
ATGGTACAAGCCCTTCTTATGTTTAATTTTCCTTGGCACATGCCGTGCTGGGGGGTTGTT
GTTGCGCCAATGTGACATCCTTAGGACCCAAAGGGCTGTCCAAAGACGCACATCGACAAG
GCATCCAATTAATCGAACAAGAGTCCGATACCAAGGACACCCAAATGTTGTTACATGTTC
ACGGGTTGTTCTGCTATGCAGGTTTCGACAATGATCCTTCCGCAGGTTCACCTACGGAAA
CCTTGTTACGA
>HP9
GATATGCTTAAACTCAGCGGGTAGTCCCGCCTGACTGGGGTCGCGGTCGAGCATCGTCA
CAAGACGACACATTAGGGTCATTGAAGAGATGTTCCTTACTCCTTAGAACGCACGATTTG
ATAAGAGGGTCTTGTCAACCACCACTAATCATGCGTTCGTCGAAGAGGACTCCTGTTTTA
GCCAACCGCCCCATAGGAACGGGAGACCAATCTCCGCCCGCATCCAAGCATCCCTATCAA
GGAGGCGTGGTGGGAGCGACGCGATGTGTGACGCCCAGGCAGACGTGCCCTCGGCCGAAA
GGCTTCGGGCGCAACTTGCGTTCAAAAACTCGATGGTTCACGGGATTCTGCAATTCACAC
CAAGTATCGCATTTTGCTACGTTCTTCATCGATGCGTGAGCCGAGATATCCGTTGCCGAG
AGTCGTTTGTGATTATAAAGAAGCCACATCCCATGCAAACCCCGCAAACGGGGAAGC
ATGGTACAAGCCCTTCTTATGTTTAATTTTCCTTGGCACATGCCGTGCTGGGGGGTTGTT
GTTGCGCCAATGTGACATCCTTAGGACCCAAAGGGCTGTCCAAAGACGCACATCGACAAG
GCATCCAATTAATCGAACAAGAGTCCGATACCAAGGACACCCAAATGTTGTTACATGTTC
ACGGGTTGTTCTGCTATGCAGGTTTCGACAATGATCCTTCCGCAGGTTCACCTACGGAAA
CCTTGTTACGA
>MD1
TCAGCGGGTAGTCCCGCCTGACTGGGGTCGCGGTCGAGCATCGTCA
CAAGACGACACATTGGGGTCATTGAAGAGATGTTCCTTACTCCTTAGAACGCACAATTTG
ATAAGAGGGTCTTGTCAACCACCACTAATCGTGCGTCCGTCGAAGAGGACTCCTGTTTTA
GCCAACCGCCCCATAGGAACGGGAGACCAATCTCCGCCCGCATCCAAGCATCTCCATCGA
GGAGGCGTGGTGGGGGCGACGCGATGTGTGACGCCCAGGCAGACGTGCCCTCGGCCAAAA
GGCTTCGGGCGCAACTTGCGTTCAAAAACTCGATGGTTCACGGGATTCTGCAATTCACAC
CAAGTATCGCATTTTGCTACGTTCTTCATCGATGCGTGAGCCGAGATATCCGTTGCCGAG
AGTCGTTTGTGATTATAAAGAAGCCACATCCCATGCAAACCCCGCGCAAACGGGGAAGC
ATGGTACAAGCCCTTCTTAAGTTTGATTTTCCTTGGCACATGCCGTGCCGGGGGGTTGTT
GTTGCGCCAATGTGACATCCTTAGGACCCAAAGGGCTGACTAAAGACGCACATCGACAAG
GCATCCAATTAATCGAACAAGAGCCCGATACCAAGGACACCCAAATGTTGTTACATGTTC
ACGGGTCGTTCTGCTATGCAGGTTTCGACAATGATCCTTCCGCAGGTTCACCTACGGAAA
CCTTGTTACGA
>MD10
TCAGCGGGTAGTCCCGCCTGACTGGGGTCGCGGTCGAGCATCGTCA
CAAGACGACACATTGGGGTCATTGAAGAGATGTTCCTTACTCCTTAGAACGCACAATTTG
ATAAGAGGGTCTTGTCAACCACCACTAATCGTGCGTCCGTCGAAGAGGACTCCTGTTTTA
GCCAACCGCCCCATAGGAACGGGAGACCAATCTCCGCCCGCATCCAAGCATCTCCATCGA
GGAGGCGTGGTGGGGGCGACGCGATGTGTGACGCCCAGGCAGACGTGCCCTCGGCCAAAA
GGCTTCGGGCGCAACTTGCGTTCAAAAACTCGATGGTTCACGGGATTCTGCAATTCACAC
CAAGTATCGCATTTTGCTACGTTCTTCATCGATGCGTGAGCCGAGATATCCGTTGCCGAG
AGTCGTTTGTGATTATAAAGAAGCCACATCCCATGCAAACCCCGCGCAAACGGGGAAGC
ATGGTACAAGCCCTTCTTAAGTTTGATTTTCCTTGGCACATGCCGTGCCGGGGGGTTGTT
GTTGCGCCAATGTGACATCCTTAGGACCCAAAGGGCTGACTAAAGACGCACATCGACAAG
GCATCCAATTAATCGAACAAGAGCCCGATACCAAGGACACCCAAATGTTGTTACATGTTC
ACGGGTCGTTCTGCTATGCAGGTTTCGACAATGATCCTTCCGCAGGTTCACCTACGGAAA
CCTTGTTACGA
>MD11-1
TCAGCGGGTAGTCCCGCCTGACTGGGGTCGCGGTCGATCATCGTCA
CAAGACGACACATTGGGGTCATTGAAGAGATGTTCCTTACTCCTTAGAACGCACAATTTG
ATAAGAGGGTCTTGTCAACCACCACTAATCGTGCGTCCGTCGAAGAGGACTCTTGTTTTA
GCCAACCGCCCCATAGGAACGGGAGACCAATCTCCGCCCGCATCCAAGCATCTCCATCAA
GGAGGCGTGGTGGGGGCGACGCGATGTGTGACGCCCAGGCAGACGTGCCCTCGGCCAAAA
GGCTTCGGGCGCAACTTGCGTTCAAAAACTCGATGGTTCACGGGATTCTGCAATTCACAC
CAAGTATCGCATTTTGCTACGTTCTTCATCGATGCGTGAGCCGAGATATCCGTTGCCGAG
AGTCGTTTGTGATTATAAAGAAGCCACATCCCATGCAAACCCCGCGCAAACGGGGAAGC
ATGGTACAAGCCCTTCTTAAGTTTGATTTTCCTTGGCACATGCCGTGCCGGGGGGTTGTT
GTTGCGCCAATGTGACATCCTTAGGACCCAAAGGGCTGACTAAAGACGCACATCGACAAG
GCATCCAATTAATCGAACAAGAGCCCGATACCAAGGACACCCAAATGTTGTTACATGTTC
ACGGGTCGTTCTGCTATGCAGGTTTCGACAATGATCCTTCCGCAGGTTCACCTACGGAAA
CCTTGTTACAA
>MD11-2
TCAGCGGGTAGTCCCGCCTGACTGGGGTCGCGGTCGAGCATCGTCA
CAAGACGACACATTGGGGTCATTGAAGAGATGTTCCTTACTCCTTAGAACGCACAATTTG
ATAAGAGGGTCTTGTCAACCACCACTAATCGTGCGTCCGTCGAAGAAGACTCCTGTTTTA
GCCAACCGCCCCAAAGGAACGGGAGACCAATCTCCGCCCGCATCCAAGCATCTCCATCGA
GGAGGCGTGGTGGGGGCGACGCGATGTGTGACGCCCAGGCAGACGTGCCCTCGGCCAAAA
GGCTTCGGGCGCAACTTGCGTTCAAAAACTCGATGGTTCACGGGATTCTGCAATTCACAC
CAAGTATCGCATTTTGCTACGTTCTTCATCGATGCGTGAGCCGAGATATCCGTTGCCGAG
AGTCGTTTGTGATTATAAAGAAGCCACATCCCATGCAAACCCCGCGCAAACGGGGAAGC
ATGGTACAAGCCCTTCTTAAGTTTGATTTTCCTTGGCACATGTCGTGCTGGGGGGTTGTT
GTTGCGCCAATGTGACATCCTTAGGACCCAAAGGGCTGACTAAAGACGCACATCGACAAG
GCATCCAATTAATCGAACAAGAGCCCGATACCAAGGACACCCAAATGTTGTTACATGTTC
ACGGGTCGTTCTGCTATGCAGGTTTCGACAATGATCCTTCCGCAGGTTCACCTACGGAAA
CCTTGTTACAA
>MD12
TCAGCGGGTAGTCCCGCCTGACTGGGGTCGCGGTCGAGCATCGTCA
CAAGACGACACATTGGGGTCATTGAAGAGATGTTCCTTACTCCTTAGAACGCACAATTTG
ATAAGAGGGTCTTGTCAACCACCACTAATCGTGCGTCCGTCGAAGAGGACTCCTGTTTTA
GCCAACCGCCCCATAGGAACGGGAGACCAATCTCCGCCCGCATCCAAGCATCTCCATCGA
GGAGGCGTGGTGGGGGCGACGCGATGTGTGACGCCCAGGCAGACGTGCCCTCGGCCAAAA
GGCTTCGGGCGCAACTTGCGTTCAAAAACTCGATGGTTCACGGGATTCTGCAATTCACAC
CAAGTATCGCATTTTGCTACGTTCTTCATCGATGCGTGAGCCGAGATATCCGTTGCCGAG
AGTCGTTTGTGATTATAAAGAAGCCACATCCCATGCAAACCCCGCGCAAACGGGGAAGC
ATGGTACAAGCCCTTCTTAAGTTTGATTTTCCTTGGCACATGCCGTGCCGGGGGGTTGTT
GTTGCGCCAATGTGACATCCTTAGGACCCAAAGGGCTGACTAAAGACGCACATCGACAAG
GCATCCAATTAATCGAACAAGAGCCCGATACCAAGGACACCCAAATGTTGTTACATGTTC
ACGGGTCGTTCTGCTATGCAGGTTTCGACAATGATCCTTCCGCAGGTTCACCTACGGAAA
CCTTGTTACGA
>MD13
TCAGCGGGTAGTCCCGCCTGACTGGGGTCGCGGTCGAGCATCGTCA
CAAGACGACACATTGGGGTCATTGAAGAGATGTTCCTTACTCCTTAGAACGCACAATTTG
ATAAGAGGGTCTTGTCAACCACCACTAATCGTGCGTCCGTCGAAGAGGACTCCTGTTTTA
GCCAACCGCCCCATAGGAACGGGAGACCAATCTCCGCCCGCATCCAAGCATCTCCATCGA
GGAGGCGTGGTGGGGGCGACGCGATGTGTGACGCCCAGGCAGACGTGCCCTCGGCCAAAA
GGCTTCGGGCGCAACTTGCGTTCAAAAACTCGATGGTTCACGGGATTCTGCAATTCACAC
CAAGTATCGCATTTTGCTACGTTCTTCATCGATGCGTGAGCCGAGATATCCGTTGCCGAG
AGTCGTTTGTGATTATAAAGAAGCCACATCCCATGCAAACCCCGCGCAAACGGGGAAGC
ATGGTACAAGCCCTTCTTAAGTTTGATTTTCCTTGGCACATGCCGTGCCGGGGGGTTGTT
GTTGCGCCAATGTGACATCCTTAGGACCCAAAGGGCTGACTAAAGACGCACATCGACAAG
GCATCCAATTAATCGAACAAGAGCCCGATACCAAGGACACCCAAATGTTGTTACATGTTC
ACGGGTCGTTCTGCTATGCAGGTTTCGACAATGATCCTTCCGCAGGTTCACCTACGGAAA
CCTTGTTACGA
>MD14-1
TCAGCGGGTAGTCCCGCCTGACTGGGGTCGCGGTCGAGCATCGTCA
CAAGACGACACATTGGGGTCATTGAAGAGATGTTCCTTACTCCTTAGAACGCACGATTTG
ATAAGAGGGTCTTGTCAACCACCACTAATTGTGCGTCCATCGAAGAGGACTCCTGTTTTA
GCCAACCGCCCCATAAGAACGGGAGACCAATCTCCGCCCGCATCCATGCATCTCCATCGA
GGAGGCGTGGTGGGGGCGACGCGATGTGTGACGCCCAGGCAGACGTGCCCTCGGCCAAAA
GGCTTCGGGCGCAACTTGCGTTCAAAAACTCGATGGTTCACGGGATTCTGCAATTCACAC
CAAGTATCGCATTTTGCTACGTTCTTCATCGATGCGTGAGCCGAGATATCCGTTGCCGAG
AGTCGTTTGTGATTATAAAGAAGCCACATCCCATGCAAACCCCGCGCAAACGGGGAAGC
ATGGTACAAGCCCTTCTTAAGTTTGATTTTCCTTGGCACATGCCGTGCCGGGGGGTTGTT
GTTGCGCCAATGTGACACCCTTAGGACCCAAAGGGCTGACTAAAGACGCACATCGACAAG
GCATCCAATTAATCGAACAAGAGCCCGATACCAAGGACACCCAAATGTTGTTACATGTTC
ACGGGTCGTTCTGCTATGCAGGTTTCGACAATGATCCTTCCGCAGGTTCACCTACGGAAA
CCTTGTTACGA
>MD14-2
TCAGCGGGTAGTCCCGCCTGACTGGGGTCGCGGTCGAGCATCGTCA
CAAGACGACACATTGGGGTCATTGAAGAGATGTTCCTTACTCCTTAGAACGCACGATTTG
ATAAGAGGGTCTTGTCAACCACCACTAATTGTGCGTCCATCGAAGAGGACTCCTGTTTTA
GCCAACCGCCCCATAAGAACGGGAGACCAATCTCCGCCCGCATCCATGCATCTCCATCGA
GGAGGCGTGGTGGGGGCGACGCGATGTGTGACGCCCAGGCAGACGTGCCCTCGGCCAAAA
GGCTTCGGGCGCAACTTGCGTTCAAAAACTCGATGGTTCACGGGATTCTGCAATTCACAC
CAAGTATCGCATTTTGCTACGTTCTTCATCGATGCGTGAGCCGAGATATCCGTTGCCGAG
AGTCGTTTGTGATTATAAAGAAGCCACATCCCATGCAAACCCCGCGCAAACGGGGAAGC
ATGGTACAAGCCCTTCTTAAGTTTGATTTTCCTTGGCACATGCCGTGCCGGGGGGTTGTT
GTTGCGCCAATGTGACATCCTTAGGACCCAAAGGGCTGACTAAAGACGCACATCGACAAG
GCATCCAATTAATCGAACAAGAGCCCGATACCAAGGACACCCAAATGTTGTTACATGTTC
ACGGGTCGTTCTGCTATGCAGGTTTCGACAATGATCCTTCCGCAGGTTCACCTACGGAAA
CCTTGTTACGA
>MD15-1
TCAGCGGGTAGTCCCGCCTGACTGGGGTCGCGGTCGAGCATCGTCA
CAAGACGACACATTGGGGTCATTGAAGAGATGTTCCTTACTCCTTAGAACGCACGATTTG
ATAAGAGGGTCTTGTCAACCACCACTAATCGTGCGTCCGTCGAAGAGGACTCCTGTTTTA
GCCAACCGCCCCATAGGAACGGGAGACCAATCTCCGCCCGCATCCAAGCATCCCTATCAA
GGAGGCGTGGTGGGGGCGACGCGATGTGTGACGCCCAGGCAGACGTGCCCTCGACCGAAA
GGCTTCGGGCGCAACTTGCGTTCAAAAACTCGATGGTTCACGGGATTCTGCAATTCACAC
CAAGTATCGCATTTTGCTACGTTCTTCATCGATGCGTGAGCCGAGATATCCGTTGCCGAG
AGTCGTTTGTGATTATAAAGAAGCCACATCCCATGCAAACCCCGCGCAAACGGGGAAGC
ATGGTACAAGCCCTTCTTAAGTTTGATTTTCCTTGGCACATGCCGTGCTGGGGGGTTGTT
GTTGCGCCAATGTGACATCCTTAGGACCCAAAGGGCTGACTAAAGACGCACATCGACAAG
GCATCCAATTAATCGAACAAGAGCCCGATACCAAGGACACCCAAATGTTGTTACATGTTC
ACGGGTCGTTCTGCTATGCAGGTTTCGACAATGATCCTTCCGCAGGTTCACCTACGGAAA
CCTTGTTACGA
>MD15-2
TCAGCGGGTAGTCCCGCCTGACTGGGGTCGCGGTCGAGCATCGTCA
CAAGACGACACATTGGGGTCATTGAAGAGATGTTCCTTACTCCTTAGAACGCACGATTTG
ATAAGAGGGTCTTGTCAACCACCACTAATCGTGCGTTCGTCGAAGAGGACTCCTGTTTTA
GCCAACCGCCCCATAGGAACGGGAGACCAATCTCCGCCCGCATCCAAGCATCCCTATCAA
GGAGGCGTGGTGGGGGCGACGCGATGTGTGACGCCCAGGCAGACGTGCCCTCGGCCGAAA
GGCTTCGGGCGCAACTTGCGTTCAAAAACTCGATGGTTCACGGGATTCTGCAATTCACAC
CAAGTATCGCATTTTGCTACGTTCTTCATCGATGCGTGAGCCGAGATATCCGTTGCCGAG
AGTCGTTTGTGATTATAAAGAAGCCACATCCCATGCAAACCCCGCGCAAACGGGGAAGC
ATGGTACAAGCCCTTCTTAAGTTTGATTTTCCTTGGCACATGCCGTGCTGGGGGGTTGTT
GTTGCGCCAATGTGACATCCTTAGGACCCAAAGGGCTGACTAAAGACGCACATCGACAAG
GCATCCAATTAATCGAACAAGAGCCCGATACCAAGGACACCCAAATGTTGTTACATGTTC
ACGGGTCGTTCTGCTATGCAGGTTTCGACAATGATCCTTCCGCAGGTTCACCTACGGAAA
CCTTGTTACGA
>MD2
TCAGCGGGTAGTCCCGCCTGACTGGGGTCGCGGTCGAGCATCGTCA
CAAGACGACACATTGGGGTCATTGAAGAGATGTTCCTTACTCCTTAGAACGCACAATTTG
ATAAGAGGGTCTTGTCAACCACCACTAATCGTGCGTCCGTCGAAGAGGACTCCTGTTTTA
GCCAACCGCCCCATAGGAACGGGAGACCAATCTCCGCCCGCATCCAAGCATCTCCATCGA
GGAGGCGTGGTGGGGGCGACGCGATGTGTGACGCCCAGGCAGACGTGCCCTCGGCCAAAA
GGCTTCGGGCGCAACTTGCGTTCAAAAACTCGATGGTTCACGGGATTCTGCAATTCACAC
CAAGTATCGCATTTTGCTACGTTCTTCATCGATGCGTGAGCCGAGATATCCGTTGCCGAG
AGTCGTTTGTGATTATAAAGAAGCCACATCCCATGCAAACCCCGCGCAAACGGGGAAGC
ATGGTACAAGCCCTTCTTAAGTTTGATTTTCCTTGGCACATGCCGTGCCGGGGGGTTGTT
GTTGCGCCAATGTGACATCCTTAGGACCCAAAGGGCTGACTAAAGACGCACATCGACAAG
GCATCCAATTAATCGAACAAGAGCCCGATACCAAGGACACCCAAATGTTGTTACATGTTC
ACGGGTCGTTCTGCTATGCAGGTTTCGACAATGATCCTTCCGCAGGTTCACCTACGGAAA
CCTTGTTACGA
>MD3
TCAGCGGGTAGTCCCGCCTGACTGGGGTCGCGGTCGAGCATCGTCA
CAAGACGACACATTGGGGTCATTGAAGAGATGTTCCTTACTCCTTAGAACGCACAATTTG
ATAAGAGGGTCTTGTCAACCACCACTAATCGTGCGTCCGTCGAAGAGGACTCCTGTTTTA
GCCAACCGCCCCATAGGAACGGGAGACCAATCTCCGCCCGCATCCAAGCATCTCCATCGA
GGAGGCGTGGTGGGGGCGACGCGATGTGTGACGCCCAGGCAGACGTGCCCTCGGCCAAAA
GGCTTCGGGCGCAACTTGCGTTCAAAAACTCGATGGTTCACGGGATTCTGCAATTCACAC
CAAGTATCGCATTTTGCTACGTTCTTCATCGATGCGTGAGCCGAGATATCCGTTGCCGAG
AGTCGTTTGTGATTATAAAGAAGCCACATCCCATGCAAACCCCGCGCAAACGGGGAAGC
ATGGTACAAGCCCTTCTTAAGTTTGATTTTCCTTGGCACATGCCGTGCCGGGGGGTTGTT
GTTGCGCCAATGTGACATCCTTAGGACCCAAAGGGCTGACTAAAGACGCACATCGACAAG
GCATCCAATTAATCGAACAAGAGCCCGATACCAAGGACACCCAAATGTTGTTACATGTTC
ACGGGTCGTTCTGCTATGCAGGTTTCGACAATGATCCTTCCGCAGGTTCACCTACGGAAA
CCTTGTTACGA
>MD4-1
TCAGCGGGTAGTCCCGCCTGACTGGGGTCGCGGTCGAGCATCGTCA
CAAGACGACACATTGGGGTCATTGAAGAGATGTTCCTTACTCCTTAGAACGCACGATTTG
ATAAGAGGGTCTTGTCAACCACCACTAATCGTGCGTTCGTCGAAGAGGACTCCTGTTTTA
GCCAACCGCCCCATAGGAACGGGAGACCAATCTCCGCCCGCATCCAAGCATCCCTATCAA
GGAGGCGTGGTGGGGGCGACGCGATGTGTGACGCCCAGGCAGACGTGCCCTCGGCCGAAA
GGCTTCGGGCGCAACTTGCGTTCAAAAACTCGATGGTTCACGGGATTCTGCAATTCACAC
CAAGTATCGCATTTTGCTACGTTCTTCATCGATGCGTGAGCCGAGATATCCGTTGCCGAG
AGTCGTTTGTGATTATAAAGAAGCCACATCCCATGCAAACCCCGCAAACGGGGAAGC
ATGGTACAAGCCCTTCTTAAGTTTGATTTTCCTTGGCACATGCCGTGCTGGGGGGTTGTT
GTTGCGCCAATGTGACATCCTTAGGACCCAAAGGGCTGACTAAAGACGCACATCGACAAG
GCATCCAATTAATCGAACAAGAGCCCGATACCAAGGACACCCAAATGTTGTTACATGTTC
ACGGGTCGTTCTGCTATGCAGGTTTCGACAATGATCCTTCCGCAGGTTCACCTACGGAAA
CCTTGTTACGA
>MD4-2
TCAGCGGGTAGTCCCGCCTGACTGGGGTCGCGGTCGAGCATCGTCA
CAAGACGACACATTGGGGTCATTGAAGAGATGTTCCTTACTCCTTAGAACGCACAATTTG
ATAAGAGGGTCTTGTCAACCACCACTAATCGTGCGTCCGTCGAAGAAGACTCCTGTTTTA
GCCAACCGCCCCAAAGGAACGGGAGACCAATCTCCGCCCGCATCCAAGCATCTCCATCGA
GGAGGCGTGGTGGGGGCGACGCGATGTGTGACGCCCAGGCAGACGTGCCCTCGGCCAAAA
GGCTTCGGGCGCAACTTGCGTTCAAAAACTCGATGGTTCACGGGATTCTGCAATTCACAC
CAAGTATCGCATTTTGCTACGTTCTTCATCGATGCGTGAGCCGAGATATCCGTTGCCGAG
AGTCGTTTGTGATTATAAAGAAGCCACATCCCATGCAAACCCCGCGCAAACGGGGAAGC
ATGGTACAAGCCCTTCTTAAGTTTGATTTTCCTTGGCACATGTCGTGCTGGGGGGTTGTT
GTTGCGCCAATGTGACATCCTTAGGACCCAAAGGGCTGACTAAAGACGCACATCGACAAG
GCATCCAATTAATCGAACAAGAGCCCGATACCAAGGACACCCAAATGTTGTTACATGTTC
ACGGGTCGTTCTGCTATGCAGGTTTCGACAATGATCCTTCCGCAGGTTCACCTACGGAAA
CCTTGTTACGA
>MD5-1
TCAGCGGGTAGTCCCGCCTGACTGGGGTCGCGGTCGAGCATCGTCA
CAAGACGACACATTGGGGTCATTGAAGAGATGTTCCTTACTCCTTAGAACGCACAATTTG
ATAAGAGGGTCTTGTCAACCACCACTAATCGTGCGTCCGTCGAAGAAGACTCCTGTTTTA
GCCAACCGCCCCAAAGGAACGGGAGACCAATCTCCGCCCGCATCCAAGCATCTCCATCGA
GGAGGCGTGGTGGGGGCGACGCGATGTGTGACGCCCAGGCAGACGTGCCCTCGGCCAAAA
GGCTTCGGGCGCAACTTGCGTTCAAAAACTCGATGGTTCACGGGATTCTGCAATTCACAC
CAAGTATCGCATTTTGCTACGTTCTTCATCGATGCGTGAGCCGAGATATCCGTTGCCGAG
AGTCGTTTGTGATTATAAAGAAGCCACATCCCATGCAAACCCCGCGCAAACGGGGAAGC
ATGGTACAAGCCCTTCTTAAGTTTGATTTTCCTTGGCACATGTCGTGCTGGGGGGTTGTT
GTTGCGCCAATGTGACATCCTTAGGACCCAAAGGGCTGACTAAAGACGCACATCGACAAG
GCATCCAATTAATCGAACAAGAGCCCGATACCAAGGACACCCAAATGTTGTTACATGTTC
ACGGGTCGTTCTGCTATGCAGGTTTCGACAATGATCCTTCCGCAGGTTCACCTACGGAAA
CCTTGTTACGA
>MD5-2
TCAGCGGGTAGTCCCGCCTGACTGGGGTCGCGGTCGAGCATCGTCA
CAAGACGACACATTGGGGTCATTGAAGAGATGTTCCTTACTCCTTAGAACGCACAATTTG
ATAAGAGGGTCTTGTCAACCACCACTAATCGTGCGTCCGTCGAAGAGGACTCCTGTTTTA
GCCAACCGCCCCATAGGAACGGGAGACCAATCTCCGCCCGCATCCAAGCATCTCCATCGA
GGAGGCGTGGTGGGGGCGACGCGATGTGTGACGCCCAGGCAGACGTGCCCTCGGCCAAAA
GGCTTCGGGCGCAACTTGCGTTCAAAAACTCGATGGTTCACGGGATTCTGCAATTCACAC
CAAGTATCGCATTTTGCTACGTTCTTCATCGATGCGTGAGCCGAGATATCCGTTGCCGAG
AGTCGTTTGTGATTATAAAGAAGCCACATCCCATGCAAACCCCGCGCAAACGGGGAAGC
ATGGTACAAGCCCTTCTTAAGTTTGATTTTCCTTGGCACATGCCGTGCCGGGGGGTTGTT
GTTGCGCCAATGTGACATCCTTAGGACCCAAAGGGCTGACTAAAGACGCACATCGACAAG
GCATCCAATTAATCGAACAAGAGCCCGATACCAAGGACACCCAAATGTTGTTACATGTTC
ACGGGTCGTTCTGCTATGCAGGTTTCGACAATGATCCTTCCGCAGGTTCACCTACGGAAA
CCTTGTTACGA
>MD6
TCAGCGGGTAGTCCCGCCTGACTGGGGTCGCGGTCGAGCATCGTCA
CAAGACGACACATTGGGGTCATTGAAGAGATGTTCCTTACTCCTTAGAACGCACAATTTG
ATAAGAGGGTCTTGTCAACCACCACTAATCGTGCGTCCGTCGAAGAGGACTCCTGTTTTA
GCCAACCGCCCCATAGGAACGGGAGACCAATCTCCGCCCGCATCCAAGCATCTCCATCGA
GGAGGCGTGGTGGGGGCGACGCGATGTGTGACGCCCAGGCAGACGTGCCCTCGGCCAAAA
GGCTTCGGGCGCAACTTGCGTTCAAAAACTCGATGGTTCACGGGATTCTGCAATTCACAC
CAAGTATCGCATTTTGCTACGTTCTTCATCGATGCGTGAGCCGAGATATCCGTTGCCGAG
AGTCGTTTGTGATTATAAAGAAGCCACATCCCATGCAAACCCCGCGCAAACGGGGAAGC
ATGGTACAAGCCCTTCTTAAGTTTGATTTTCCTTGGCACATGCCGTGCCGGGGGGTTGTT
GTTGCGCCAATGTGACATCCTTAGGACCCAAAGGGCTGACTAAAGACGCACATCGACAAG
GCATCCAATTAATCGAACAAGAGCCCGATACCAAGGACACCCAAATGTTGTTACATGTTC
ACGGGTCGTTCTGCTATGCAGGTTTCGACAATGATCCTTCCGCAGGTTCACCTACGGAAA
CCTTGTTACGA
>MD7-1
TCAGCGGGTAGTCCCGCCTGACTGGGGTCGCGGTCGATCATCGTCA
CAAGACGACACATTGGGGTCATTGAAGAGATGTTCCTTACTCCTTAGAACGCACAATTTG
ATAAGAGGGTCTTGTCAACCACCACTAATCGTGCGTCCGTCGAAGAGGACTCTTGTTTTA
GCCAACCGCCCCATAGGAACGGGAGACCAATCTCCGCCCGCATCCAAGCATCTCCATCAA
GGAGGCGTGGTGGGGGCGACGCGATGTGTGACGCCCAGGCAGACGTGCCCTCGGCCAAAA
GGCTTCGGGCGCAACTTGCGTTCAAAAACTCGATGGTTCACGGGATTCTGCAATTCACAC
CAAGTATCGCATTTTGCTACGTTCTTCATCGATGCGTGAGCCGAGATATCCGTTGCCGAG
AGTCGTTTGTGATTATAAAGAAGCCACATCCCATGCAAACCCCGCGCAAACGGGGAAGC
ATGGTACAAGCCCTTCTTAAGTTTGATTTTCCTTGGCACATGCCGTGCCGGGGGGTTGTT
GTTGCGCCAATGTGACATCCTTAGGACCCAAAGGGCTGACTAAAGACGCACATCGACAAG
GCATCCAATTAATCGAACAAGAGCCCGATACCAAGGACACCCAAATGTTGTTACATGTTC
ACGGGTCGTTCTGCTATGCAGGTTTCGACAATGATCCTTCCGCAGGTTCACCTACGGAAA
CCTTGTTACGA
>MD7-2
TCAGCGGGTAGTCCCGCCTGACTGGGGTCGCGGTCGAGCATCGTCA
CAAGACAACACATTGGGGTCATTGAAGAGATGTTCCTTACTCCTTAGAACGCACAATTTG
ATAAGAGGGTCTTGTCAACCACCACTAATCGTGCGTCCGTCGAAGAAGACTCCTGTTTTA
GCCAACCGCCCCAAAGGAACGGGAGACCAATCTCCGCCCGCATCCAAGCATCTCCATCGA
GGAGGCGTGGTGGGGGCGACGCGATGTGTGACGCCCAGGCAGACGTGCCCTCGGCCAAAA
GGCTTCGGGCGCAACTTGCGTTCAAAAACTCGATGGTTCACGGGATTCTGCAATTCACAC
CAAGTATCGCATTTTGCTACGTTCTTCATCGATGCGTGAGCCGAGATATCCGTTGCCGAG
AGTCGTTTGTGATTATAAAGAAGCCACATCCCATGCAAACCCCGCGCAAACGGGGAAGC
ATGGTACAAGCCCTTCTTAAGTTTGATTTTCCTTGGCACATGTCGTGCTGGGGGGTTGTT
GTTGCGCCAATGTGACATCCTTAGGACCCAAAGGGCTGACTAAAGACGCACATCGACAAG
GCATCCAATTAATCGAACAAGAGCCCGATACCAAGGACACCCAAATGTTGTTACATGTTC
ACGGGTCGTTCTGCTATGCAGGTTTCGACAATGATCCTTCCGCAGGTTCACCTACGGAAA
CCTTGTTACGA
>MD7-3
TCAGCGGGTAGTCCCGCCTGACTGGGGTCGCGGTCGAGCATCGTCA
CAAGACGACACATTGGGGTCATTGAAGAGATGTTCCTTACTCCTTAGAACGCACGATTTG
ATAAGAGGGTCTTGTCAACCACCACTAATTGTGCGTCCATCGAAGAGGCCTCCTGTTTTA
GCCAACCGCCCCATAAGAACGGGAGACCAATCTCCGCCCGCATCCATGCATCTCCATCGA
GGAGGCGTGGTGGGGGCGACGCGATGTGTGACGCCCAGGCAGACGTGCCCTCGGCCAAAA
GGCTTCGGGCGCAACTTGCGTTCAAAAACTCGATGGTTCACGGGATTCTGCAATTCACAC
CAAGTATCGCATTTTGCTACGTTCTTCATCGATGCGTGAGCCGAGATATCCGTTGCCGAG
AGTCGTTTGTGATTATAAAGAAGCCACATCCCATGCAAACCCCGCGCAAACGGGGAAGC
ATGGTACAAGCCCTTCTTAAGTTTGATTTTCCTTGGCACATGCCGTGCCGGGGGGTTGTT
GTTGCGCCAATGTGACACCCTTAGGACCCAAAGGGCTGACTAAAGACGCACATCGACAAG
GCATCCAATTAATCGAACAAGAGCCCGATACCAAGGACACCCAAATGTTGTTACATGTTC
ACGGGTCGTTCTGCTATGCAGGTTTCGACAATGATCCTTCCGCAGGTTCACCTACGGAAA
CCTTGTTACGA
>MD7-4
TCAGCGGGTAGTCCCGCCTGACTGGGGTCGCGGTCGAGCATCGTCA
CAAGACGACACATTGGGGTCATTGAAGAGATGTTCCTTACTCCTTAGAACGCACAATTTG
ATAAGAGGGTCTTGTCAACCACCACTAATCGTGCGTCCGTCGAAGAAGACTCCTGTTTTA
GCCAACCGCCCCAAAGGAACGGGAGACCAATCTCCGCCCGCATCCAAGCATCTCCATCGA
GGAGGCGTGGTGGGGGCGACGCGATGTGTGACGCCCAGGCAGACGTGCCCTCGGCCAAAA
GGCTTCGGGCGCAACTTGCGTTCAAAAACTCGATGGTTCACGGGATTCTGCAATTCACAC
CAAGTATCGCATTTTGCTACGTTCTTCATCGATGCGTGAGCCGAGATATCCGTTGCCGAG
AGTCGTTTGTGATTATAAAGAAGCCACATCCCATGCAAACCCCGCGCAAACGGGGAAGC
ATGGTACAAGCCCTTCTTAAGTTTGATTTTCCTTGGCACATGTCGTGCTGGGGGGTTGTT
GTTGCGCCAATGTGACATCCTTAGGACCCAAAGGGCTGACTAAAGACGCACATCGACAAG
GCATCCAATTAATCGAACAAGAGCCCGATACCAAGGACACCCAAATGTTGTTACATGTTC
ACGGGTCGTTCTGCTATGCAGGTTTCGACAATGATCCTTCCGCAGGTTCACCTACGGAAA
CCTTGTTACGA
>MD8-1
TCAGCGGGTAGTCCCGCCTGACTGGGGTCGCGGTCGATCATCGTCA
CAAGACGACACATTGGGGTCATTGAAGAGATGTTCCTTACTCCTTAGAACGCACAATTTG
ATAAGAGGGTCTTGTCAACCACCACTAATCGTGCGTCCGTCGAAGAGGACTCTTGTTTTA
GCCAACCGCCCCATAGGAACGGGAGACCAATCTCCGCCCGCATCCAAGCATCTCCATCAA
GGAGGCGTGGTGGGGGCGACGCGATGTGTGACGCCCAGGCAGACGTGCCCTCGGCCAAAA
GGCTTCGGGCGCAACTTGCGTTCAAAAACTCGATGGTTCACGGGATTCTGCAATTCACAC
CAAGTATCGCATTTTGCTACGTTCTTCATCGATGCGTGAGCCGAGATATCCGTTGCCGAG
AGTCGTTTGTGATTATAAAGAAGCCACATCCCATGCAAACCCCGCGCAAACGGGGAAGC
ATGGTACAAGCCCTTCTTAAGTTTGATTTTCCTTGGCACATGCCGTGCCGGGGGGTTGTT
GTTGCGCCAATGTGACATCCTTAGGACCCAAAGGGCTGACTAAAGACGCACATCGACAAG
GCATCCAATTAATCGAACAAGAGCCCGATACCAAGGACACCCAAATGTTGTTACATGTTC
ACGGGTCGTTCTGCTATGCAGGTTTCGACAATGATCCTTCCGCAGGTTCACCTACGGAAA
CCTTGTTACGA
>MD8-2
TCAGCGGGTAGTCCCGCCTGACTGGGGTCGCGGTCGAGCATCGTCA
CAAGACGACACATTGGGGTCATTGAAGAGATGTTCCTTACTCCTTAGAACGCACGATTTG
ATAAGAGGGTCTTGTCAACCACCACTAATTGTGCGTCCATCGAAGAGGCCTCCTGTTTTA
GCCAACCGCCCCATAAGAACGGGAGACCAATCTCCGCCCGCATCCATGCATCTCCATCGA
GGAGGCGTGGTGGGGGCGACGCGATGTGTGACGCCCAGGCAGACGTGCCCTCGGCCAAAA
GGCTTCGGGCGCAACTTGCGTTCAAAAACTCGATGGTTCACGGGATTCTGCAATTCACAC
CAAGTATCGCATTTTGCTACGTTCTTCATCGATGCGTGAGCCGAGATATCCGTTGCCGAG
AGTCGTTTGTGATTATAAAGAAGCCACATCCCATGCAAACCCCGCGCAAACGGGGAAGC
ATGGTACAAGCCCTTCTTAAGTTTGATTTTCCTTGGCACATGCCGTGCCGGGGGGTTGTT
GTTGCGCCAATGTGACACCCTTAGGACCCAAAGGGCTGACTAAAGACGCACATCGACAAG
GCATCCAATTAATCGAACAAGAGCCCGATACCAAGGACACCCAAATGTTGTTACATGTTC
ACGGGTCGTTCTGCTATGCAGGTTTCGACAATGATCCTTCCGCAGGTTCACCTACGGAAA
CCTTGTTACGA
>MD9
TCAGCGGGTAGTCCCGCCTGACTGGGGTCGCGGTCGAGCATCGTCA
CAAGACGACACATTGGGGTCATTGAAGAGATGTTCCTTACTCCTTAGAACGCACAATTTG
ATAAGAGGGTCTTGTCAACCACCACTAATCGTGCGTCCGTCGAAGAGGACTCCTGTTTTA
GCCAACCGCCCCATAGGAACGGGAGACCAATCTCCGCCCGCATCCAAGCATCTCCATCGA
GGAGGCGTGGTGGGGGCGACGCGATGTGTGACGCCCAGGCAGACGTGCCCTCGGCCAAAA
GGCTTCGGGCGCAACTTGCGTTCAAAAACTCGATGGTTCACGGGATTCTGCAATTCACAC
CAAGTATCGCATTTTGCTACGTTCTTCATCGATGCGTGAGCCGAGATATCCGTTGCCGAG
AGTCGTTTGTGATTATAAAGAAGCCACATCCCATGCAAACCCCGCGCAAACGGGGAAGC
ATGGTACAAGCCCTTCTTAAGTTTGATTTTCCTTGGCACATGCCGTGCCGGGGGGTTGTT
GTTGCGCCAATGTGACATCCTTAGGACCCAAAGGGCTGACTAAAGACGCACATCGACAAG
GCATCCAATTAATCGAACAAGAGCCCGATACCAAGGACACCCAAATGTTGTTACATGTTC
ACGGGTCGTTCTGCTATGCAGGTTTCGACAATGATCCTTCCGCAGGTTCACCTACGGAAA
CCTTGTTACGA
>ML1
GATATGCTTAAACTCAGCGGGTAGTCCCGCCTGCCTGGGGTCGCGGTCGAAGCATCGTCA
CAGGACGACACATTGGGGTCATTGAAGAGATATTCCTTACTCCTTAGAACGCACAACTTG
ATAAGAGGGTCTTGTCAACCACCACTAATCGTGCGTCCGTCGAAGGGGACTCCTGTTTTA
GCCAACCGCACCATAGGAACGGGAGACCAATCTCCGCCCACATCCAAGCATCCCCATCGA
GGAGGCGTGGTGGGAGCGACGCGATGTGTGACGCCCAGGCAGACGTGCCCTCGGCCGAAA
GGCTTCGGGCGCAACTTGCGTTCAAAAACTCGATGGTTCACGGGATTCTGCAATTCACAC
CAAGTATCGCATTTTGCTACGTTCTTCATCGATGCGTGAGCCGAGATATCCGTTGCCGAG
AGTCGTTTGTGATTATAAAGAAGCCACGTCCCATGCAAACCCCACAAACGGGGGAAGC
ATGGTACAAGCCCTTCTTAAGTTTAATTTTCCTTGGCACATGCCGTGCCGGGGGTTTGTT
GTTGCGCCAATGTGACGTCCTGGAGACCCAAAGGGCTGACCAAAGACGCACATCGACAAG
GCATCCAATTAATCGAACAAGAGCCCGATACCAAGGACACCCAATTGTTGTTACATGTTC
ACGGGTCGTTCTGCTTTGCAGGTTTCGACAATGATCCTTCCGCAGGTTCACCTACGGAAA
CCTTGTTACGA
>ML2
GATATGCTTAAACTCAGCGGGTAGTCCCGCCTGCCTGGGGTCGCGGTCGAAGCATCGTCA
CAGGACGACACATTGGGGTCATTGAAGAGATATTCCTTACTCCTTAGAACGCACAACTTG
ATAAGAGGGTCTTGTCAACCACCACTAATCGTGCGTCCGTCGAAGGGGACTCCTGTTTTA
GCCAACCGCACCATAGGAACGGGAGACCAATCTCCGCCCACATCCAAGCATCCCCATCGA
GGAGGCGTGGTGGGAGCGACGCGATGTGTGACGCCCAGGCAGACGTGCCCTCGGCCGAAA
GGCTTCGGGCGCAACTTGCGTTCAAAAACTCGATGGTTCACGGGATTCTGCAATTCACAC
CAAGTATCGCATTTTGCTACGTTCTTCATCGATGCGTGAGCCGAGATATCCGTTGCCGAG
AGTCGTTTGTGATTATAAAGAAGCCACGTCCCATGCAAACCCCACAAACGGGGGAAGC
ATGGTACAAGCCCTTCTTAAGTTTAATTTTCCTTGGCACATGCCGTGCCGGGGGTTTGTT
GTTGCGCCAATGTGACGTCCTGGAGACCCAAAGGGCTGACCAAAGACGCACATCGACAAG
GCATCCAATTAATCGAACAAGAGCCCGATACCAAGGACACCCAATTGTTGTTACATGTTC
ACGGGTCGTTCTGCTTTGCAGGTTTCGACAATGATCCTTCCGCAGGTTCACCTACGGAAA
CCTTGTTACGA
>ML3
GATATGCTTAAACTCAGCGGGTAGTCCCGCCTGCCTGGGGTCGCGGTCGAAGCATCGTCA
CAGGACGACACATTGGGGTCATTGAAGAGATATTCCTTACTCCTTAGAACGCACAACTTG
ATAAGAGGGTCTTGTCAACCACCACTAATCGTGCGTCCGTCGAAGGGGACTCCTGTTTTA
GCCAACCGCACCATAGGAACGGGAGACCAATCTCCGCCCACATCCAAGCATCCCCATCGA
GGAGGCGTGGTGGGAGCGACGCGATGTGTGACGCCCAGGCAGACGTGCCCTCGGCCGAAA
GGCTTCGGGCGCAACTTGCGTTCAAAAACTCGATGGTTCACGGGATTCTGCAATTCACAC
CAAGTATCGCATTTTGCTACGTTCTTCATCGATGCGTGAGCCGAGATATCCGTTGCCGAG
AGTCGTTTGTGATTATAAAGAAGCCACGTCCCATGCAAACCCCACAAACGGGGGAAGC
ATGGTACAAGCCCTTCTTAAGTTTAATTTTCCTTGGCACATGCCGTGCCGGGGGTTTGTT
GTTGCGCCAATGTGACGTCCTGGAGACCCAAAGGGCTGACCAAAGACGCACATCGACAAG
GCATCCAATTAATCGAACAAGAGCCCGATACCAAGGACACCCAATTGTTGTTACATGTTC
ACGGGTCGTTCTGCTTTGCAGGTTTCGACAATGATCCTTCCGCAGGTTCACCTACGGAAA
CCTTGTTACGA
>ML4
GATATGCTTAAACTCAGCGGGTAGTCCCGCCTGCCTGGGGTCGCGGTCGAAGCATCGTCA
CAGGACGACACATTGGGGTCATTGAAGAGATATTCCTTACTCCTTAGAACGCACAACTTG
ATAAGAGGGTCTTGTCAACCACCACTAATCGTGCGTCCGTCGAAGGGGACTCCTGTTTTA
GCCAACCGCACCATAGGAACGGGAGACCAATCTCCGCCCACATCCAAGCATCCCCATCGA
GGAGGCGTGGTGGGAGCGACGCGATGTGTGACGCCCAGGCAGACGTGCCCTCGGCCGAAA
GGCTTCGGGCGCAACTTGCGTTCAAAAACTCGATGGTTCACGGGATTCTGCAATTCACAC
CAAGTATCGCATTTTGCTACGTTCTTCATCGATGCGTGAGCCGAGATATCCGTTGCCGAG
AGTCGTTTGTGATTATAAAGAAGCCACGTCCCATGCAAACCCCACAAACGGGGGAAGC
ATGGTACAAGCCCTTCTTAAGTTTAATTTTCCTTGGCACATGCCGTGCCGGGGGTTTGTT
GTTGCGCCAATGTGACGTCCTGGAGACCCAAAGGGCTGACCAAAGACGCACATCGACAAG
GCATCCAATTAATCGAACAAGAGCCCGATACCAAGGACACCCAATTGTTGTTACATGTTC
ACGGGTCGTTCTGCTTTGCAGGTTTCGACAATGATCCTTCCGCAGGTTCACCTACGGAAA
CCTTGTTACGA
>MLS1
GATATGCTTAAACTCAGCGGGTAGTCCCGCCTGCCTGGGGTCGCGGTCGAAGCATCGTCA
CAGGACGACACATTGGGGTCATTGAAGAGATATTCCTTACTCCTTAGAACGCACAACTTG
ATAAGAGGGTCTTGTCAACCACCACTAATCGTGCGTCCGTCGAAGGGGACTCCTGTTTTA
GCCAACCGCACCATAGGAACGGGAGACCAATCTCCGCCCACATCCAAGCATCCCCATCGA
GGAGGCGTGGTGGGAGCGACGCGATGTGTGACGCCCAGGCAGACGTGCCCTCGGCCGAAA
GGCTTCGGGCGCAACTTGCGTTCAAAAACTCGATGGTTCACGGGATTCTGCAATTCACAC
CAAGTATCGCATTTTGCTACGTTCTTCATCGATGCGTGAGCCGAGATATCCGTTGCCGAG
AGTCGTTTGTGATTATAAAGAAGCCACGTCCCATGCAAACCCCACAAACGGGGGAAGC
ATGGTACAAGCCCTTCTTAAGTTTAATTTTCCTTGGCACATGCCGTGCCGGGGGTTTGTT
GTTGCGCCAATGTGACGTCCTGGAGACCCAAAGGGCTGACCAAAGACGCACATCGACAAG
GCATCCAATTAATCGAACAAGAGCCCGATACCAAGGACACCCAATTGTTGTTACATGTTC
ACGGGTCGTTCTGCTTTGCAGGTTTCGACAATGATCCTTCCGCAGGTTCACCTACGGAAA
CCTTGTTACGA
>MLS2
GATATGCTTAAACTCAGCGGGTAGTCCCGCCTGCCTGGGGTCGCGGTCGAAGCATCGTCA
CAGGACGACACATTGGGGTCATTGAAGAGATATTCCTTACTCCTTAGAACGCACAACTTG
ATAAGAGGGTCTTGTCAACCACCACTAATCGTGCGTCCGTCGAAGGGGACTCCTGTTTTA
GCCAACCGCACCATAGGAACGGGAGACCAATCTCCGCCCACATCCAAGCATCCCCATCGA
GGAGGCGTGGTGGGAGCGACGCGATGTGTGACGCCCAGGCAGACGTGCCCTCGGCCGAAA
GGCTTCGGGCGCAACTTGCGTTCAAAAACTCGATGGTTCACGGGATTCTGCAATTCACAC
CAAGTATCGCATTTTGCTACGTTCTTCATCGATGCGTGAGCCGAGATATCCGTTGCCGAG
AGTCGTTTGTGATTATAAAGAAGCCACGTCCCATGCAAACCCCACAAACGGGGGAAGC
ATGGTACAAGCCCTTCTTAAGTTTAATTTTCCTTGGCACATGCCGTGCCGGGGGTTTGTT
GTTGCGCCAATGTGACGTCCTGGAGACCCAAAGGGCTGACCAAAGACGCACATCGACAAG
GCATCCAATTAATCGAACAAGAGCCCGATACCAAGGACACCCAATTGTTGTTACATGTTC
ACGGGTCGTTCTGCTTTGCAGGTTTCGACAATGATCCTTCCGCAGGTTCACCTACGGAAA
CCTTGTTACGA
>MLS3
GATATGCTTAAACTCAGCGGGTAGTCCCGCCTGCCTGGGGTCGCGGTCGAAGCATCGTCA
CAGGACGACACATTGGGGTCATTGAAGAGATATTCCTTACTCCTTAGAACGCACAACTTG
ATAAGAGGGTCTTGTCAACCACCACTAATCGTGCGTCCGTCGAAGGGGACTCCTGTTTTA
GCCAACCGCACCATAGGAACGGGAGACCAATCTCCGCCCACATCCAAGCATCCCCATCGA
GGAGGCGTGGTGGGAGCGACGCGATGTGTGACGCCCAGGCAGACGTGCCCTCGGCCGAAA
GGCTTCGGGCGCAACTTGCGTTCAAAAACTCGATGGTTCACGGGATTCTGCAATTCACAC
CAAGTATCGCATTTTGCTACGTTCTTCATCGATGCGTGAGCCGAGATATCCGTTGCCGAG
AGTCGTTTGTGATTATAAAGAAGCCACGTCCCATGCAAACCCCACAAACGGGGGAAGC
ATGGTACAAGCCCTTCTTAAGTTTAATTTTCCTTGGCACATGCCGTGCCGGGGGTTTGTT
GTTGCGCCAATGTGACGTCCTGGAGACCCAAAGGGCTGACCAAAGACGCACATCGACAAG
GCATCCAATTAATCGAACAAGAGCCCGATACCAAGGACACCCAATTGTTGTTACATGTTC
ACGGGTCGTTCTGCTTTGCAGGTTTCGACAATGATCCTTCCGCAGGTTCACCTACGGAAA
CCTTGTTACGA
>MM1-2
TCAGCGGGTAGTCCCGCCTGACTGGGGTCGCGGTCGAGCATCGTCA
CAAGACGACACATTGGGGTCATTGAAGAGATGTTCCTTACTCCTTAGAACGCACAATTTG
ATAAGAGGGTCTTGTCAACCACCACTAATCGTGCGTCCGTCGAAGAGGACTCCTGTTTTA
GCCAACCGCCCCATAGGAACGGGAGACCAATCTCCGCCCGCATCCAAGCATCTCCATCGA
GGAGGCGTGGTGGGGGCGACGCGATGTGTGACGCCCAGGCAGACGTGCCCTCGGCCAAAA
GGCTTCGGGCGCAACTTGCGTTCAAAAACTCGATGGTTCACGGGATTCTGCAATTCACAC
CAAGTATCGCATTTTGCTACGTTCTTCATCGATGCGTGAGCCGAGATATCCGTTGCCGAG
AGTCGTTTGTGATTATAAAGAAGCCACATCCCATGCAAACCCCGCGCAAACGGGGAAGC
ATGGTACAAGCCCTTCTTAAGTTTGATTTTCCTTGGCACATGCCGTGCCGGGGGGTTGTT
GTTGCGCCAATGTGACATCCTTAGGACCCAAAGGGCTGACTAAAGACGCACATCGACAAG
GCATCCAATTAATCGAACAAGAGCCCGATACCAAGGACACCCAAATGTTGTTACATGTTC
ACGGGTCGTTCTGCTATGCAGGTTTCGACAATGATCCTTCCGCAGGTTCACCTACGGAAA
CCTTGTTACGA
>MM1-4
GATATGCTTAAACTCAGCGGGTAGTCCCGCCTGACTGGGGTCGCGGTCGAGCATCGTCA
CAAGACGACACATTAGGGTCATTGAAGAGATGTTCCTTACTCCTTAGAACGCACGATTTG
ATAAGAGGGTCTTGTCAACCACCACTAATCATGCGTTCGTCGAAGAGGACTCCTGTTTTA
GCCAACCGCCCCATAGGAACGGGAGACCAATCTCCGCCCGCATCCAAGCATCCCTATCAA
GGAGGCGTGGTGGGAGCGACGCGATGTGTGACGCCCAGGCAGACGTGCCCTCGGCCGAAA
GGCTTCGGGCGCAACTTGCGTTCAAAAACTCGATGGTTCACGGGATTCTGCAATTCACAC
CAAGTATCGCATTTTGCTACGTTCTTCATCGATGCGTGAGCCGAGATATCCGTTGCCGAG
AGTCGTTTGTGATTATAAAGAAGCCACATCCCATGCAAACCCCGCAAACGGGGAAGC
ATGGTACAAGCCCTTCTTATGTTTAATTTTCCTTGGCACATGCCGTGCTGGGGGGTTGTT
GTTGCGCCAATGTGACTTCCTTAGGACCCAAAGGGCTGTCCAAAGACGCACATCGACAAG
GCATCCAATTAATCGAACAAGAGTCCGATACCAAGGACACCCAAATGTTGTTACATGTTC
ACGGGTTGTTCTGCTATGCAGGTTTCGACAATGATCCTTCCGCAGGTTCACCTACGGAAA
CCTTGTTACGA
>MM2-1
GATATGCTTAAACTCAGCGGGTAGTCCCGCCTGACTGGGGTCGCGGTCGAGCATCGTCA
CAAGACGACACATTAGGGTCATTGAAGAGATGTTCCTTACTCCTTAGAACGCACGATTTG
ATAAGAGGGTCTTGTCAACCACCACTAATCATGCGTTCGTCGAAGAGGACTCCTGTTTTA
GCCAACCGCCCCATAGGAACGGGAGACCAATCTCCGCCCGCATCCAAGCATCCCTATCAA
GGAGGCGTGGTGGGAGCGACGCGATGTGTGACGCCCAGGCAGACGTGCCCTCGGCCGAAA
GGCTTCGGGCGCAACTTGCGTTCAAAAACTCGATGGTTCACGGGATTCTGCAATTCACAC
CAAGTATCGCATTTTGCTACGTTCTTCATCGATGCGTGAGCCGAGATATCCGTTGCCGAG
AGTCGTTTGTGATTATAAAGAAGCCACATCCCATGCAAACCCCGCAAACGGGGAAGC
ATGGTACAAGCCCTTCTTATGTTTAATTTTCCTTGGCACATGCCGTGCTGGGGGGTTGTT
GTTGCGCCAATGTGACTTCCTTAGGACCCAAAGGGCTGTCCAAAGACGCACATCGACAAG
GCATCCAATTAATCGAACAAGAGTCCGATACCAAGGACACCCAAATGTTGTTACATGTTC
ACGGGTTGTTCTGCTATGCAGGTTTCGACAATGATCCTTCCGCAGGTTCACCTACGGAAA
CCTTGTTACGA
>MM2-2
TCAGCGGGTAGTCCCGCCTGACTGGGGTCGCGGTCGAGCATCGTCA
CAAGACAACACATTGGGGTCATTGAAGAGATGTTCCTTACTCCTTAGAACGCACAATTTG
ATAAGAGGGTCTTGTCAACCACCACTAATCGTGCGTCCGTCGAAGAAGACTCCTGTTTTA
GCCAACCGCCCCAAAGGAACGGGAGACCAATCTCCGCCCGCATCCAAGCATCTCCATCGA
GGAGGCGTGGTGGGGGCGACGCGATGTGTGACGCCCAGGCAGACGTGCCCTCGGCCAAAA
GGCTTCGGGCGCAACTTGCGTTCAAAAACTCGATGGTTCACGGGATTCTGCAATTCACAC
CAAGTATCGCATTTTGCTACGTTCTTCATCGATGCGTGAGCCGAGATATCCGTTGCCGAG
AGTCGTTTGTGATTATAAAGAAGCCACATCCCATGCAAACCCCGCGCAAACGGGGAAGC
ATGGTACAAGCCCTTCTTAAGTTTGATTTTCCTTGGCACATGCCGTGCCGGGGGGTTGTT
GTTGCGCCAATGTGACACCCTTAGGACCCAAAGGGCTGACTAAAGACGCACATCGACAAG
GCATCCAATTAATCGAACAAGAGCCCGATACCAAGGACACCCAAATGTTGTTACATGTTC
ACGGGTCGTTCTGCTATGCAGGTTTCGACAATGATCCTTCCGCAGGTTCACCTACGGAAA
CCTTGTTACGA
>MM3-1
GATATGCTTAAACTCAGCGGGTAGTCCCGCCTGACTGGGGTCGCGGTCGAGCATCGTCA
CAAGACGACACATTAGGGTCATTGAAGAGATGTTCCTTACTCCTTAGAACGCACGATTTG
ATAAGAGGGTCTTGTCAACCACCACTAATCATGCGTTCGTCGAAGAGGACTCCTGTTTTA
GCCAACCGCCCCATAGGAACGGGAGACCAATCTCCGCCCGCATCCAAGCATCCCTATCAA
GGAGGCGTGGTGGGAGCGACGCGATGTGTGACGCCCAGGCAGACGTGCCCTCGGCCGAAA
GGCTTCGGGCGCAACTTGCGTTCAAAAACTCGATGGTTCACGGGATTCTGCAATTCACAC
CAAGTATCGCATTTTGCTACGTTCTTCATCGATGCGTGAGCCGAGATATCCGTTGCCGAG
AGTCGTTTGTGATTATAAAGAAGCCACATCCCATGCAAACCCCGCAAACGGGGAAGC
ATGGTACAAGCCCTTCTTATGTTTAATTTTCCTTGGCACATGCCGTGCTGGGGGGTTGTT
GTTGCGCCAATGTGACTTCCTTAGGACCCAAAGGGCTGTCCAAAGACGCACATCGACAAG
GCATCCAATTAATCGAACAAGAGTCCGATACCAAGGACACCCAAATGTTGTTACATGTTC
ACGGGTTGTTCTGCTATGCAGGTTTCGACAATGATCCTTCCGCAGGTTCACCTACGGAAA
CCTTGTTACAA
>MM3-2
TCAGCGGGTAGTCCCGCCTGACTGGGGTCGCGGTCGAGCATCGTCA
CAAGACAACACATTGGGGTCATTGAAGAGATGTTCCTTACTCCTTAGAACGCACAATTTG
ATAAGAGGGTCTTGTCAACCACCACTAATCGTGCGTCCGTCGAAGAAGACTCCTGTTTTA
GCCAACCGCCCCAAAGGAACGGGAGACCAATCTCCGCCCGCATCCAAGCATCTCCATCGA
GGAGGCGTGGTGGGGGCGACGCGATGTGTGACGCCCAGGCAGACGTGCCCTCGGCCAAAA
GGCTTCGGGCGCAACTTGCGTTCAAAAACTCGATGGTTCACGGGATTCTGCAATTCACAC
CAAGTATCGCATTTTGCTACGTTCTTCATCGATGCGTGAGCCGAGATATCCGTTGCCGAG
AGTCGTTTGTGATTATAAAGAAGCCACATCCCATGCAAACCCCGCAAACGGGGAAGC
ATGGTACAAGCCCTTCTTAAGTTTGATTTTCCTTGGCACATGTCGTGCTGGGGGGTTGTT
GTTGCGCCAATGTGACATCCTTAGGACCCAAAGGGCTGACTAAAGACGCACATCGACAAG
GCATCCAATTAATCGAACAAGAGCCCGATACCAAGGACACCCAAATGTTGTTACATGTTC
ACGGGTCGTTCTGCTATGCAGGTTTCGACAATGATCCTTCCGCAGGTTCACCTACGGAAA
CCTTGTTACGA
>MM4-1
GATATGCTTAAACTCAGCGGGTAGTCCCGCCTGACTGGGGTCGCGGTCGAGCATCGTCA
CAAGACGACACATTGGGGTCATTGAAGAGATGTTCCTTACTCCTTAGAACGCACAATTTG
ATAAGAGGGTCTTGTCAACCACCACTAATCGTGCGTCCGTCGAAGAGGACTCTTGTTTTA
GCCAACCGCCCCATAGGAACGGGAGACCAATCTCCGCCCGCATCCAAGCATCTCCATCAA
GGAGGCGTGGTGGGAGCGACGCGATGTGTGACGCCCAGGCAGACGTGCCCTCGGCCGAAA
GGCTTCGGGCGCAACTTGCGTTCAAAAACTCGATGGTTCACGGGATTCTGCAATTCACAC
CAAGTATCGCATTTTGCTACGTTCTTCATCGATGCGTGAGCCGAGATATCCGTTGCCGAG
AGTCGTTTGTGATTATAAAGAAGCCACATCCCATGCAAACCCCGCAAACGGGGAAGC
ATGGTACAAGCCCTTCTTATGTTTAATTTTCCTTGGCACATGCCGTGCTGGGGGGTTGTT
GTTGCGCCAATGTGACTTCCTTAGGACCCAAAGGGCTGTCCAAAGACGCACATCGACAAG
GCATCCAATTAATCGAACAAGAGTCCGATACCAAGGACACCCAAATGTTGTTACATGTTC
ACGGGTTGTTCTGCTATGCAGGTTTCGACAATGATCCTTCCGCAGGTTCACCTACGGAAA
CCTTGTTACGA
>MM4-2
TCAGCGGGTAGTCCCGCCTGACTGGGGTCGCGGTCGAGCATCGTCA
CAAGACGACACATTAGGGTCATTGAAGAGATGTTCCTTACTCCTTAGAACGCACGATTTG
ATAAGAGGGTCTTGTCAACCACCACTAATCATGCGTCCGTCGAAGAGGACTCCTGTTTTA
GCCAACCGCCCCATAAGAACGGGAGACCAATCTCCGCCCGCATCCATGCATCTCCATCGA
GGAGGCGTGGTGGGGGCGACGCGATGTGTGACGCCCAGGCAGACGTGCCCTCGGCCAAAA
GGCTTCGGGCGCAACTTGCGTTCAAAAACTCGATGGTTCACGGGATTCTGCAATTCACAC
CAAGTATCGCATTTTGCTACGTTCTTCATCGATGCGTGAGCCGAGATATCCGTTGCCGAG
AGTCGTTTGTGATTATAAAGAAGCCACATCCCATGCAAACCCCGCGCAAACGGGGAAGC
ATGGTACAAGCCCTTCTTAAGTTTGATTTTCCTTGGCACATGCCGTGCCGGGGGGTTGTT
GTTGCGCCAATGTGACACCCTTAGGACCCAAAGGGCTGACTAAAGACGCACATCGACAAG
GCATCCAATTAATCGAACAAGAGCCCGATACCAAGGACACCCAAATGTTGTTACATGTTC
ACGGGTCGTTCTGCTATGCAGGTTTCGACAATGATCCTTCCGCAGGTTCACCTACGGAAA
CCTTGTTACGA
>MM5-6
GATATGCTTAAACTCAGCGGGTAGTCCCGCCTGACTGGGGTCGCGGTCGAGCATCGTCA
CAAGACGACACATTAGGGTCATTGAAGAGATGTTCCTTACTCCTTAGAACGCACGATTTG
ATAAGAGGGTCTTGTCAACCACCACTAATCATGCGTTCGTCGAAGAGGACTCCTGTTTTA
GCCAACCGCCCCATAGGAACGGGAGACCAATCTCCGCCCGCATCCAAGCATCCCTATCAA
GGAGGCGTGGTGGGAGCGACGCGATGTGTGACGCCCAGGCAGACGTGCCCTCGGCCGAAA
GGCTTCGGGCGCAACTTGCGTTCAAAAACTCGATGGTTCACGGGATTCTGCAATTCACAC
CAAGTATCGCATTTTGCTACGTTCTTCATCGATGCGTGAGCCGAGATATCCGTTGCCGAG
AGTCGTTTGTGATTATAAAGAAGCCACATCCCATGCAAACCCCGCAAACGGGGAAGC
ATGGTACAAGCCCTTCTTATGTTTAATTTTCCTTGGCACATGCCGTGCTGGGGGGTTGTT
GTTGCGCCAATGTGACTTCCTTAGGACCCAAAGGGCTGTCCAAAGACGCACATCGACAAG
GCATCCAATTAATCGAACAAGAGTCCGATACCAAGGACACCCAAATGTTGTTACATGTTC
ACGGGTTGTTCTGCTATGCAGGTTTCGACAATGATCCTTCCGCAGGTTCACCTACGGAAA
CCTTGTTACGA
>MM5-8
TCAGCGGGTAGTCCCGCCTGACTGGGGTCGCGGTCGATCATCGTCA
CAAGACGACACATTGGGGTCATTGAAGAGATGTTCCTTACTCCTTAGAACGCACAATTTG
ATAAGAGGGTCTTGTCAACCACCACTAATCGTGCGTCCGTCGAAGAGGACTCTTGTTTTA
GCCAACCGCCCCATAGGAACGGGAGACCAATCTCCGCCCGCATCCAAGCATCTCCATCAA
GGAGGCGTGGTGGGGGCGACGCGATGTGTGACGCCCAGGCAGACGTGCCCTCGGCCAAAA
GGCTTCGGGCGCAACTTGCGTTCAAAAACTCGATGGTTCACGGGATTCTGCAATTCACAC
CAAGTATCGCATTTTGCTACGTTCTTCATCGATGCGTGAGCCGAGATATCCGTTGCCGAG
AGTCGCTTGTGATTATAAAGAAGCCACATCCCATGCAAACCCCGCGCAAACGGGGAAGC
ATGGTACAAGCCCTTCTTAAGTTTGATTTTCCTTGGCACATGCCGTGCCGGGGGGTTGTT
GTTGCGCCAATGTGACATCCTTAGGACCCAAAGGGCTGACTAAAGACGCACATCGACAAG
GCATCCAATTAATCGAACAAGAGCCCGATACCAAGGACACCCAAATGTTGTTACATGTTC
ACGGGTCGTTCTGCTATGCAGGTTTCGACAATGATCCTTCCGCAGGTTCACCTACGGAAA
CCTTGTTACGA
>MM6-2
TCAGCGGGTAGTCCCGCCTGACTGGGGTCGCGGTCGAGCATCGTCA
CAAGACAACACATTGGGGTCATTGAAGAGATGTTCCTTACTCCTTAGAACGCACAATTTG
ATAAGAGGGTCTTGTCAACCACCACTAATCGTGCGTCCGTCGAAGAAGACTCCTGTTTTA
GCCAACCGCCCCAAAGGAACGGGAGACCAATCTCCGCCCGCATCCAAGCATCTCCATCGA
GGAGGCGTGGTGGGGGCGACGCGATGTGTGACGCCCAGGCAGACGTGCCCTCGGCCAAAA
GGCTTCGGGCGCAACTTGCGTTCAAAAACTCGATGGTTCACGGGATTCTGCAATTCACAC
CAAGTATCGCATTTTGCTACGTTCTTCATCGATGCGTGAGCCGAGATATCCGTTGCCGAG
AGTCGTTTGTGATTATAAAGAAGCCACATCCCATGCAAACCCCGCAAACGGGGAAGC
ATGGTACAAGCCCTTCTTAAGTTTGATTTTCCTTGGCACATGTCGTGCTGGGGGGTTGTT
GTTGCGCCAATGTGACATCCTTAGGACCCAAAGGGCTGACTAAAGACGCACATCGACAAG
GCATCCAATTAATCGAACAAGAGCCCGATACCAAGGACACCCAAATGTTGTTACATGTTC
ACGGGTCGTTCTGCTATGCAGGTTTCGACAATGATCCTTCCGCAGGTTCACCTACGGAAA
CCTTGTTACGA
>MM6-3
GATATGCTTAAACTCAGCGGGTAGTCCCGCCTGACTGGGGTCGCGGTCGAGCATCGTCA
CAAGACGACACATTAGGGTCATTGAAGAGATGTTCCTTACTCCTTAGAACGCACGATTTG
ATAAGAGGGTCTTGTCAACCACCACTAATCATGCGTTCGTCGAAGAGGACTCCTGTTTTA
GCCAACCGCCCCATAGGAACGGGAGACCAATCTCCGCCCGCATCCAAGCATCCCTATCAA
GGAGGCGTGGTGGGAGCGACGCGATGTGTGACGCCCAGGCAGACGTGCCCTCGGCCGAAA
GGCTTCGGGCGCAACTTGCGTTCAAAAACTCGATGGTTCACGGGATTCTGCAATTCACAC
CAAGTATCGCATTTTGCTACGTTCTTCATCGATGCGTGAGCCGAGATATCCGTTGCCGAG
AGTCGTTTGTGATTATAAAGAAGCCACATCCCATGCAAACCCCGCAAACGGGGAAGC
ATGGTACAAGCCCTTCTTATGTTTAATTTTCCTTGGCACATGCCGTGCTGGGGGGTTGTT
GTTGCGCCAATGTGACATCCTTAGGACCCAAAGGGCTGTCCAAAGACGCACATCGACAAG
GCATCCAATTAATCGAACAAGAGTCCGATACCAAGGACACCCAAATGTTGTTACATGTTC
ACGGGTTGTTCTGCTATGCAGGTTTCGACAATGATCCTTCCGCAGGTTCACCTACGGAAA
CCTTGTTACGA
>MM7-1
GATATGCTTAAACTCAGCGGGTAGTCCCGCCTGACTGGGGTCGCGGTCGAGCATCGTCA
CAAGACGACACATTAGGGTCATTGAAGAGATGTTCCTTACTCCTTAGAACGCACGATTTG
ATAAGAGGGTCTTGTCAACCACCACTAATCATGCGTTCGTCGAAGAGGACTCCTGTTTTA
GCCAACCGCCCCATAGGAACGGGAGACCAATCTCCGCCCGCATCCAAGCATCCCTATCAA
GGAGGCGTGGTGGGAGCGACGCGATGTGTGACGCCCAGGCAGACGTGCCCTCGGCCGAAA
GGCTTCGGGCGCAACTTGCGTTCAAAAACTCGATGGTTCACGGGATTCTGCAATTCACAC
CAAGTATCGCATTTTGCTACGTTCTTCATCGATGCGTGAGCCGAGATATCCGTTGCCGAG
AGTCGTTTGTGATTATAAAGAAGCCACATCCCATGCAAACCCCGCAAACGGGGAAGC
ATGGTACAAGCCCTTCTTATGTTTAATTTTCCTTGGCACATGCCGTGCTGGGGGGTTGTT
GTTGCGCCAATGTGACATCCTTAGGACCCAAAGGGCTGTCCAAAGACGCACATCGACAAG
GCATCCAATTAATCGAACAAGAGTCCGATACCAAGGACACCCAAATGTTGTTACATGTTC
ACGGGTTGTTCTGCTATGCAGGTTTCGACAATGATCCTTCCGCAGGTTCACCTACGGAAA
CCTTGTTACGA
>MM7-2
TCAGCGGGTAGTCCCGCCTGACTGGGGTCGCGGTCGATCATCGTCA
CAAGACGACACATTGGGGTCATTGAAGAGATGTTCCTTACTCCTTAGAACGCACAATTTG
ATAAGAGGGTCTTGTCAACCACCACTAATCGTGCGTCCGTCGAAGAGGACTCTTGTTTTA
GCCAACCGCCCCATAGGAACGGGAGACCAATCTCCGCCCGCATCCAAGCATCTCCATCAA
GGAGGCGTGGTGGGGGCGACGCGATGTGTGACGCCCAGGCAGACGTGCCCTCGGCCAAAA
GGCTTCGGGCGCAACTTGCGTTCAAAAACTCGATGGTTCACGGGATTCTGCAATTCACAC
CAAGTATCGCATTTTGCTACGTTCTTCATCGATGCGTGAGCCGAGATATCCGTTGCCGAG
AGTCGCTTGTGATTATAAAGAAGCCACATCCCATGCAAACCCCGCGCAAACGGGGAAGC
ATGGTACAAGCCCTTCTTAAGTTTGATTTTCCTTGGCACATGCCGTGCCGGGGGGTTGTT
GTTGCGCCAATGTGACATCCTTAGGACCCAAAGGGCTGACTAAAGACGCACATCGACAAG
GCATCCAATTAATCGAACAAGAGCCCGATACCAAGGACACCCAAATGTTGTTACATGTTC
ACGGGTCGTTCTGCTATGCAGGTTTCGACAATGATCCTTCCGCAGGTTCACCTACGGAAA
CCTTGTTACGA
>MM8-1
TCAGCGGGTAGTCCCGCCTGACTGGGGTCGCGGTCGAGCATCGTCA
CAAGACGACACATTGGGGTCATTGAAGAGATGTTCCTTACTCCTTAGAACGCACGATTTG
ATAAGAGGGTCTTGTCAACCACCACTAATTGTGCGTCCATCGAAGAGGACTCCTGTTTTA
GCCAACCGCCCCATAAGAACGGGAGACCAATCTCCGCCCGCATCCATGCATCTCCATCGA
GGAGGCGTGGTGGGGGCGACGCGATGTGTGACGCCCAGGCAGACGTGCCCTCGGCCAAAA
GGCTTCGGGCGCAACTTGCGTTCAAAAACTCGATGGTTCACGGGATTCTGCAATTCACAC
CAAGTATCGCATTTTGCTACGTTCTTCATCGATGCGTGAGCCGAGATATCCGTTGCCGAG
AGTCGTTTGTGATTATAAAGAAGCCACATCCCATGCAAACCCCGCGCAAACGGGGAAGC
ATGGTACAAGCCCTTCTTAAGTTTGATTTTCCTTGGCACATGTCGTGCTGGGGGGTTGTT
GTTGCGCCAATGTGACATCCTTAGGACCCAAAGGGCTGACTAAAGACGCACATCGACAAG
GCATCCAATTAATCGAACAAGAGCCCGATACCAAGGACACCCAAATGTTGTTACATGTTC
ACGGGTCGTTCTGCTATGCAGGTTTCGACAATGATCCTTCCGCAGGTTCACCTACGGAAA
CCTTGTTACGA
>MM8-2
GATATGCTTAAACTCAGCGGGTAGTCCCGCCTGACTGGGGTCGCGGTCGAGCATCGTCA
CAAGACGACACATTAGGGTCATTGAAGAGATGTTCCTTACTCCTTAGAACGCACGATTTG
ATAAGAGGGTCTTGTCAACCACCACTAATCATGCGTTCGTCGAAGAGGACTCCTGTTTTA
GCCAACCGCCCCATAGGAACGGGAGACCAATCTCCGCCCGCATCCAAGCATCCCTATCAA
GGAGGCGTGGTGGGAGCGACGCGATGTGTGACGCCCAGGCAGACGTGCCCTCGGCCGAAA
GGCTTCGGGCGCAACTTGCGTTCAAAAACTCGATGGTTCACGGGATTCTGCAATTCACAC
CAAGTATCGCATTTTGCTACGTTCTTCATCGATGCGTGAGCCGAGATATCCGTTGCCGAG
AGTCGTTTGTGATTATAAAGAAGCCACATCCCATGCAAACCCCGCAAACGGGGAAGC
ATGGTACAAGCCCTTCTTATGTTTAATTTTCCTTGGCACATGCCGTGCTGGGGGGTTGTT
GTTGCGCCAATGTGACATCCTTAGGACCCAAAGGGCTGTCCAAAGACGCACATCGACAAG
GCATCCAATTAATCGAACAAGAGTCCGATACCAAGGACACCCAAATGTTGTTACATGTTC
ACGGGTTGTTCTGCTATGCAGGTTTCGACAATGATCCTTCCGCAGGTTCACCTACGGAAA
CCTTGTTACGA
>MM9-1
TCAGCGGGTAGTCCCGCCTGACTGGGGTCGCGGTCGAGCATCGTCA
CAAGACGACACATTAGGGTCATTGAAGAGATGTTCCTTACTCCTTAGAACGCACGATTTG
ATAAGAGGGTCTTGTCAACCACCACTAATCATGCGTTCGTCGAAGAGGACTCCTGTTTTA
GCCAACCGCCCCATAGGAACGGGAGACCAATCTCCGCCCGCATCCAAGCATCCCTATCAA
GGAGGCGTGGTGGGAGCGACGCGATGTGTGACGCCCAGGCAGACGTGCCCTCGGCCGAAA
GGCTTCGGGCGCAACTTGCGTTCAAAAACTCGATGGTTCACGGGATTCTGCAATTCACAC
CAAGTATCGCATTTTGCTACGTTCTTCATCGATGCGTGAGCCGAGATATCCGTTGCCGAG
AGTCGTTTGTGATTATAAAGAAGCCACATCCCATGCAAACCCCGCAAACGGGGAAGC
ATGGTACAAGCCCTTCTTATGTTTGATTTTCCTTGGCACATGCCGTGCCGGGGGGTTGTT
GTTGCGCCAATGTGACACCCTTAGGACCCAAAGGGCTGACTAAAGACGCACATCGACAAG
GCATCCAATTAATCGAACAAGAGCCCGATACCAAGGACACCCAAATGTTGTTACATGTTC
ACGGGTCGTTCTGCTATGCAGGTTTCGACAATGATCCTTCCGCAGGTTCACCTACGGAAA
CCTTGTTACGA
>MM9-2
GATATGCTTAAACTCAGCGGGTAGTCCCGCCTGACTGGGGTCGCGGTCGATCATCGTCA
CAAGACGACACATTGGGGTCATTGAAGAGATGTTCCTTACTCCTTAGAACGCACAATTTG
ATAAGAGGGTCTTGTCAACCACCACTAATCGTGCGTCCGTCGAAGAGGACTCTTGTTTTA
GCCAACCGCCCCATAGGAACGGGAGACCAATCTCCGCCCGCATCCAAGCATCTCCATCAA
GGAGGCGTGGTGGGGGCGACGCGATGTGTGACGCCCAGGCAGACGTGCCCTCGGCCAAAA
GGCTTCGGGCGCAACTTGCGTTCAAAAACTCGATGGTTCACGGGATTCTGCAATTCACAC
CAAGTATCGCATTTTGCTACGTTCTTCATCGATGCGTGAGCCGAGATATCCGTTGCCGAG
AGTCGTTTGTGATTATAAAGAAGCCACATCCCATGCAAACCCCGCAAACGGGGAAGC
ATGGTACAAGCCCTTCTTATGTTTAATTTTCCTTGGCACATGCCGTGCTGGGGGGTTGTT
GTTGCGCCAATGTGACATCCTTAGGACCCAAAGGGCTGTCCGAAGACGCACATCGACAAG
GCATCCAATTAATCGAACAAGAGTCCGATACCAAGGACACCCAAATGTTGTTACATGTTC
ACGGGTTGTTCTGCTATGCAGGTTTCGACAATGATCCTTCCGCAGGTTCACCTACGGAAA
CCTTGTTACGA
>MP1
GATATGCTTAAACTCAGCGGGTAGTCCCGCCTGACTGGGGTCGCGGTCGAGCATCGTCA
CAAGACGACACATTAGGGTCATTGAAGAGATGTTCCTTACTCCTTAGAACGCACGATTTG
ATAAGAGGGTCTTGTCAACCACCACTAATCATGCGTTCGTCGAAGAGGACTCCTGTTTTA
GCCAACCGCCCCATAGGAACGGGAGACCAATCTCCGCCCGCATCCAAGCATCCCTATCAA
GGAGGCGTGGTGGGAGCGACGCGATGTGTGACGCCCAGGCAGACGTGCCCTCGGCCGAAA
GGCTTCGGGCGCAACTTGCGTTCAAAAACTCGATGGTTCACGGGATTCTGCAATTCACAC
CAAGTATCGCATTTTGCTACGTTCTTCATCGATGCGTGAGCCGAGATATCCGTTGCCGAG
AGTCGTTTGTGATTATAAAGAAGCCACATCCCATGCAAACCCCGCAAACGGGGAAGC
ATGGTACAAGCCCTTCTTATGTTTAATTTTCCTTGGCACATGCCGTGCTGGGGGGTTGTT
GTTGCGCCAATGTGACATCCTTAGGACCCAAAGGGCTGTCCAAAGACGCACATCGACAAG
GCATCCAATTAATCGAACAAGAGTCCGATACCAAGGACACCCAAATGTTGTTACATGTTC
ACGGGTTGTTCTGCTATGCAGGTTTCGACAATGATCCTTCCGCAGGTTCACCTACGGAAA
CCTTGTTACGA
>MP10
GATATGCTTAAACTCAGCGGGTAGTCCCGCCTGACTGGGGTCGCGGTCGAGCATCGTCA
CAAGACGACACATTAGGGTCATTGAAGAGATGTTCCTTACTCCTTAGAACGCACGATTTG
ATAAGAGGGTCTTGTCAACCACCACTAATCATGCGTTCGTCGAAGAGGACTCCTGTTTTA
GCCAACCGCCCCATAGGAACGGGAGACCAATCTCCGCCCGCATCCAAGCATCCCTATCAA
GGAGGCGTGGTGGGAGCGACGCGATGTGTGACGCCCAGGCAGACGTGCCCTCGGCCGAAA
GGCTTCGGGCGCAACTTGCGTTCAAAAACTCGATGGTTCACGGGATTCTGCAATTCACAC
CAAGTATCGCATTTTGCTACGTTCTTCATCGATGCGTGAGCCGAGATATCCGTTGCCGAG
AGTCGTTTGTGATTATAAAGAAGCCACATCCCATGCAAACCCCGCAAACGGGGAAGC
ATGGTACAAGCCCTTCTTATGTTTAATTTTCCTTGGCACATGCCGTGCTGGGGGGTTGTT
GTTGCGCCAATGTGACATCCTTAGGACCCAAAGGGCTGTCCAAAGACGCACATCGACAAG
GCATCCAATTAATCGAACAAGAGTCCGATACCAAGGACACCCAAATGTTGTTACATGTTC
ACGGGTTGTTCTGCTATGCAGGTTTCGACAATGATCCTTCCGCAGGTTCACCTACGGAAA
CCTTGTTACGA
>MP11
GATATGCTTAAACTCAGCGGGTAGTCCCGCCTGACTGGGGTCGCGGTCGAGCATCGTCA
CAAGACGACACATTAGGGTCATTGAAGAGATGTTCCTTACTCCTTAGAACGCACGATTTG
ATAAGAGGGTCTTGTCAACCACCACTAATCATGCGTTCGTCGAAGAGGACTCCTGTTTTA
GCCAACCGCCCCATAGGAACGGGAGACCAATCTCCGCCCGCATCCAAGCATCCCTATCAA
GGAGGCGTGGTGGGAGCGACGCGATGTGTGACGCCCAGGCAGACGTGCCCTCGGCCGAAA
GGCTTCGGGCGCAACTTGCGTTCAAAAACTCGATGGTTCACGGGATTCTGCAATTCACAC
CAAGTATCGCATTTTGCTACGTTCTTCATCGATGCGTGAGCCGAGATATCCGTTGCCGAG
AGTCGTTTGTGATTATAAAGAAGCCACATCCCATGCAAACCCCGCAAACGGGGAAGC
ATGGTACAAGCCCTTCTTATGTTTAATTTTCCTTGGCACATGCCGTGCTGGGGGGTTGTT
GTTGCGCCAATGTGACATCCTTAGGACCCAAAGGGCTGTCCAAAGACGCACATCGACAAG
GCATCCAATTAATCGAACAAGAGTCCGATACCAAGGACACCCAAATGTTGTTACATGTTC
ACGGGTTGTTCTGCTATGCAGGTTTCGACAATGATCCTTCCGCAGGTTCACCTACGGAAA
CCTTGTTACGA
>MP12-1
GATATGCTTAAACTCAGCGGGTAGTCCCGCCTGACTGGGGTCGCGGTCGAGCATCGTCA
CAAGACGACACATTAGGGTCATTGAAGAGATGTTCCTTACTCCTTAGAACGCACGATTTG
ATAAGAGGGTCTTGTCAACCACCACTAATCATGCGTTCGTCGAAGAGGACTCCTGTTTTA
GCCAACCGCCCCATAGGAACGGGAGACCAATCTCCGCCCGCATCCAAGCATCCCTATCAA
GGAGGCGTGGTGGGAGCGACGCGATGTGTGACGCCCAGGCAGACGTGCCCTCGGCCGAAA
GGCTTCGGGCGCAACTTGCGTTCAAAAACTCGATGGTTCACGGGATTCTGCAATTCACAC
CAAGTATCGCATTTTGCTACGTTCTTCATCGATGCGTGAGCCGAGATATCCGTTGCCGAG
AGTCGTTTGTGATTATAAAGAAGCCACATCCCATGCAAACCCCGCAAACGGGGAAGC
ATGGTACAAGCCCTTCTTATGTTTAATTTTCCTTGGCACATGCCGTGCTGGGGGGTTGTT
GTTGCGCCAATGTGACATCCTTAGGACCCAAAGGGCTGTCCAAAGACGCACATCGACAAG
GCATCCAATTAATCGAACAAGAGTCCGATACCAAGGACACCCAAATGTTGTTACATGTTC
ACGGGTTGTTCTGCTATGCAGGTTTCGACAATGATCCTTCCGCAGGTTCACCTACGGAAA
CCTTGTTACGA
>MP12-2
GATATGCTTAAACTCAGCGGGTAGTCCCGCCTGACTGGGGTCGCGGTCGAGCATCGTCA
CAAGACGACACATTAGGGTCATTGAAGAGATGTTCCTTACTCCTTAGAACGCACGATTTG
ATAAGAGGGTCTTGTCAACCACCACTAATCATGCGTCCGTCGAAGAGGACTCCTGTTTTA
GCCAACCGCCCCATAGGAACGGGAGACCAATCTCCGCCCGCATCCAAGCATCCCTATCAA
GGAGGCGTGGTGGGAGCGACGCGATGTGTGACGCCCAGGCAGACGTGCCCTCGGCCGAAA
GGCTTCGGGCGCAACTTGCGTTCAAAAACTCGATGGTTCACGGGATTCTGCAATTCACAC
CAAGTATCGCATTTTGCTACGTTCTTCATCGATGCGTGAGCCGAGATATCCGTTGCCGAG
AGTCGTTTGTGATTATAAAGAAGCCACATCCCATGCAAACCCCGCAAACGGGGAAGC
ATGGTACAAGCCCTTCTTATGTTTAATTTTCCTTGGCACATGCCGTGCTGGGGGGTTGTT
GTTGCGCCAATGTGACATCCTTAGGACCCAAAGGGCTGTCCAAAGACGCACATCGACAAG
GCATCCAATTAATCGAACAAGAGTCCGATACCAAGGACACCCAAATGTTGTTACATGTTC
ACGGGTTGTTCTGCTATGCAGGTTTCGACAATGATCCTTCCGCAGGTTCACCTACGGAAA
CCTTGTTACGA
>MP13
GATATGCTTAAACTCAGCGGGTAGTCCCGCCTGACTGGGGTCGCGGTCGAGCATCGTCA
CAAGACGACACATTAGGGTCATTGAAGAGATGTTCCTTACTCCTTAGAACGCACGATTTG
ATAAGAGGGTCTTGTCAACCACCACTAATCATGCGTTCGTCGAAGAGGACTCCTGTTTTA
GCCAACCGCCCCATAGGAACGGGAGACCAATCTCCGCCCGCATCCAAGCATCCCTATCAA
GGAGGCGTGGTGGGAGCGACGCGATGTGTGACGCCCAGGCAGACGTGCCCTCGGCCGAAA
GGCTTCGGGCGCAACTTGCGTTCAAAAACTCGATGGTTCACGGGATTCTGCAATTCACAC
CAAGTATCGCATTTTGCTACGTTCTTCATCGATGCGTGAGCCGAGATATCCGTTGCCGAG
AGTCGTTTGTGATTATAAAGAAGCCACATCCCATGCAAACCCCGCAAACGGGGAAGC
ATGGTACAAGCCCTTCTTATGTTTAATTTTCCTTGGCACATGCCGTGCTGGGGGGTTGTT
GTTGCGCCAATGTGACATCCTTAGGACCCAAAGGGCTGTCCAAAGACGCACATCGACAAG
GCATCCAATTAATCGAACAAGAGTCCGATACCAAGGACACCCAAATGTTGTTACATGTTC
ACGGGTTGTTCTGCTATGCAGGTTTCGACAATGATCCTTCCGCAGGTTCACCTACGGAAA
CCTTGTTACGA
>MP14
GATATGCTTAAACTCAGCGGGTAGTCCCGCCTGACTGGGGTCGCGGTCGAGCATCGTCA
CAAGACGACACATTAGGGTCATTGAAGAGATGTTCCTTACTCCTTAGAACGCACGATTTG
ATAAGAGGGTCTTGTCAACCACCACTAATCATGCGTTCGTCGAAGAGGACTCCTGTTTTA
GCCAACCGCCCCATAGGAACGGGAGACCAATCTCCGCCCGCATCCAAGCATCCCTATCAA
GGAGGCGTGGTGGGAGCGACGCGATGTGTGACGCCCAGGCAGACGTGCCCTCGGCCGAAA
GGCTTCGGGCGCAACTTGCGTTCAAAAACTCGATGGTTCACGGGATTCTGCAATTCACAC
CAAGTATCGCATTTTGCTACGTTCTTCATCGATGCGTGAGCCGAGATATCCGTTGCCGAG
AGTCGTTTGTGATTATAAAGAAGCCACATCCCATGCAAACCCCGCAAACGGGGAAGC
ATGGTACAAGCCCTTCTTATGTTTAATTTTCCTTGGCACATGCCGTGCTGGGGGGTTGTT
GTTGCGCCAATGTGACATCCTTAGGACCCAAAGGGCTGTCCAAAGACGCACATCGACAAG
GCATCCAATTAATCGAACAAGAGTCCGATACCAAGGACACCCAAATGTTGTTACATGTTC
ACGGGTTGTTCTGCTATGCAGGTTTCGACAATGATCCTTCCGCAGGTTCACCTACGGAAA
CCTTGTTACGA
>MP15
GATATGCTTAAACTCAGCGGGTAGTCCCGCCTGACTGGGGTCGCGGTCGAGCATCGTCA
CAAGACGACACATTAGGGTCATTGAAGAGATGTTCCTTACTCCTTAGAACGCACGATTTG
ATAAGAGGGTCTTGTCAACCACCACTAATCATGCGTTCGTCGAAGAGGACTCCTGTTTTA
GCCAACCGCCCCATAGGAACGGGAGACCAATCTCCGCCCGCATCCAAGCATCCCTATCAA
GGAGGCGTGGTGGGAGCGACGCGATGTGTGACGCCCAGGCAGACGTGCCCTCGGCCGAAA
GGCTTCGGGCGCAACTTGCGTTCAAAAACTCGATGGTTCACGGGATTCTGCAATTCACAC
CAAGTATCGCATTTTGCTACGTTCTTCATCGATGCGTGAGCCGAGATATCCGTTGCCGAG
AGTCGTTTGTGATTATAAAGAAGCCACATCCCATGCAAACCCCGCAAACGGGGAAGC
ATGGTACAAGCCCTTCTTATGTTTAATTTTCCTTGGCACATGCCGTGCTGGGGGGTTGTT
GTTGCGCCAATGTGACATCCTTAGGACCCAAAGGGCTGTCCAAAGACGCACATCGACAAG
GCATCCAATTAATCGAACAAGAGTCCGATACCAAGGACACCCAAATGTTGTTACATGTTC
ACGGGTTGTTCTGCTATGCAGGTTTCGACAATGATCCTTCCGCAGGTTCACCTACGGAAA
CCTTGTTACGA
>MP16
GATATGCTTAAACTCAGCGGGTAGTCCCGCCTGACTGGGGTCGCGGTCGAGCATCGTCA
CAAGACGACACATTAGGGTCATTGAAGAGATGTTCCTTACTCCTTAGAACGCACGATTTG
ATAAGAGGGTCTTGTCAACCACCACTAATCATGCGTTCGTCGAAGAGGACTCCTGTTTTA
GCCAACCGCCCCATAGGAACGGGAGACCAATCTCCGCCCGCATCCAAGCATCCCTATCAA
GGAGGCGTGGTGGGAGCGACGCGATGTGTGACGCCCAGGCAGACGTGCCCTCGGCCGAAA
GGCTTCGGGCGCAACTTGCGTTCAAAAACTCGATGGTTCACGGGATTCTGCAATTCACAC
CAAGTATCGCATTTTGCTACGTTCTTCATCGATGCGTGAGCCGAGATATCCGTTGCCGAG
AGTCGTTTGTGATTATAAAGAAGCCACATCCCATGCAAACCCCGCAAACGGGGAAGC
ATGGTACAAGCCCTTCTTATGTTTAATTTTCCTTGGCACATGCCGTGCTGGGGGGTTGTT
GTTGCGCCAATGTGACATCCTTAGGACCCAAAGGGCTGTCCAAAGACGCACATCGACAAG
GCATCCAATTAATCGAACAAGAGTCCGATACCAAGGACACCCAAATGTTGTTACATGTTC
ACGGGTTGTTCTGCTATGCAGGTTTCGACAATGATCCTTCCGCAGGTTCACCTACGGAAA
CCTTGTTACGA
>MP17
GATATGCTTAAACTCAGCGGGTAGTCCCGCCTGACTGGGGTCGCGGTCGAGCATCGTCA
CAAGACGACACATTAGGGTCATTGAAGAGATGTTCCTTACTCCTTAGAACGCACGATTTG
ATAAGAGGGTCTTGTCAACCACCACTAATCATGCGTTCGTCGAAGAGGACTCCTGTTTTA
GCCAACCGCCCCATAGGAACGGGAGACCAATCTCCGCCCGCATCCAAGCATCCCTATCAA
GGAGGCGTGGTGGGAGCGACGCGATGTGTGACGCCCAGGCAGACGTGCCCTCGGCCGAAA
GGCTTCGGGCGCAACTTGCGTTCAAAAACTCGATGGTTCACGGGATTCTGCAATTCACAC
CAAGTATCGCATTTTGCTACGTTCTTCATCGATGCGTGAGCCGAGATATCCGTTGCCGAG
AGTCGTTTGTGATTATAAAGAAGCCACATCCCATGCAAACCCCGCAAACGGGGAAGC
ATGGTACAAGCCCTTCTTATGTTTAATTTTCCTTGGCACATGCCGTGCTGGGGGGTTGTT
GTTGCGCCAATGTGACATCCTTAGGACCCAAAGGGCTGTCCAAAGACGCACATCGACAAG
GCATCCAATTAATCGAACAAGAGTCCGATACCAAGGACACCCAAATGTTGTTACATGTTC
ACGGGTTGTTCTGCTATGCAGGTTTCGACAATGATCCTTCCGCAGGTTCACCTACGGAAA
CCTTGTTACGA
>MP18
GATATGCTTAAACTCAGCGGGTAGTCCCGCCTGACTGGGGTCGCGGTCGAGCATCGTCA
CAAGACGACACATTAGGGTCATTGAAGAGATGTTCCTTACTCCTTAGAACGCACGATTTG
ATAAGAGGGTCTTGTCAACCACCACTAATCATGCGTTCGTCGAAGAGGACTCCTGTTTTA
GCCAACCGCCCCATAGGAACGGGAGACCAATCTCCGCCCGCATCCAAGCATCCCTATCAA
GGAGGCGTGGTGGGAGCGACGCGATGTGTGACGCCCAGGCAGACGTGCCCTCGGCCGAAA
GGCTTCGGGCGCAACTTGCGTTCAAAAACTCGATGGTTCACGGGATTCTGCAATTCACAC
CAAGTATCGCATTTTGCTACGTTCTTCATCGATGCGTGAGCCGAGATATCCGTTGCCGAG
AGTCGTTTGTGATTATAAAGAAGCCACATCCCATGCAAACCCCGCAAACGGGGAAGC
ATGGTACAAGCCCTTCTTATGTTTAATTTTCCTTGGCACATGCCGTGCTGGGGGGTTGTT
GTTGCGCCAATGTGACATCCTTAGGACCCAAAGGGCTGTCCAAAGACGCACATCGACAAG
GCATCCAATTAATCGAACAAGAGTCCGATACCAAGGACACCCAAATGTTGTTACATGTTC
ACGGGTTGTTCTGCTATGCAGGTTTCGACAATGATCCTTCCGCAGGTTCACCTACGGAAA
CCTTGTTACGA
>MP2
GATATGCTTAAACTCAGCGGGTAGTCCCGCCTGACTGGGGTCGCGGTCGAGCATCGTCA
CAAGACGACACATTAGGGTCATTGAAGAGATGTTCCTTACTCCTTAGAACGCACGATTTG
ATAAGAGGGTCTTGTCAACCACCACTAATCATGCGTTCGTCGAAGAGGACTCCTGTTTTA
GCCAACCGCCCCATAGGAACGGGAGACCAATCTCCGCCCGCATCCAAGCATCCCTATCAA
GGAGGCGTGGTGGGAGCGACGCGATGTGTGACGCCCAGGCAGACGTGCCCTCGGCCGAAA
GGCTTCGGGCGCAACTTGCGTTCAAAAACTCGATGGTTCACGGGATTCTGCAATTCACAC
CAAGTATCGCATTTTGCTACGTTCTTCATCGATGCGTGAGCCGAGATATCCGTTGCCGAG
AGTCGTTTGTGATTATAAAGAAGCCACATCCCATGCAAACCCCGCAAACGGGGAAGC
ATGGTACAAGCCCTTCTTATGTTTAATTTTCCTTGGCACATGCCGTGCTGGGGGGTTGTT
GTTGCGCCAATGTGACATCCTTAGGACCCAAAGGGCTGTCCAAAGACGCACATCGACAAG
GCATCCAATTAATCGAACAAGAGTCCGATACCAAGGACACCCAAATGTTGTTACATGTTC
ACGGGTTGTTCTGCTATGCAGGTTTCGACAATGATCCTTCCGCAGGTTCACCTACGGAAA
CCTTGTTACGA
>MP3
GATATGCTTAAACTCAGCGGGTAGTCCCGCCTGACTGGGGTCGCGGTCGAGCATCGTCA
CAAGACGACACATTAGGGTCATTGAAGAGATGTTCCTTACTCCTTAGAACGCACGATTTG
ATAAGAGGGTCTTGTCAACCACCACTAATCATGCGTTCGTCGAAGAGGACTCCTGTTTTA
GCCAACCGCCCCATAGGAACGGGAGACCAATCTCCGCCCGCATCCAAGCATCCCTATCAA
GGAGGCGTGGTGGGAGCGACGCGATGTGTGACGCCCAGGCAGACGTGCCCTCGGCCGAAA
GGCTTCGGGCGCAACTTGCGTTCAAAAACTCGATGGTTCACGGGATTCTGCAATTCACAC
CAAGTATCGCATTTTGCTACGTTCTTCATCGATGCGTGAGCCGAGATATCCGTTGCCGAG
AGTCGTTTGTGATTATAAAGAAGCCACATCCCATGCAAACCCCGCAAACGGGGAAGC
ATGGTACAAGCCCTTCTTATGTTTAATTTTCCTTGGCACATGCCGTGCTGGGGGGTTGTT
GTTGCGCCAATGTGACATCCTTAGGACCCAAAGGGCTGTCCAAAGACGCACATCGACAAG
GCATCCAATTAATCGAACAAGAGTCCGATACCAAGGACACCCAAATGTTGTTACATGTTC
ACGGGTTGTTCTGCTATGCAGGTTTCGACAATGATCCTTCCGCAGGTTCACCTACGGAAA
CCTTGTTACGA
>MP4
GATATGCTTAAACTCAGCGGGTAGTCCCGCCTGACTGGGGTCGCGGTCGAGCATCGTCA
CAAGACGACACATTAGGGTCATTGAAGAGATGTTCCTTACTCCTTAGAACGCACGATTTG
ATAAGAGGGTCTTGTCAACCACCACTAATCATGCGTTCGTCGAAGAGGACTCCTGTTTTA
GCCAACCGCCCCATAGGAACGGGAGACCAATCTCCGCCCGCATCCAAGCATCCCTATCAA
GGAGGCGTGGTGGGAGCGACGCGATGTGTGACGCCCAGGCAGACGTGCCCTCGGCCGAAA
GGCTTCGGGCGCAACTTGCGTTCAAAAACTCGATGGTTCACGGGATTCTGCAATTCACAC
CAAGTATCGCATTTTGCTACGTTCTTCATCGATGCGTGAGCCGAGATATCCGTTGCCGAG
AGTCGTTTGTGATTATAAAGAAGCCACATCCCATGCAAACCCCGCAAACGGGGAAGC
ATGGTACAAGCCCTTCTTATGTTTAATTTTCCTTGGCACATGCCGTGCTGGGGGGTTGTT
GTTGCGCCAATGTGACATCCTTAGGACCCAAAGGGCTGTCCAAAGACGCACATCGACAAG
GCATCCAATTAATCGAACAAGAGTCCGATACCAAGGACACCCAAATGTTGTTACATGTTC
ACGGGTTGTTCTGCTATGCAGGTTTCGACAATGATCCTTCCGCAGGTTCACCTACGGAAA
CCTTGTTACGA
>MP5-1
GATATGCTTAAACTCAGCGGGTAGTCCCGCCTGACTGGGGTCGCGGTCGAGCATCGTCA
CAAGACGACACATTAGGGTCATTGAAGAGATGTTCCTTACTCCTTAGAACGCACGATTTG
ATAAGAGGGTCTTGTCAACCACCACTAATCATGCGTTCGTCGAAGAGGACTCCTGTTTTA
GCCAACCGCCCCATAGGAACGGGAGACCAATCTCCGCCCGCATCCAAGCATCCCTATCAA
GGAGGCGTGGTGGGAGCGACGCGATGTGTGACGCCCAGGCAGACGTGCCCTCGGCCGAAA
GGCTTCGGGCGCAACTTGCGTTCAAAAACTCGATGGTTCACGGGATTCTGCAATTCACAC
CAAGTATCGCATTTTGCTACGTTCTTCATCGATGCGTGAGCCGAGATATCCGTTGCCGAG
AGTCGTTTGTGATTATAAAGAAGCCACATCCCATGCAAACCCCGCAAACGGGGAAGC
ATGGTACAAGCCCTTCTTATGTTTAATTTTCCTTGGCACATGCCGTGCTGGGGGGTTGTT
GTTGCGCCAATGTGACATCCTTAGGACCCAAAGGGCTGTCCAAAGACGCACATCGACAAG
GCATCCAATTAATCGAACAAGAGTCCGATACCAAGGACACCCAAATGTTGTTACATGTTC
ACGGGTTGTTCTGCTATGCAGGTTTCGACAATGATCCTTCCGCAGGTTCACCTACGGAAA
CCTTGTTACGA
>MP5-2
GATATGCTTAAACTCAGCGGGTAGTCCCGCCTGACTGGGGTCGCGGTCGAGCATCGTCA
CAAGACGACACATTAGGGTCATTGAAGAGATGTTCCTTACTCCTTAGAACGCACGATTTG
ATAAGAGGGTCTTGTCAACCACCACTAATCATGCGTTCGTCGAAGAGGACTCCTGTTTTA
GCCAACCGCCCCATAGGAACGGGAGACCAATCTCCGCCCGCATCCAAGCATCCCTATCAA
GGAGGCGTGGTGGGAGCGACGCGATGTGTGACGCCCAGGCAGACGTGCCCTCGGCCGAAA
GGCTTCGGGCGCAACTTGCGTTCAAAAACTCGATGGTTCACGGGATTCTGCAATTCACAC
CAAGTATCGCATTTTGCTACGTTCTTCATCGATGCGTGAGCCGAGATATCCGTTGCCGAG
AGTCGTTTGTGATTATAAAGAAGCCACATCCCATGCAAACCCCGCAAACGGGGAAGC
ATGGTACAAGCCCTTCTTATGTTTAATTTTCCTTGGCACATGCCGTGCTGGGGGGTTGTT
GTTGCGCCAATGTGACATCCTTAGGACCCAAAGGGCTGTCCAAAGACGCACATCGACAAG
GCATCCAATTAATCGAACAAGAGTCCGATACCAAGGACACCCAAATGTTGTTACATGTTC
ACGGGTTGTTCTGCTATGCAGGTTTCGACAATGATCCTTCCGCAGGTTCACCTACGGAAA
CCTTGTTACGA
>MP6
GATATGCTTAAACTCAGCGGGTAGTCCCGCCTGACTGGGGTCGCGGTCGAGCATCGTCA
CAAGACGACACATTAGGGTCATTGAAGAGATGTTCCTTACTCCTTAGAACGCACGATTTG
ATAAGAGGGTCTTGTCAACCACCACTAATCATGCGTTCGTCGAAGAGGACTCCTGTTTTA
GCCAACCGCCCCATAGGAACGGGAGACCAATCTCCGCCCGCATCCAAGCATCCCTATCAA
GGAGGCGTGGTGGGAGCGACGCGATGTGTGACGCCCAGGCAGACGTGCCCTCGGCCGAAA
GGCTTCGGGCGCAACTTGCGTTCAAAAACTCGATGGTTCACGGGATTCTGCAATTCACAC
CAAGTATCGCATTTTGCTACGTTCTTCATCGATGCGTGAGCCGAGATATCCGTTGCCGAG
AGTCGTTTGTGATTATAAAGAAGCCACATCCCATGCAAACCCCGCAAACGGGGAAGC
ATGGTACAAGCCCTTCTTATGTTTAATTTTCCTTGGCACATGCCGTGCTGGGGGGTTGTT
GTTGCGCCAATGTGACATCCTTAGGACCCAAAGGGCTGTCCAAAGACGCACATCGACAAG
GCATCCAATTAATCGAACAAGAGTCCGATACCAAGGACACCCAAATGTTGTTACATGTTC
ACGGGTTGTTCTGCTATGCAGGTTTCGACAATGATCCTTCCGCAGGTTCACCTACGGAAA
CCTTGTTACGA
>MP7
GATATGCTTAAACTCAGCGGGTAGTCCCGCCTGACTGGGGTCGCGGTCGAGCATCGTCA
CAAGACGACACATTAGGGTCATTGAAGAGATGTTCCTTACTCCTTAGAACGCACGATTTG
ATAAGAGGGTCTTGTCAACCACCACTAATCATGCGTTCGTCGAAGAGGACTCCTGTTTTA
GCCAACCGCCCCATAGGAACGGGAGACCAATCTCCGCCCGCATCCAAGCATCCCTATCAA
GGAGGCGTGGTGGGAGCGACGCGATGTGTGACGCCCAGGCAGACGTGCCCTCGGCCGAAA
GGCTTCGGGCGCAACTTGCGTTCAAAAACTCGATGGTTCACGGGATTCTGCAATTCACAC
CAAGTATCGCATTTTGCTACGTTCTTCATCGATGCGTGAGCCGAGATATCCGTTGCCGAG
AGTCGTTTGTGATTATAAAGAAGCCACATCCCATGCAAACCCCGCAAACGGGGAAGC
ATGGTACAAGCCCTTCTTATGTTTAATTTTCCTTGGCACATGCCGTGCTGGGGGGTTGTT
GTTGCGCCAATGTGACATCCTTAGGACCCAAAGGGCTGTCCAAAGACGCACATCGACAAG
GCATCCAATTAATCGAACAAGAGTCCGATACCAAGGACACCCAAATGTTGTTACATGTTC
ACGGGTTGTTCTGCTATGCAGGTTTCGACAATGATCCTTCCGCAGGTTCACCTACGGAAA
CCTTGTTACGA
>MP8
GATATGCTTAAACTCAGCGGGTAGTCCCGCCTGACTGGGGTCGCGGTCGAGCATCGTCA
CAAGACGACACATTAGGGTCATTGAAGAGATGTTCCTTACTCCTTAGAACGCACGATTTG
ATAAGAGGGTCTTGTCAACCACCACTAATCATGCGTTCGTCGAAGAGGACTCCTGTTTTA
GCCAACCGCCCCATAGGAACGGGAGACCAATCTCCGCCCGCATCCAAGCATCCCTATCAA
GGAGGCGTGGTGGGAGCGACGCGATGTGTGACGCCCAGGCAGACGTGCCCTCGGCCGAAA
GGCTTCGGGCGCAACTTGCGTTCAAAAACTCGATGGTTCACGGGATTCTGCAATTCACAC
CAAGTATCGCATTTTGCTACGTTCTTCATCGATGCGTGAGCCGAGATATCCGTTGCCGAG
AGTCGTTTGTGATTATAAAGAAGCCACATCCCATGCAAACCCCGCAAACGGGGAAGC
ATGGTACAAGCCCTTCTTATGTTTAATTTTCCTTGGCACATGCCGTGCTGGGGGGTTGTT
GTTGCGCCAATGTGACATCCTTAGGACCCAAAGGGCTGTCCAAAGACGCACATCGACAAG
GCATCCAATTAATCGAACAAGAGTCCGATACCAAGGACACCCAAATGTTGTTACATGTTC
ACGGGTTGTTCTGCTATGCAGGTTTCGACAATGATCCTTCCGCAGGTTCACCTACGGAAA
CCTTGTTACGA
>MP9-1
TCAGCGGGTAGTCCCGCCTGACTGGGGTCGCGGTCGAGCATCGTCA
CAAGACGACACATTAGGGTCATTGAAGAGATGTTCCTTACTCCTTAGAACGCACGATTTG
ATAAGAGGGTCTTGTCAACCACCACTAATCATGCGTTCGTCGAAGAGGACTCCTGTTTTA
GCCAACCGCCCCATAGGAACGGGAGACCAATCTCCGCCCGCATCCAAGCATCCCTATCAA
GGAGGCGTGGTGGGAGCGACGCGATGTGTGACGCCCAGGCAGACGTGCCCTCGGCCGAAA
GGCTTCGGGCGCAACTTGCGTTCAAAAACTCGATGGTTCACGGGATTCTGCAATTCACAC
CAAGTATCGCATTTTGCTACGTTCTTCATCGATGCGTGAGCCGAGATATCCGTTGCCGAG
AGTCGTTTGTGATTATAAAGAAGCCACATCCCATGCAAACCCCGCAAACGGGGAAGC
ATGGTACAAGCCCTTCTTATGTTTAATTTTCCTTGGCACATGCCGTGCTGGGGGGTTGTT
GTTGCGCCAATGTGACTTCCTTAGGACCCAAAGGGCTGTCCAAAGACGCACATCGACAAG
GCATCCAATTAATCGAACAAGAGTCCGATACCAAGGACACCCAAATGTTGTTACATGTTC
ACGGGTTGTTCTGCTATGCAGGTTTCGACAATGATCCTTCCGCAGGTTCACCTACGGAAA
CCTTGTTACGA
>MP9-2
GATATGCTTAAACTCAGCGGGTAGTCCCGCCTGACTGGGGTCGCGGTCGAGCATCGTCA
CAAGACGACACATTAGGGTCATTGAAGAGATGTTCCTTACTCCTTAGAACGCACGATTTG
ATAAGAGGGTCTTGTCAACCACCACTAATCATGCGTTCGTCGAAGAGGACTCCTGTTTTA
GCCAACCGCCCCATAGGAACGGGAGACCAATCTCCGCCCGCATCCAAGCATCCCTATCAA
GGAGGCGTGGTGGGAGCGACGCGATGTGTGACGCCCAGGCAGACGTGCCCTCGGCCGAAA
GGCTTCGGGCGCAACTTGCGTTCAAAAACTCGATGGTTCACGGGATTCTGCAATTCACAC
CAAGTATCGCATTTTGCTACGTTCTTCATCGATGCGTGAGCCGAGATATCCGTTGCCGAG
AGTCGTTTGTGATTATAAAGAAGCCACATCCCATGCAAACCCCGCAAACGGGGAAGC
ATGGTACAAGCCCTTCTTATGTTTAATTTTCCTTGGCACATGCCGTGCTGGGGGGTTGTT
GTTGCGCCAATGTGACATCCTTAGGACCCAAAGGGCTGTCCAAAGACGCACATCGACAAG
GCATCCAATTAATCGAACAAGAGTCCGATACCAAGGACACCCAAATGTTGTTACATGTTC
ACGGGTTGTTCTGCTATGCAGGTTTCGACAATGATCCTTCCGCAGGTTCACCTACGGAAA
CCTTGTTACGA
>MS
GATATGCTTAAACTCAGCGGGTAGTCCCGCCTGACTGGGGTCGCGGTCGAGCATCGTCA
CAAGACGACACATTAGGGTCATTGAAGAGATGTTCCTTACTCCTTAGAACGCACGATTTG
ATAAGAGGGTCTTGTCAACCACCACTAATCATGCGTTCGTCGAAGAGGACTCCTGTTTTA
GCCAACCGCCCCATAGGAACGGGAGACCAATCTCCGCCCGCATCCAAGCATCCCTATCAA
GGAGGCGTGGTGGGAGCGACGCGATGTGTGACGCCCAGGCAGACGTGCCCTCGGCCGAAA
GGCTTCGGGCGCAACTTGCGTTCAAAAACTCGATGGTTCACGGGATTCTGCAATTCACAC
CAAGTATCGCATTTTGCTACGTTCTTCATCGATGCGTGAGCCGAGATATCCGTTGCCGAG
AGTCGTTTGTGATTATAAAGAAGCCACATCCCATGCAAACCCCGCAAACGGGGAAGC
ATGGTACAAGCCCTTCTTATGTTTAATTTTCCTTGGCACATGCCGTGCTGGGGGGTTGTT
GTTGCGCCAATGTGACATCCTTAGGACCCAAAGGGCTGTCCAAAGACGCACATCGACAAG
GCATCCAATTAATCGAACAAGAGTCCGATACCAAGGACACCCAAATGTTGTTACATGTTC
ACGGGTTGTTCTGCTATGCAGGTTTCGACAATGATCCTTCCGCAGGTTCACCTACGGAAA
CCTTGTTACGA
>MX1
GATATGCTTAAACTCAGCGGGTAGTCCCGCCTGACTGGGGTCGCGGTCGAGCATCGTCA
CAAGACGACACATTAGGGTCATTGAAGAGATGTTCCTTACTCCTTAGAACGCACGATTTG
ATAAGAGGGTCTTGTCAACCACCACTAATCATGCGTTCGTCGAAGAGGACTCCTGTTTTA
GCCAACCGCCCCATAGGAACGGGAGACCAATCTCCGCCCGCATCCAAGCATCCCTATCAA
GGAGGCGTGGTGGGAGCGACGCGATGTGTGACGCCCAGGCAGACGTGCCCTCGGCCGAAA
GGCTTCGGGCGCAACTTGCGTTCAAAAACTCGATGGTTCACGGGATTCTGCAATTCACAC
CAAGTATCGCATTTTGCTACGTTCTTCATCGATGCGTGAGCCGAGATATCCGTTGCCGAG
AGTCGTTTGTGATTATAAAGAAGCCACATCCCATGCAAACCCCGCAAACGGGGAAGC
ATGGTACAAGCCCTTCTTATGTTTAATTTTCCTTGGCACATGCCGTGCTGGGGGGTTGTT
GTTGCGCCAATGTGACATCCTTAGGACCCAAAGGGCTGTCCAAAGACGCACATCGACAAG
GCATCCAATTAATCGAACAAGAGTCCGATACCAAGGACACCCAAATGTTGTTACATGTTC
ACGGGTTGTTCTGCTATGCAGGTTTCGACAATGATCCTTCCGCAGGTTCACCTACGGAAA
CCTTGTTACGA
>MX2
GATATGCTTAAACTCAGCGGGTAGTCCCGCCTGACTGGGGTCGCGGTCGAGCATCGTCA
CAAGACGACACATTAGGGTCATTGAAGAGATGTTCCTTACTCCTTAGAACGCACGATTTG
ATAAGAGGGTCTTGTCAACCACCACTAATCATGCGTTCGTCGAAGAGGACTCCTGTTTTA
GCCAACCGCCCCATAGGAACGGGAGACCAATCTCCGCCCGCATCCAAGCATCCCTATCAA
GGAGGCGTGGTGGGAGCGACGCGATGTGTGACGCCCAGGCAGACGTGCCCTCGGCCGAAA
GGCTTCGGGCGCAACTTGCGTTCAAAAACTCGATGGTTCACGGGATTCTGCAATTCACAC
CAAGTATCGCATTTTGCTACGTTCTTCATCGATGCGTGAGCCGAGATATCCGTTGCCGAG
AGTCGTTTGTGATTATAAAGAAGCCACATCCCATGCAAACCCCGCAAACGGGGAAGC
ATGGTACAAGCCCTTCTTATGTTTAATTTTCCTTGGCACATGCCGTGCTGGGGGGTTGTT
GTTGCGCCAATGTGACATCCTTAGGACCCAAAGGGCTGTCCAAAGACGCACATCGACAAG
GCATCCAATTAATCGAACAAGAGTCCGATACCAAGGACACCCAAATGTTGTTACATGTTC
ACGGGTTGTTCTGCTATGCAGGTTTCGACAATGATCCTTCCGCAGGTTCACCTACGGAAA
CCTTGTTACGA
>Sub
GATATGCTTAAACTCAGCGGGTAGTCCCGCCTGACTGGGGTCGCGGTCGAAGCATCGTCA
CAGGACGACACATTGGGGTCATTGAAGAGATATTCCTTACTCCTTAGAACGCACAACTTG
ATAAGAGGGTCTTGTCAACCACCACTAATCGTGCGTCCGTCGAAGGGGACTCCTGTTTTA
GCCAACCGCACCATAGGAACGGGAGACCAATCTCCGCCCACATCCAAGCATCCCCATCAA
GGAGGCGTGGTGGGAGCGACGCGATGTGTGACGCCCAGGCAGACGTGCCCTCGGCCGAAA
GGCTTCGGGCGCAACTTGCGTTCAAAAACTCGATGGTTCACGGGATTCTGCAATTCACAC
CAAGTATCGCATTTTGCTACGTTCTTCATCGATGCGTGAGCCGAGATATCCGTTGCCGAG
AGTCGTTTGTGATTATAAAGAAGCCACGTCCCATGCAAACCCCACAAACGGGGGAAGC
ATGGTACAAGCCCTTCTTAAGTTTAATTTTCCTTGGCACATGCCGTGCCGGGGGTTTGTT
GTTGCGCCAATGTGACGTCCTGGAGACCCAAAGGGCTGACCAAAGACGCACATCGACAAG
GCATCCAATTAATCGAACAAGAGCCCGATACCAAGGACACCCAATTGTTGTTACATGTTC
ACGGGTCGTTCTGCTTTGCAGGTTTCGACAATGATCCTTCCGCAGGTTCACCTACGGAAA
CCTTGTTACGA
