# Supplementary material for: Evidence for continual hybridization rather than hybrid speciation between Ligularia duciformis and L. paradoxa (Asteraceae)
Source: PeerJ. 2017 Oct 11;5:e3884. doi: 10.7717/peerj.3884 (PMC5640982; doi:10.7717/peerj.3884)
Supplement: Supplemental Information 2 [file peerj-05-3884-s012.fas]

>HD1
AATCCACTGCCTTGATCCACTTGGCTACATCCGCCCCTCTACTATTATCTAGTATAGTAA
GTATTATCTAGTATCTAGTATAGTAAGTATTATCTAGTATAATTACTAGATTTTTCCATT
AACCATTAACATAAAAAAAGAGCATAAAATTTCTTTCTTTTTTATGAAAGCAAAGTAATA
AATAAGCAAAATTTTAATTTTTATCTATTTTCGATTGAAATTGAATTGTAAATAAAACTT
CATAAAAGATTGGGAAAAGTATTTTCATTTTAATATAAATGAATACAAAGAGAAAAGACA
CGAATCGAACCAAATTCTAAAAAGTCCTTGTTATTTTTAAAGAAACTATGTAAACAAATA
GTACTAAATAAAAAAAGGAGCAATAGCTTCCCTCTTGTTTTATCAAGAGGACGTTATTGC
TCCTTTTTTAGTTCAAAAACTCCTATACAATCA
>HD10
AATCCACTGCCTTGATCCACTTGGCTACATCCGCCCCTCTACTATTATCTAGTATAGTAA
GTATTATCTAGTATCTAGTATAGTAAGTATTATCTAGTATAATTACTAGATTTTTCCATT
AACCATTAACATAAAAAAAGAGCATAAAATTTCTTTCTTTTTTATGAAAGCAAAGTAATA
AATAAGCAAAATTTTAATTTTTATCTATTTTCGATTGAAATTGAATTGTAAATAAAACTT
CATAAAAGATTGGGAAAAGTATTTTCATTTTAATATAAATGAATACAAAGAGAAAAGACA
CGAATCGAACCAAATTCTAAAAAGTCCTTGTTATTTTTAAAGAAACTATGTAAACAAATA
GTACTAAATAAAAAAAGGAGCAATAGCTTCCCTCTTGTTTTATCAAGAGGACGTTATTGC
TCCTTTTTTAGTTCAAAAACTCCTATACAATCA
>HD11
AATCCACTGCCTTGATCCACTTGGCTACATCCGCCCCTCTACTATTATCTAGTATAGTAA
GTATTATCTAGTATCTAGTATAGTAAGTATTATCTAGTATAATTACTAGATTTTTCCATT
AACCATTAACATAAAAAAAGAGCATAAAATTTCTTTCTTTTTTATGAAAGCAAAGTAATA
AATAAGCAAAATTTTAATTTTTATCTATTTTCGATTGAAATTGAATTGTAAATAAAACTT
CATAAAAGATTGGGAAAAGTATTTTCATTTTAATATAAATGAATACAAAGAGAAAAGACA
CGAATCGAACCAAATTCTAAAAAGTCCTTGTTATTTTTAAAGAAACTATGTAAACAAATA
GTACTAAATAAAAAAAGGAGCAATAGCTTCCCTCTTGTTTTATCAAGAGGACGTTATTGC
TCCTTTTTTAGTTCAAAAACTCCTATACAATCA
>HD12
AATCCACTGCCTTGATCCACTTGGCTACATCCGCCCCTCTACTATTATCTAGTATAGTAA
GTATTATCTAGTATCTAGTATAGTAAGTATTATCTAGTATAATTACTAGATTTTTCCATT
AACCATTAACATAAAAAAAGAGCATAAAATTTCTTTCTTTTTTATGAAAGCAAAGTAATA
AATAAGCAAAATTTTAATTTTTATCTATTTTCGATTGAAATTGAATTGTAAATAAAACTT
CATAAAAGATTGGGAAAAGTATTTTCATTTTAATATAAATGAATACAAAGAGAAAAGACA
CGAATCGAACCAAATTCTAAAAAGTCCTTGTTATTTTTAAAGAAACTATGTAAACAAATA
GTACTAAATAAAAAAAGGAGCAATAGCTTCCCTCTTGTTTTATCAAGAGGACGTTATTGC
TCCTTTTTTAGTTCAAAAACTCCTATACAATCA
>HD13
AATCCACTGCCTTGATCCACTTGGCTACATCCGCCCCTCTACTATTATCTAGTATAGTAA
GTATTATCTAGTATCTAGTATAGTAAGTATTATCTAGTATAATTACTAGATTTTTCCATT
AACCATTAACATAAAAAAAGAGCATAAAATTTCTTTCTTTTTTATGAAAGCAAAGTAATA
AATAAGCAAAATTTTAATTTTTATCTATTTTCGATTGAAATTGAATTGTAAATAAAACTT
CATAAAAGATTGGGAAAAGTATTTTCATTTTAATATAAATGAATACAAAGAGAAAAGACA
CGAATCGAACCAAATTCTAAAAAGTCCTTGTTATTTTTAAAGAAACTATGTAAACAAATA
GTACTAAATAAAAAAAGGAGCAATAGCTTCCCTCTTGTTTTATCAAGAGGACGTTATTGC
TCCTTTTTTAGTTCAAAAACTCCTATACAATCA
>HD14
AATCCACTGCCTTGATCCACTTGGCTACATCCGCCCCTCTACTATTATCTAGTATAGTAA
GTATTATCTAGTATCTAGTATAGTAAGTATTATCTAGTATAATTACTAGATTTTTCCATT
AACCATTAACATAAAAAAAGAGCATAAAATTTCTTTCTTTTTTATGAAAGCAAAGTAATA
AATAAGCAAAATTTTAATTTTTATCTATTTTCGATTGAAATTGAATTGTAAATAAAACTT
CATAAAAGATTGGGAAAAGTATTTTCATTTTAATATAAATGAATACAAAGAGAAAAGACA
CGAATCGAACCAAATTCTAAAAAGTCCTTGTTATTTTTAAAGAAACTATGTAAACAAATA
GTACTAAATAAAAAAAGGAGCAATAGCTTCCCTCTTGTTTTATCAAGAGGACGTTATTGC
TCCTTTTTTAGTTCAAAAACTCCTATACAATCA
>HD15
AATCCACTGCCTTGATCCACTTGGCTACATCCGCCCCTCTACTATTATCTAGTATAGTAA
GTATTATCTAGTATCTAGTATAGTAAGTATTATCTAGTATAATTACTAGATTTTTCCATT
AACCATTAACATAAAAAAAGAGCATAAAATTTCTTTCTTTTTTATGAAAGCAAAGTAATA
AATAAGCAAAATTTTAATTTTTATCTATTTTCGATTGAAATTGAATTGTAAATAAAACTT
CATAAAAGATTGGGAAAAGTATTTTCATTTTAATATAAATGAATACAAAGAGAAAAGACA
CGAATCGAACCAAATTCTAAAAAGTCCTTGTTATTTTTAAAGAAACTATGTAAACAAATA
GTACTAAATAAAAAAAGGAGCAATAGCTTCCCTCTTGTTTTATCAAGAGGACGTTATTGC
TCCTTTTTTAGTTCAAAAACTCCTATACAATCA
>HD16
AATCCACTGCCTTGATCCACTTGGCTACATCCGCCCCTCTACTATTATCTAGTATAGTAA
GTATTATCTAGTATCTAGTATAGTAAGTATTATCTAGTATAATTACTAGATTTTTCCATT
AACCATTAACATAAAAAAAGAGCATAAAATTTCTTTCTTTTTTATGAAAGCAAAGTAATA
AATAAGCAAAATTTTAATTTTTATCTATTTTCGATTGAAATTGAATTGTAAATAAAACTT
CATAAAAGATTGGGAAAAGTATTTTCATTTTAATATAAATGAATACAAAGAGAAAAGACA
CGAATCGAACCAAATTCTAAAAAGTCCTTGTTATTTTTAAAGAAACTATGTAAACAAATA
GTACTAAATAAAAAAAGGAGCAATAGCTTCCCTCTTGTTTTATCAAGAGGACGTTATTGC
TCCTTTTTTAGTTCAAAAACTCCTATACAATCA
>HD17
AATCCACTGCCTTGATCCACTTGGCTACATCCGCCCCTCTACTATTATCTAGTATAGTAA
GTATTATCTAGTATCTAGTATAGTAAGTATTATCTAGTATAATTACTAGATTTTTCCATT
AACCATTAACATAAAAAAAGAGCATAAAATTTCTTTCTTTTTTATGAAAGCAAAGTAATA
AATAAGCAAAATTTTAATTTTTATCTATTTTCGATTGAAATTGAATTGTAAATAAAACTT
CATAAAAGATTGGGAAAAGTATTTTCATTTTAATATAAATGAATACAAAGAGAAAAGACA
CGAATCGAACCAAATTCTAAAAAGTCCTTGTTATTTTTAAAGAAACTATGTAAACAAATA
GTACTAAATAAAAAAAGGAGCAATAGCTTCCCTCTTGTTTTATCAAGAGGACGTTATTGC
TCCTTTTTTAGTTCAAAAACTCCTATACAATCA
>HD18
AATCCACTGCCTTGATCCACTTGGCTACATCCGCCCCTCTACTATTATCTAGTATAGTAA
GTATTATCTAGTATCTAGTATAGTAAGTATTATCTAGTATAATTACTAGATTTTTCCATT
AACCATTAACATAAAAAAAGAGCATAAAATTTCTTTCTTTTTTATGAAAGCAAAGTAATA
AATAAGCAAAATTTTAATTTTTATCTATTTTCGATTGAAATTGAATTGTAAATAAAACTT
CATAAAAGATTGGGAAAAGTATTTTCATTTTAATATAAATGAATACAAAGAGAAAAGACA
CGAATCGAACCAAATTCTAAAAAGTCCTTGTTATTTTTAAAGAAACTATGTAAACAAATA
GTACTAAATAAAAAAAGGAGCAATAGCTTCCCTCTTGTTTTATCAAGAGGACGTTATTGC
TCCTTTTTTAGTTCAAAAACTCCTATACAATCA
>HD19
AATCCACTGCCTTGATCCACTTGGCTACATCCGCCCCTCTACTATTATCTAGTATAGTAA
GTATTATCTAGTATCTAGTATAGTAAGTATTATCTAGTATAATTACTAGATTTTTCCATT
AACCATTAACATAAAAAAAGAGCATAAAATTTCTTTCTTTTTTATGAAAGCAAAGTAATA
AATAAGCAAAATTTTAATTTTTATCTATTTTCGATTGAAATTGAATTGTAAATAAAACTT
CATAAAAGATTGGGAAAAGTATTTTCATTTTAATATAAATGAATACAAAGAGAAAAGACA
CGAATCGAACCAAATTCTAAAAAGTCCTTGTTATTTTTAAAGAAACTATGTAAACAAATA
GTACTAAATAAAAAAAGGAGCAATAGCTTCCCTCTTGTTTTATCAAGAGGACGTTATTGC
TCCTTTTTTAGTTCAAAAACTCCTATACAATCA
>HD2
AATCCACTGCCTTGATCCACTTGGCTACATCCGCCCCTCTACTATTATCTAGTATAGTAA
GTATTATCTAGTATCTAGTATAGTAAGTATTATCTAGTATAATTACTAGATTTTTCCATT
AACCATTAACATAAAAAAAGAGCATAAAATTTCTTTCTTTTTTATGAAAGCAAAGTAATA
AATAAGCAAAATTTTAATTTTTATCTATTTTCGATTGAAATTGAATTGTAAATAAAACTT
CATAAAAGATTGGGAAAAGTATTTTCATTTTAATATAAATGAATACAAAGAGAAAAGACA
CGAATCGAACCAAATTCTAAAAAGTCCTTGTTATTTTTAAAGAAACTATGTAAACAAATA
GTACTAAATAAAAAAAGGAGCAATAGCTTCCCTCTTGTTTTATCAAGAGGACGTTATTGC
TCCTTTTTTAGTTCAAAAACTCCTATACAATCA
>HD20
AATCCACTGCCTTGATCCACTTGGCTACATCCGCCCCTCTACTATTATCTAGTATAGTAA
GTATTATCTAGTATCTAGTATAGTAAGTATTATCTAGTATAATTACTAGATTTTTCCATT
AACCATTAACATAAAAAAAGAGCATAAAATTTCTTTCTTTTTTATGAAAGCAAAGTAATA
AATAAGCAAAATTTTAATTTTTATCTATTTTCGATTGAAATTGAATTGTAAATAAAACTT
CATAAAAGATTGGGAAAAGTATTTTCATTTTAATATAAATGAATACAAAGAGAAAAGACA
CGAATCGAACCAAATTCTAAAAAGTCCTTGTTATTTTTAAAGAAACTATGTAAACAAATA
GTACTAAATAAAAAAAGGAGCAATAGCTTCCCTCTTGTTTTATCAAGAGGACGTTATTGC
TCCTTTTTTAGTTCAAAAACTCCTATACAATCA
>HD3
AATCCACTGCCTTGATCCACTTGGCTACATCCGCCCCTCTACTATTATCTAGTATAGTAA
GTATTATCTAGTATCTAGTATAGTAAGTATTATCTAGTATAATTACTAGATTTTTCCATT
AACCATTAACATAAAAAAAGAGCATAAAATTTCTTTCTTTTTTATGAAAGCAAAGTAATA
AATAAGCAAAATTTTAATTTTTATCTATTTTCGATTGAAATTGAATTGTAAATAAAACTT
CATAAAAGATTGGGAAAAGTATTTTCATTTTAATATAAATGAATACAAAGAGAAAAGACA
CGAATCGAACCAAATTCTAAAAAGTCCTTGTTATTTTTAAAGAAACTATGTAAACAAATA
GTACTAAATAAAAAAAGGAGCAATAGCTTCCCTCTTGTTTTATCAAGAGGACGTTATTGC
TCCTTTTTTAGTTCAAAAACTCCTATACAATCA
>HD4
AATCCACTGCCTTGATCCACTTGGCTACATCCGCCCCTCTACTATTATCTAGTATAGTAA
GTATTATCTAGTATCTAGTATAGTAAGTATTATCTAGTATAATTACTAGATTTTTCCATT
AACCATTAACATAAAAAAAGAGCATAAAATTTCTTTCTTTTTTATGAAAGCAAAGTAATA
AATAAGCAAAATTTTAATTTTTATCTATTTTCGATTGAAATTGAATTGTAAATAAAACTT
CATAAAAGATTGGGAAAAGTATTTTCATTTTAATATAAATGAATACAAAGAGAAAAGACA
CGAATCGAACCAAATTCTAAAAAGTCCTTGTTATTTTTAAAGAAACTATGTAAACAAATA
GTACTAAATAAAAAAAGGAGCAATAGCTTCCCTCTTGTTTTATCAAGAGGACGTTATTGC
TCCTTTTTTAGTTCAAAAACTCCTATACAATCA
>HD5
AATCCACTGCCTTGATCCACTTGGCTACATCCGCCCCTCTACTATTATCTAGTATAGTAA
GTATTATCTAGTATCTAGTATAGTAAGTATTATCTAGTATAATTACTAGATTTTTCCATT
AACCATTAACATAAAAAAAGAGCATAAAATTTCTTTCTTTTTTATGAAAGCAAAGTAATA
AATAAGCAAAATTTTAATTTTTATCTATTTTCGATTGAAATTGAATTGTAAATAAAACTT
CATAAAAGATTGGGAAAAGTATTTTCATTTTAATATAAATGAATACAAAGAGAAAAGACA
CGAATCGAACCAAATTCTAAAAAGTCCTTGTTATTTTTAAAGAAACTATGTAAACAAATA
GTACTAAATAAAAAAAGGAGCAATAGCTTCCCTCTTGTTTTATCAAGAGGACGTTATTGC
TCCTTTTTTAGTTCAAAAACTCCTATACAATCA
>HD6
AATCCACTGCCTTGATCCACTTGGCTACATCCGCCCCTCTACTATTATCTAGTATAGTAA
GTATTATCTAGTATCTAGTATAGTAAGTATTATCTAGTATAATTACTAGATTTTTCCATT
AACCATTAACATAAAAAAAGAGCATAAAATTTCTTTCTTTTTTATGAAAGCAAAGTAATA
AATAAGCAAAATTTTAATTTTTATCTATTTTCGATTGAAATTGAATTGTAAATAAAACTT
CATAAAAGATTGGGAAAAGTATTTTCATTTTAATATAAATGAATACAAAGAGAAAAGACA
CGAATCGAACCAAATTCTAAAAAGTCCTTGTTATTTTTAAAGAAACTATGTAAACAAATA
GTACTAAATAAAAAAAGGAGCAATAGCTTCCCTCTTGTTTTATCAAGAGGACGTTATTGC
TCCTTTTTTAGTTCAAAAACTCCTATACAATCA
>HD7
AATCCACTGCCTTGATCCACTTGGCTACATCCGCCCCTCTACTATTATCTAGTATAGTAA
GTATTATCTAGTATCTAGTATAGTAAGTATTATCTAGTATAATTACTAGATTTTTCCATT
AACCATTAACATAAAAAAAGAGCATAAAATTTCTTTCTTTTTTATGAAAGCAAAGTAATA
AATAAGCAAAATTTTAATTTTTATCTATTTTCGATTGAAATTGAATTGTAAATAAAACTT
CATAAAAGATTGGGAAAAGTATTTTCATTTTAATATAAATGAATACAAAGAGAAAAGACA
CGAATCGAACCAAATTCTAAAAAGTCCTTGTTATTTTTAAAGAAACTATGTAAACAAATA
GTACTAAATAAAAAAAGGAGCAATAGCTTCCCTCTTGTTTTATCAAGAGGACGTTATTGC
TCCTTTTTTAGTTCAAAAACTCCTATACAATCA
>HD8
AATCCACTGCCTTGATCCACTTGGCTACATCCGCCCCTCTACTATTATCTAGTATAGTAA
GTATTATCTAGTATCTAGTATAGTAAGTATTATCTAGTATAATTACTAGATTTTTCCATT
AACCATTAACATAAAAAAAGAGCATAAAATTTCTTTCTTTTTTATGAAAGCAAAGTAATA
AATAAGCAAAATTTTAATTTTTATCTATTTTCGATTGAAATTGAATTGTAAATAAAACTT
CATAAAAGATTGGGAAAAGTATTTTCATTTTAATATAAATGAATACAAAGAGAAAAGACA
CGAATCGAACCAAATTCTAAAAAGTCCTTGTTATTTTTAAAGAAACTATGTAAACAAATA
GTACTAAATAAAAAAAGGAGCAATAGCTTCCCTCTTGTTTTATCAAGAGGACGTTATTGC
TCCTTTTTTAGTTCAAAAACTCCTATACAATCA
>HD9
AATCCACTGCCTTGATCCACTTGGCTACATCCGCCCCTCTACTATTATCTAGTATAGTAA
GTATTATCTAGTATCTAGTATAGTAAGTATTATCTAGTATAATTACTAGATTTTTCCATT
AACCATTAACATAAAAAAAGAGCATAAAATTTCTTTCTTTTTTATGAAAGCAAAGTAATA
AATAAGCAAAATTTTAATTTTTATCTATTTTCGATTGAAATTGAATTGTAAATAAAACTT
CATAAAAGATTGGGAAAAGTATTTTCATTTTAATATAAATGAATACAAAGAGAAAAGACA
CGAATCGAACCAAATTCTAAAAAGTCCTTGTTATTTTTAAAGAAACTATGTAAACAAATA
GTACTAAATAAAAAAAGGAGCAATAGCTTCCCTCTTGTTTTATCAAGAGGACGTTATTGC
TCCTTTTTTAGTTCAAAAACTCCTATACAATCA
>HL10
AATCCACTGCCTTGATCCACTTGGCTACATCCGCCCCTCTACTATTATCTAGTATAGTAA
GTATTATCTAGTATAATTACTAGATTTTTCCATT
AACCATTAACATAAAAAAAGAGCATAAAATTTCTTTCTTTTTTATGAAAGCAAAGTAATA
AATAAGCAAAATTTTAATTTTTATCTATTTTCGATTGAAATTGAATTGTAAATAAAACTT
CATAAAAGATTGGGAAAAGGATTTTCATTTTAATATAAATGAATACAAAGAGAAAAGACG
CGAATCGAACCAAATTCTAAAAAGTCCTTGTTATTTTTAAAGAAACTATGTAAACAAATA
GTACTAAATAAAAAAAGGAGCAATAGCTTCCCTCTTGTTTTATCAAGAGGACGTTATTGC
TCCTTTTTTAGTTCAAAAACTCCTATACAATCA
>HL4
AATCCACTGCCTTGATCCACTTGGCTACATCCGCCCCTCTACTATTATCTAGTATAGTAA
GTATTATCTAGTATAATTACTAGATTTTTCCATT
AACCATTAACATAAAAAAAGAGCATAAAATTTCTTTCTTTTTTATGAAAGCAAAGTAATA
AATAAGCAAAATTTTAATTTTTATCTATTTTCGATTGAAATTGAATTGTAAATAAAACTT
CATAAAAGATTGGGAAAAGGATTTTCATTTTAATATAAATGAATACAAAGAGAAAAGACG
CGAATCGAACCAAATTCTAAAAAGTCCTTGTTATTTTTAAAGAAACTATGTAAACAAATA
GTACTAAATAAAAAAAGGAGCAATAGCTTCCCTCTTGTTTTATCAAGAGGACGTTATTGC
TCCTTTTTTAGTTCAAAAACTCCTATACAATCA
>HL5
AATCCACTGCCTTGATCCACTTGGCTACATCCGCCCCTCTACTATTATCTAGTATAGTAA
GTATTATCTAGTATAATTACTAGATTTTTCCATT
AACCATTAACATAAAAAAAGAGCATAAAATTTCTTTCTTTTTTATGAAAGCAAAGTAATA
AATAAGCAAAATTTTAATTTTTATCTATTTTCGATTGAAATTGAATTGTAAATAAAACTT
CATAAAAGATTGGGAAAAGGATTTTCATTTTAATATAAATGAATACAAAGAGAAAAGACG
CGAATCGAACCAAATTCTAAAAAGTCCTTGTTATTTTTAAAGAAACTATGTAAACAAATA
GTACTAAATAAAAAAAGGAGCAATAGCTTCCCTCTTGTTTTATCAAGAGGACGTTATTGC
TCCTTTTTTAGTTCAAAAACTCCTATACAATCA
>HL6
AATCCACTGCCTTGATCCACTTGGCTACATCCGCCCCTCTACTATTATCTAGTATAGTAA
GTATTATCTAGTATAATTACTAGATTTTTCCATT
AACCATTAACATAAAAAAAGAGCATAAAATTTCTTTCTTTTTTATGAAAGCAAAGTAATA
AATAAGCAAAATTTTAATTTTTATCTATTTTCGATTGAAATTGAATTGTAAATAAAACTT
CATAAAAGATTGGGAAAAGGATTTTCATTTTAATATAAATGAATACAAAGAGAAAAGACG
CGAATCGAACCAAATTCTAAAAAGTCCTTGTTATTTTTAAAGAAACTATGTAAACAAATA
GTACTAAATAAAAAAAGGAGCAATAGCTTCCCTCTTGTTTTATCAAGAGGACGTTATTGC
TCCTTTTTTAGTTCAAAAACTCCTATACAATCA
>HL7
AATCCACTGCCTTGATCCACTTGGCTACATCCGCCCCTCTACTATTATCTAGTATAGTAA
GTATTATCTAGTATAATTACTAGATTTTTCCATT
AACCATTAACATAAAAAAAGAGCATAAAATTTCTTTCTTTTTTATGAAAGCAAAGTAATA
AATAAGCAAAATTTTAATTTTTATCTATTTTCGATTGAAATTGAATTGTAAATAAAACTT
CATAAAAGATTGGGAAAAGGATTTTCATTTTAATATAAATGAATACAAAGAGAAAAGACG
CGAATCGAACCAAATTCTAAAAAGTCCTTGTTATTTTTAAAGAAACTATGTAAACAAATA
GTACTAAATAAAAAAAGGAGCAATAGCTTCCCTCTTGTTTTATCAAGAGGACGTTATTGC
TCCTTTTTTAGTTCAAAAACTCCTATACAATCA
>HL8
AATCCACTGCCTTGATCCACTTGGCTACATCCGCCCCTCTACTATTATCTAGTATAGTAA
GTATTATCTAGTATAATTACTAGATTTTTCCATT
AACCATTAACATAAAAAAAGAGCATAAAATTTCTTTCTTTTTTATGAAAGCAAAGTAATA
AATAAGCAAAATTTTAATTTTTATCTATTTTCGATTGAAATTGAATTGTAAATAAAACTT
CATAAAAGATTGGGAAAAGGATTTTCATTTTAATATAAATGAATACAAAGAGAAAAGACG
CGAATCGAACCAAATTCTAAAAAGTCCTTGTTATTTTTAAAGAAACTATGTAAACAAATA
GTACTAAATAAAAAAAGGAGCAATAGCTTCCCTCTTGTTTTATCAAGAGGACGTTATTGC
TCCTTTTTTAGTTCAAAAACTCCTATACAATCA
>HM1
AATCCACTGCCTTGATCCACTTGGCTACATCCGCCCCTCTACTATTATCTAGTATAGTAA
GTATTATCTAGTATCTAGTATAGTAAGTATTATCTAGTATAATTACTAGATTTTTCCATT
AACCATTAACATAAAAAAAGAGCATAAAATTTCTTTCTTTTTTATGAAAGCAAAGTAATA
AATAAGCAAAATTTTAATTTTTATCTATTTTCGATTGAAATTGAATTGTAAATAAAACTT
CATAAAAGATTGGGAAAAGTATTTTCATTTTAATATAAATGAATACAAAGAGAAAAGACA
CGAATCGAACCAAATTCTAAAAAGTCCTTGTTATTTTTAAAGAAACTATGTAAACAAATA
GTACTAAATAAAAAAAGGAGCAATAGCTTCCCTCTTGTTTTATCAAGAGGACGTTATTGC
TCCTTTTTTAGTTCAAAAACTCCTATACAATCA
>HM10
AATCCACTGCCTTGATCCACTTGGCTACATCCGCCCCTCTACTATTATCTAGTATAGTAA
GTATTATCTAGTATCTAGTATAGTAAGTATTATCTAGTATAATTACTAGATTTTTCCATT
AACCATTAACATAAAAAAAGAGCATAAAATTTCTTTCTTTTTTATGAAAGCAAAGTAATA
AATAAGCAAAATTTTAATTTTTATCTATTTTCGATTGAAATTGAATTGTAAATAAAACTT
CATAAAAGATTGGGAAAAGTATTTTCATTTTAATATAAATGAATACAAAGAGAAAAGACA
CGAATCGAACCAAATTCTAAAAAGTCCTTGTTATTTTTAAAGAAACTATGTAAACAAATA
GTACTAAATAAAAAAAGGAGCAATAGCTTCCCTCTTGTTTTATCAAGAGGACGTTATTGC
TCCTTTTTTAGTTCAAAAACTCCTATACAATCA
>HM2
AATCCACTGCCTTGATCCACTTGGCTACATCCGCCCCTCTACTATTATCTAGTATAGTAA
GTATTATCTAGTATAATTACTAGATTTTTCCATT
AACCATTAACATAAAAAAAGAGCATAAAATTTCTTTCTTTTTTATGAAAGCAAAGTAATA
AATAAGCAAAATTTTAATTTTTATCTATTTTCGATTGAAATTGAATTGTAAATAAAACTT
CATAAAAGATTGGGAAAAGGATTTTCATTTTAATATAAATGAATACAAAGAGAAAAGACG
CGAATCGAACCAAATTCTAAAAAGTCCTTGTTATTTTTAAAGAAACTATGTAAACAAATA
GTACTAAATAAAAAAAGGAGCAATAGCTTCCCTCTTGTTTTATCAAGAGGACGTTATTGC
TCCTTTTTTAGTTCAAAAACTCCTATACAATCA
>HM3
AATCCACTGCCTTGATCCACTTGGCTACATCCGCCCCTCTACTATTATCTAGTATAGTAA
GTATTATCTAGTATCTAGTATAGTAAGTATTATCTAGTATAATTACTAGATTTTTCCATT
AACCATTAACATAAAAAAAGAGCATAAAATTTCTTTCTTTTTTATGAAAGCAAAGTAATA
AATAAGCAAAATTTTAATTTTTATCTATTTTCGATTGAAATTGAATTGTAAATAAAACTT
CATAAAAGATTGGGAAAAGTATTTTCATTTTAATATAAATGAATACAAAGAGAAAAGACA
CGAATCGAACCAAATTCTAAAAAGTCCTTGTTATTTTTAAAGAAACTATGTAAACAAATA
GTACTAAATAAAAAAAGGAGCAATAGCTTCCCTCTTGTTTTATCAAGAGGACGTTATTGC
TCCTTTTTTAGTTCAAAAACTCCTATACAATCA
>HM4
AATCCACTGCCTTGATCCACTTGGCTACATCCGCCCCTCTACTATTATCTAGTATAGTAA
GTATTATCTAGTATCTAGTATAGTAAGTATTATCTAGTATAATTACTAGATTTTTCCATT
AACCATTAACATAAAAAAAGAGCATAAAATTTCTTTCTTTTTTATGAAAGCAAAGTAATA
AATAAGCAAAATTTTAATTTTTATCTATTTTCGATTGAAATTGAATTGTAAATAAAACTT
CATAAAAGATTGGGAAAAGTATTTTCATTTTAATATAAATGAATACAAAGAGAAAAGACA
CGAATCGAACCAAATTCTAAAAAGTCCTTGTTATTTTTAAAGAAACTATGTAAACAAATA
GTACTAAATAAAAAAAGGAGCAATAGCTTCCCTCTTGTTTTATCAAGAGGACGTTATTGC
TCCTTTTTTAGTTCAAAAACTCCTATACAATCA
>HM5
AATCCACTGCCTTGATCCACTTGGCTACATCCGCCCCTCTACTATTATCTAGTATAGTAA
GTATTATCTAGTATCTAGTATAGTAAGTATTATCTAGTATAATTACTAGATTTTTCCATT
AACCATTAACATAAAAAAAGAGCATAAAATTTCTTTCTTTTTTATGAAAGCAAAGTAATA
AATAAGCAAAATTTTAATTTTTATCTATTTTCGATTGAAATTGAATTGTAAATAAAACTT
CATAAAAGATTGGGAAAAGTATTTTCATTTTAATATAAATGAATACAAAGAGAAAAGACA
CGAATCGAACCAAATTCTAAAAAGTCCTTGTTATTTTTAAAGAAACTATGTAAACAAATA
GTACTAAATAAAAAAAGGAGCAATAGCTTCCCTCTTGTTTTATCAAGAGGACGTTATTGC
TCCTTTTTTAGTTCAAAAACTCCTATACAATCA
>HM6
AATCCACTGCCTTGATCCACTTGGCTACATCCGCCCCTCTACTATTATCTAGTATAGTAA
GTATTATCTAGTATCTAGTATAGTAAGTATTATCTAGTATAATTACTAGATTTTTCCATT
AACCATTAACATAAAAAAAGAGCATAAAATTTCTTTCTTTTTTATGAAAGCAAAGTAATA
AATAAGCAAAATTTTAATTTTTATCTATTTTCGATTGAAATTGAATTGTAAATAAAACTT
CATAAAAGATTGGGAAAAGTATTTTCATTTTAATATAAATGAATACAAAGAGAAAAGACA
CGAATCGAACCAAATTCTAAAAAGTCCTTGTTATTTTTAAAGAAACTATGTAAACAAATA
GTACTAAATAAAAAAAGGAGCAATAGCTTCCCTCTTGTTTTATCAAGAGGACGTTATTGC
TCCTTTTTTAGTTCAAAAACTCCTATACAATCA
>HM7
AATCCACTGCCTTGATCCACTTGGCTACATCCGCCCCTCTACTATTATCTAGTATAGTAA
GTATTATCTAGTATCTAGTATAGTAAGTATTATCTAGTATAATTACTAGATTTTTCCATT
AACCATTAACATAAAAAAAGAGCATAAAATTTCTTTCTTTTTTATGAAAGCAAAGTAATA
AATAAGCAAAATTTTAATTTTTATCTATTTTCGATTGAAATTGAATTGTAAATAAAACTT
CATAAAAGATTGGGAAAAGTATTTTCATTTTAATATAAATGAATACAAAGAGAAAAGACA
CGAATCGAACCAAATTCTAAAAAGTCCTTGTTATTTTTAAAGAAACTATGTAAACAAATA
GTACTAAATAAAAAAAGGAGCAATAGCTTCCCTCTTGTTTTATCAAGAGGACGTTATTGC
TCCTTTTTTAGTTCAAAAACTCCTATACAATCA
>HM8
AATCCACTGCCTTGATCCACTTGGCTACATCCGCCCCTCTACTATTATCTAGTATAGTAA
GTATTATCTAGTATAATTACTAGATTTTTCCATT
AACCATTAACATAAAAAAAGAGCATAAAATTTCTTTCTTTTTTATGAAAGCAAAGTAATA
AATAAGCAAAATTTTAATTTTTATCTATTTTCGATTGAAATTGAATTGTAAATAAAACTT
CATAAAAGATTGGGAAAAGGATTTTCATTTTAATATAAATGAATACAAAGAGAAAAGACG
CGAATCGAACCAAATTCTAAAAAGTCCTTGTTATTTTTAAAGAAACTATGTAAACAAATA
GTACTAAATAAAAAAAGGAGCAATAGCTTCCCTCTTGTTTTATCAAGAGGACGTTATTGC
TCCTTTTTTAGTTCAAAAACTCCTATACAATCA
>HM9
AATCCACTGCCTTGATCCACTTGGCTACATCCGCCCCTCTACTATTATCTAGTATAGTAA
GTATTATCTAGTATAATTACTAGATTTTTCCATT
AACCATTAACATAAAAAAAGAGCATAAAATTTCTTTCTTTTTTATGAAAGCAAAGTAATA
AATAAGCAAAATTTTAATTTTTATCTATTTTCGATTGAAATTGAATTGTAAATAAAACTT
CATAAAAGATTGGGAAAAGGATTTTCATTTTAATATAAATGAATACAAAGAGAAAAGACG
CGAATCGAACCAAATTCTAAAAAGTCCTTGTTATTTTTAAAGAAACTATGTAAACAAATA
GTACTAAATAAAAAAAGGAGCAATAGCTTCCCTCTTGTTTTATCAAGAGGACGTTATTGC
TCCTTTTTTAGTTCAAAAACTCCTATACAATCA
>HP1
AATCCACTGCCTTGATCCACTTGGCTACATCCGCCCCTCTACTATTATCTAGTATAGTAA
GTATTATCTAGTATAATTACTAGATTTTTCCATT
AACCATTAACATAAAAAAAGAGCATAAAATTTCTTTCTTTTTTATGAAAGCAAAGTAATA
AATAAGCAAAATTTTAATTTTTATCTATTTTCGATTGAAATTGAATTGTAAATAAAACTT
CATAAAAGATTGGGAAAAGGATTTTCATTTTAATATAAATGAATACAAAGAGAAAAGACG
CGAATCGAACCAAATTCTAAAAAGTCCTTGTTATTTTTAAAGAAACTATGTAAACAAATA
GTACTAAATAAAAAAAGGAGCAATAGCTTCCCTCTTGTTTTATCAAGAGGACGTTATTGC
TCCTTTTTTAGTTCAAAAACTCCTATACAATCA
>HP10
AATCCACTGCCTTGATCCACTTGGCTACATCCGCCCCTCTACTATTATCTAGTATAGTAA
GTATTATCTAGTATAATTACTAGATTTTTCCATT
AACCATTAACATAAAAAAAGAGCATAAAATTTCTTTCTTTTTTATGAAAGCAAAGTAATA
AATAAGCAAAATTTTAATTTTTATCTATTTTCGATTGAAATTGAATTGTAAATAAAACTT
CATAAAAGATTGGGAAAAGGATTTTCATTTTAATATAAATGAATACAAAGAGAAAAGACG
CGAATCGAACCAAATTCTAAAAAGTCCTTGTTATTTTTAAAGAAACTATGTAAACAAATA
GTACTAAATAAAAAAAGGAGCAATAGCTTCCCTCTTGTTTTATCAAGAGGACGTTATTGC
TCCTTTTTTAGTTCAAAAACTCCTATACAATCA
>HP11
AATCCACTGCCTTGATCCACTTGGCTACATCCGCCCCTCTACTATTATCTAGTATAGTAA
GTATTATCTAGTATAATTACTAGATTTTTCCATT
AACCATTAACATAAAAAAAGAGCATAAAATTTCTTTCTTTTTTATGAAAGCAAAGTAATA
AATAAGCAAAATTTTAATTTTTATCTATTTTCGATTGAAATTGAATTGTAAATAAAACTT
CATAAAAGATTGGGAAAAGGATTTTCATTTTAATATAAATGAATACAAAGAGAAAAGACG
CGAATCGAACCAAATTCTAAAAAGTCCTTGTTATTTTTAAAGAAACTATGTAAACAAATA
GTACTAAATAAAAAAAGGAGCAATAGCTTCCCTCTTGTTTTATCAAGAGGACGTTATTGC
TCCTTTTTTAGTTCAAAAACTCCTATACAATCA
>HP12
AATCCACTGCCTTGATCCACTTGGCTACATCCGCCCCTCTACTATTATCTAGTATAGTAA
GTATTATCTAGTATAATTACTAGATTTTTCCATT
AACCATTAACATAAAAAAAGAGCATAAAATTTCTTTCTTTTTTATGAAAGCAAAGTAATA
AATAAGCAAAATTTTAATTTTTATCTATTTTCGATTGAAATTGAATTGTAAATAAAACTT
CATAAAAGATTGGGAAAAGGATTTTCATTTTAATATAAATGAATACAAAGAGAAAAGACG
CGAATCGAACCAAATTCTAAAAAGTCCTTGTTATTTTTAAAGAAACTATGTAAACAAATA
GTACTAAATAAAAAAAGGAGCAATAGCTTCCCTCTTGTTTTATCAAGAGGACGTTATTGC
TCCTTTTTTAGTTCAAAAACTCCTATACAATCA
>HP13
AATCCACTGCCTTGATCCACTTGGCTACATCCGCCCCTCTACTATTATCTAGTATAGTAA
GTATTATCTAGTATAATTACTAGATTTTTCCATT
AACCATTAACATAAAAAAAGAGCATAAAATTTCTTTCTTTTTTATGAAAGCAAAGTAATA
AATAAGCAAAATTTTAATTTTTATCTATTTTCGATTGAAATTGAATTGTAAATAAAACTT
CATAAAAGATTGGGAAAAGGATTTTCATTTTAATATAAATGAATACAAAGAGAAAAGACG
CGAATCGAACCAAATTCTAAAAAGTCCTTGTTATTTTTAAAGAAACTATGTAAACAAATA
GTACTAAATAAAAAAAGGAGCAATAGCTTCCCTCTTGTTTTATCAAGAGGACGTTATTGC
TCCTTTTTTAGTTCAAAAACTCCTATACAATCA
>HP14
AATCCACTGCCTTGATCCACTTGGCTACATCCGCCCCTCTACTATTATCTAGTATAGTAA
GTATTATCTAGTATAATTACTAGATTTTTCCATT
AACCATTAACATAAAAAAAGAGCATAAAATTTCTTTCTTTTTTATGAAAGCAAAGTAATA
AATAAGCAAAATTTTAATTTTTATCTATTTTCGATTGAAATTGAATTGTAAATAAAACTT
CATAAAAGATTGGGAAAAGGATTTTCATTTTAATATAAATGAATACAAAGAGAAAAGACG
CGAATCGAACCAAATTCTAAAAAGTCCTTGTTATTTTTAAAGAAACTATGTAAACAAATA
GTACTAAATAAAAAAAGGAGCAATAGCTTCCCTCTTGTTTTATCAAGAGGACGTTATTGC
TCCTTTTTTAGTTCAAAAACTCCTATACAATCA
>HP15
AATCCACTGCCTTGATCCACTTGGCTACATCCGCCCCTCTACTATTATCTAGTATAGTAA
GTATTATCTAGTATAATTACTAGATTTTTCCATT
AACCATTAACATAAAAAAAGAGCATAAAATTTCTTTCTTTTTTATGAAAGCAAAGTAATA
AATAAGCAAAATTTTAATTTTTATCTATTTTCGATTGAAATTGAATTGTAAATAAAACTT
CATAAAAGATTGGGAAAAGGATTTTCATTTTAATATAAATGAATACAAAGAGAAAAGACG
CGAATCGAACCAAATTCTAAAAAGTCCTTGTTATTTTTAAAGAAACTATGTAAACAAATA
GTACTAAATAAAAAAAGGAGCAATAGCTTCCCTCTTGTTTTATCAAGAGGACGTTATTGC
TCCTTTTTTAGTTCAAAAACTCCTATACAATCA
>HP16
AATCCACTGCCTTGATCCACTTGGCTACATCCGCCCCTCTACTATTATCTAGTATAGTAA
GTATTATCTAGTATAATTACTAGATTTTTCCATT
AACCATTAACATAAAAAAAGAGCATAAAATTTCTTTCTTTTTTATGAAAGCAAAGTAATA
AATAAGCAAAATTTTAATTTTTATCTATTTTCGATTGAAATTGAATTGTAAATAAAACTT
CATAAAAGATTGGGAAAAGGATTTTCATTTTAATATAAATGAATACAAAGAGAAAAGACG
CGAATCGAACCAAATTCTAAAAAGTCCTTGTTATTTTTAAAGAAACTATGTAAACAAATA
GTACTAAATAAAAAAAGGAGCAATAGCTTCCCTCTTGTTTTATCAAGAGGACGTTATTGC
TCCTTTTTTAGTTCAAAAACTCCTATACAATCA
>HP17
AATCCACTGCCTTGATCCACTTGGCTACATCCGCCCCTCTACTATTATCTAGTATAGTAA
GTATTATCTAGTATAATTACTAGATTTTTCCATT
AACCATTAACATAAAAAAAGAGCATAAAATTTCTTTCTTTTTTATGAAAGCAAAGTAATA
AATAAGCAAAATTTTAATTTTTATCTATTTTCGATTGAAATTGAATTGTAAATAAAACTT
CATAAAAGATTGGGAAAAGGATTTTCATTTTAATATAAATGAATACAAAGAGAAAAGACG
CGAATCGAACCAAATTCTAAAAAGTCCTTGTTATTTTTAAAGAAACTATGTAAACAAATA
GTACTAAATAAAAAAAGGAGCAATAGCTTCCCTCTTGTTTTATCAAGAGGACGTTATTGC
TCCTTTTTTAGTTCAAAAACTCCTATACAATCA
>HP18
AATCCACTGCCTTGATCCACTTGGCTACATCCGCCCCTCTACTATTATCTAGTATAGTAA
GTATTATCTAGTATAATTACTAGATTTTTCCATT
AACCATTAACATAAAAAAAGAGCATAAAATTTCTTTCTTTTTTATGAAAGCAAAGTAATA
AATAAGCAAAATTTTAATTTTTATCTATTTTCGATTGAAATTGAATTGTAAATAAAACTT
CATAAAAGATTGGGAAAAGGATTTTCATTTTAATATAAATGAATACAAAGAGAAAAGACG
CGAATCGAACCAAATTCTAAAAAGTCCTTGTTATTTTTAAAGAAACTATGTAAACAAATA
GTACTAAATAAAAAAAGGAGCAATAGCTTCCCTCTTGTTTTATCAAGAGGACGTTATTGC
TCCTTTTTTAGTTCAAAAACTCCTATACAATCA
>HP19
AATCCACTGCCTTGATCCACTTGGCTACATCCGCCCCTCTACTATTATCTAGTATAGTAA
GTATTATCTAGTATAATTACTAGATTTTTCCATT
AACCATTAACATAAAAAAAGAGCATAAAATTTCTTTCTTTTTTATGAAAGCAAAGTAATA
AATAAGCAAAATTTTAATTTTTATCTATTTTCGATTGAAATTGAATTGTAAATAAAACTT
CATAAAAGATTGGGAAAAGGATTTTCATTTTAATATAAATGAATACAAAGAGAAAAGACG
CGAATCGAACCAAATTCTAAAAAGTCCTTGTTATTTTTAAAGAAACTATGTAAACAAATA
GTACTAAATAAAAAAAGGAGCAATAGCTTCCCTCTTGTTTTATCAAGAGGACGTTATTGC
TCCTTTTTTAGTTCAAAAACTCCTATACAATCA
>HP2
AATCCACTGCCTTGATCCACTTGGCTACATCCGCCCCTCTACTATTATCTAGTATAGTAA
GTATTATCTAGTATAATTACTAGATTTTTCCATT
AACCATTAACATAAAAAAAGAGCATAAAATTTCTTTCTTTTTTATGAAAGCAAAGTAATA
AATAAGCAAAATTTTAATTTTTATCTATTTTCGATTGAAATTGAATTGTAAATAAAACTT
CATAAAAGATTGGGAAAAGGATTTTCATTTTAATATAAATGAATACAAAGAGAAAAGACG
CGAATCGAACCAAATTCTAAAAAGTCCTTGTTATTTTTAAAGAAACTATGTAAACAAATA
GTACTAAATAAAAAAAGGAGCAATAGCTTCCCTCTTGTTTTATCAAGAGGACGTTATTGC
TCCTTTTTTAGTTCAAAAACTCCTATACAATCA
>HP20
AATCCACTGCCTTGATCCACTTGGCTACATCCGCCCCTCTACTATTATCTAGTATAGTAA
GTATTATCTAGTATAATTACTAGATTTTTCCATT
AACCATTAACATAAAAAAAGAGCATAAAATTTCTTTCTTTTTTATGAAAGCAAAGTAATA
AATAAGCAAAATTTTAATTTTTATCTATTTTCGATTGAAATTGAATTGTAAATAAAACTT
CATAAAAGATTGGGAAAAGGATTTTCATTTTAATATAAATGAATACAAAGAGAAAAGACG
CGAATCGAACCAAATTCTAAAAAGTCCTTGTTATTTTTAAAGAAACTATGTAAACAAATA
GTACTAAATAAAAAAAGGAGCAATAGCTTCCCTCTTGTTTTATCAAGAGGACGTTATTGC
TCCTTTTTTAGTTCAAAAACTCCTATACAATCA
>HP3
AATCCACTGCCTTGATCCACTTGGCTACATCCGCCCCTCTACTATTATCTAGTATAGTAA
GTATTATCTAGTATAATTACTAGATTTTTCCATT
AACCATTAACATAAAAAAAGAGCATAAAATTTCTTTCTTTTTTATGAAAGCAAAGTAATA
AATAAGCAAAATTTTAATTTTTATCTATTTTCGATTGAAATTGAATTGTAAATAAAACTT
CATAAAAGATTGGGAAAAGGATTTTCATTTTAATATAAATGAATACAAAGAGAAAAGACG
CGAATCGAACCAAATTCTAAAAAGTCCTTGTTATTTTTAAAGAAACTATGTAAACAAATA
GTACTAAATAAAAAAAGGAGCAATAGCTTCCCTCTTGTTTTATCAAGAGGACGTTATTGC
TCCTTTTTTAGTTCAAAAACTCCTATACAATCA
>HP4
AATCCACTGCCTTGATCCACTTGGCTACATCCGCCCCTCTACTATTATCTAGTATAGTAA
GTATTATCTAGTATAATTACTAGATTTTTCCATT
AACCATTAACATAAAAAAAGAGCATAAAATTTCTTTCTTTTTTATGAAAGCAAAGTAATA
AATAAGCAAAATTTTAATTTTTATCTATTTTCGATTGAAATTGAATTGTAAATAAAACTT
CATAAAAGATTGGGAAAAGGATTTTCATTTTAATATAAATGAATACAAAGAGAAAAGACG
CGAATCGAACCAAATTCTAAAAAGTCCTTGTTATTTTTAAAGAAACTATGTAAACAAATA
GTACTAAATAAAAAAAGGAGCAATAGCTTCCCTCTTGTTTTATCAAGAGGACGTTATTGC
TCCTTTTTTAGTTCAAAAACTCCTATACAATCA
>HP5
AATCCACTGCCTTGATCCACTTGGCTACATCCGCCCCTCTACTATTATCTAGTATAGTAA
GTATTATCTAGTATAATTACTAGATTTTTCCATT
AACCATTAACATAAAAAAAGAGCATAAAATTTCTTTCTTTTTTATGAAAGCAAAGTAATA
AATAAGCAAAATTTTAATTTTTATCTATTTTCGATTGAAATTGAATTGTAAATAAAACTT
CATAAAAGATTGGGAAAAGGATTTTCATTTTAATATAAATGAATACAAAGAGAAAAGACG
CGAATCGAACCAAATTCTAAAAAGTCCTTGTTATTTTTAAAGAAACTATGTAAACAAATA
GTACTAAATAAAAAAAGGAGCAATAGCTTCCCTCTTGTTTTATCAAGAGGACGTTATTGC
TCCTTTTTTAGTTCAAAAACTCCTATACAATCA
>HP6
AATCCACTGCCTTGATCCACTTGGCTACATCCGCCCCTCTACTATTATCTAGTATAGTAA
GTATTATCTAGTATAATTACTAGATTTTTCCATT
AACCATTAACATAAAAAAAGAGCATAAAATTTCTTTCTTTTTTATGAAAGCAAAGTAATA
AATAAGCAAAATTTTAATTTTTATCTATTTTCGATTGAAATTGAATTGTAAATAAAACTT
CATAAAAGATTGGGAAAAGGATTTTCATTTTAATATAAATGAATACAAAGAGAAAAGACG
CGAATCGAACCAAATTCTAAAAAGTCCTTGTTATTTTTAAAGAAACTATGTAAACAAATA
GTACTAAATAAAAAAAGGAGCAATAGCTTCCCTCTTGTTTTATCAAGAGGACGTTATTGC
TCCTTTTTTAGTTCAAAAACTCCTATACAATCA
>HP7
AATCCACTGCCTTGATCCACTTGGCTACATCCGCCCCTCTACTATTATCTAGTATAGTAA
GTATTATCTAGTATAATTACTAGATTTTTCCATT
AACCATTAACATAAAAAAAGAGCATAAAATTTCTTTCTTTTTTATGAAAGCAAAGTAATA
AATAAGCAAAATTTTAATTTTTATCTATTTTCGATTGAAATTGAATTGTAAATAAAACTT
CATAAAAGATTGGGAAAAGGATTTTCATTTTAATATAAATGAATACAAAGAGAAAAGACG
CGAATCGAACCAAATTCTAAAAAGTCCTTGTTATTTTTAAAGAAACTATGTAAACAAATA
GTACTAAATAAAAAAAGGAGCAATAGCTTCCCTCTTGTTTTATCAAGAGGACGTTATTGC
TCCTTTTTTAGTTCAAAAACTCCTATACAATCA
>HP8
AATCCACTGCCTTGATCCACTTGGCTACATCCGCCCCTCTACTATTATCTAGTATAGTAA
GTATTATCTAGTATAATTACTAGATTTTTCCATT
AACCATTAACATAAAAAAAGAGCATAAAATTTCTTTCTTTTTTATGAAAGCAAAGTAATA
AATAAGCAAAATTTTAATTTTTATCTATTTTCGATTGAAATTGAATTGTAAATAAAACTT
CATAAAAGATTGGGAAAAGGATTTTCATTTTAATATAAATGAATACAAAGAGAAAAGACG
CGAATCGAACCAAATTCTAAAAAGTCCTTGTTATTTTTAAAGAAACTATGTAAACAAATA
GTACTAAATAAAAAAAGGAGCAATAGCTTCCCTCTTGTTTTATCAAGAGGACGTTATTGC
TCCTTTTTTAGTTCAAAAACTCCTATACAATCA
>HP9
AATCCACTGCCTTGATCCACTTGGCTACATCCGCCCCTCTACTATTATCTAGTATAGTAA
GTATTATCTAGTATAATTACTAGATTTTTCCATT
AACCATTAACATAAAAAAAGAGCATAAAATTTCTTTCTTTTTTATGAAAGCAAAGTAATA
AATAAGCAAAATTTTAATTTTTATCTATTTTCGATTGAAATTGAATTGTAAATAAAACTT
CATAAAAGATTGGGAAAAGGATTTTCATTTTAATATAAATGAATACAAAGAGAAAAGACG
CGAATCGAACCAAATTCTAAAAAGTCCTTGTTATTTTTAAAGAAACTATGTAAACAAATA
GTACTAAATAAAAAAAGGAGCAATAGCTTCCCTCTTGTTTTATCAAGAGGACGTTATTGC
TCCTTTTTTAGTTCAAAAACTCCTATACAATCA
>MD1
AATCCACTGCCTTGATCCACTTGGCTACATCCGCCCCTCTACTATTATCTAGTATAGTAA
GTATTATCTAGTATCTAGTATAGTAAGTATTATCTAGTATAATTACTAGATTTTTCCATT
AACCATTAACATAAAAAAAGAGCATAAAATTTCTTTCTTTTTTATGAAAGCAAAGTAATA
AATAAGCAAAATTTTAATTTTTATCTATTTTCGATTGAAATTGAATTGTAAATAAAACTT
CATAAAAGATTGGGAAAAGTATTTTCATTTTAATATAAATGAATACAAAGAGAAAAGACA
CGAATCGAACCAAATTCTAAAAAGTCCTTGTTATTTTTAAAGAAACTATGTAAACAAATA
GTACTAAATAAAAAAAGGAGCAATAGCTTCCCTCTTGTTTTATCAAGAGGACGTTATTGC
TCCTTTTTTAGTTCAAAAACTCCTATACAATCA
>MD10
AATCCACTGCCTTGATCCACTTGGCTACATCCGCCCCTCTACTATTATCTAGTATAGTAA
GTATTATCTAGTATCTAGTATAGTAAGTATTATCTAGTATAATTACTAGATTTTTCCATT
AACCATTAACATAAAAAAAGAGCATAAAATTTCTTTCTTTTTTATGAAAGCAAAGTAATA
AATAAGCAAAATTTTAATTTTTATCTATTTTCGATTGAAATTGAATTGTAAATAAAACTT
CATAAAAGATTGGGAAAAGTATTTTCATTTTAATATAAATGAATACAAAGAGAAAAGACA
CGAATCGAACCAAATTCTAAAAAGTCCTTGTTATTTTTAAAGAAACTATGTAAACAAATA
GTACTAAATAAAAAAAGGAGCAATAGCTTCCCTCTTGTTTTATCAAGAGGACGTTATTGC
TCCTTTTTTAGTTCAAAAACTCCTATACAATCA
>MD11
AATCCACTGCCTTGATCCACTTGGCTACATCCGCCCCTCTACTATTATCTAGTATAGTAA
GTATTATCTAGTATCTAGTATAGTAAGTATTATCTAGTATAATTACTAGATTTTTCCATT
AACCATTAACATAAAAAAAGAGCATAAAATTTCTTTCTTTTTTATGAAAGCAAAGTAATA
AATAAGCAAAATTTTAATTTTTATCTATTTTCGATTGAAATTGAATTGTAAATAAAACTT
CATAAAAGATTGGGAAAAGTATTTTCATTTTAATATAAATGAATACAAAGAGAAAAGACA
CGAATCGAACCAAATTCTAAAAAGTCCTTGTTATTTTTAAAGAAACTATGTAAACAAATA
GTACTAAATAAAAAAAGGAGCAATAGCTTCCCTCTTGTTTTATCAAGAGGACGTTATTGC
TCCTTTTTTAGTTCAAAAACTCCTATACAATCA
>MD12
AATCCACTGCCTTGATCCACTTGGCTACATCCGCCCCTCTACTATTATCTAGTATAGTAA
GTATTATCTAGTATCTAGTATAGTAAGTATTATCTAGTATAATTACTAGATTTTTCCATT
AACCATTAACATAAAAAAAGAGCATAAAATTTCTTTCTTTTTTATGAAAGCAAAGTAATA
AATAAGCAAAATTTTAATTTTTATCTATTTTCGATTGAAATTGAATTGTAAATAAAACTT
CATAAAAGATTGGGAAAAGTATTTTCATTTTAATATAAATGAATACAAAGAGAAAAGACA
CGAATCGAACCAAATTCTAAAAAGTCCTTGTTATTTTTAAAGAAACTATGTAAACAAATA
GTACTAAATAAAAAAAGGAGCAATAGCTTCCCTCTTGTTTTATCAAGAGGACGTTATTGC
TCCTTTTTTAGTTCAAAAACTCCTATACAATCA
>MD13
AATCCACTGCCTTGATCCACTTGGCTACATCCGCCCCTCTACTATTATCTAGTATAGTAA
GTATTATCTAGTATCTAGTATAGTAAGTATTATCTAGTATAATTACTAGATTTTTCCATT
AACCATTAACATAAAAAAAGAGCATAAAATTTCTTTCTTTTTTATGAAAGCAAAGTAATA
AATAAGCAAAATTTTAATTTTTATCTATTTTCGATTGAAATTGAATTGTAAATAAAACTT
CATAAAAGATTGGGAAAAGTATTTTCATTTTAATATAAATGAATACAAAGAGAAAAGACA
CGAATCGAACCAAATTCTAAAAAGTCCTTGTTATTTTTAAAGAAACTATGTAAACAAATA
GTACTAAATAAAAAAAGGAGCAATAGCTTCCCTCTTGTTTTATCAAGAGGACGTTATTGC
TCCTTTTTTAGTTCAAAAACTCCTATACAATCA
>MD14
AATCCACTGCCTTGATCCACTTGGCTACATCCGCCCCTCTACTATTATCTAGTATAGTAA
GTATTATCTAGTATCTAGTATAGTAAGTATTATCTAGTATAATTACTAGATTTTTCCATT
AACCATTAACATAAAAAAAGAGCATAAAATTTCTTTCTTTTTTATGAAAGCAAAGTAATA
AATAAGCAAAATTTTAATTTTTATCTATTTTCGATTGAAATTGAATTGTAAATAAAACTT
CATAAAAGATTGGGAAAAGTATTTTCATTTTAATATAAATGAATACAAAGAGAAAAGACA
CGAATCGAACCAAATTCTAAAAAGTCCTTGTTATTTTTAAAGAAACTATGTAAACAAATA
GTACTAAATAAAAAAAGGAGCAATAGCTTCCCTCTTGTTTTATCAAGAGGACGTTATTGC
TCCTTTTTTAGTTCAAAAACTCCTATACAATCA
>MD15
AATCCACTGCCTTGATCCACTTGGCTACATCCGCCCCTCTACTATTATCTAGTATAGTAA
GTATTATCTAGTATCTAGTATAGTAAGTATTATCTAGTATAATTACTAGATTTTTCCATT
AACCATTAACATAAAAAAAGAGCATAAAATTTCTTTCTTTTTTATGAAAGCAAAGTAATA
AATAAGCAAAATTTTAATTTTTATCTATTTTCGATTGAAATTGAATTGTAAATAAAACTT
CATAAAAGATTGGGAAAAGTATTTTCATTTTAATATAAATGAATACAAAGAGAAAAGACA
CGAATCGAACCAAATTCTAAAAAGTCCTTGTTATTTTTAAAGAAACTATGTAAACAAATA
GTACTAAATAAAAAAAGGAGCAATAGCTTCCCTCTTGTTTTATCAAGAGGACGTTATTGC
TCCTTTTTTAGTTCAAAAACTCCTATACAATCA
>MD2
AATCCACTGCCTTGATCCACTTGGCTACATCCGCCCCTCTACTATTATCTAGTATAGTAA
GTATTATCTAGTATCTAGTATAGTAAGTATTATCTAGTATAATTACTAGATTTTTCCATT
AACCATTAACATAAAAAAAGAGCATAAAATTTCTTTCTTTTTTATGAAAGCAAAGTAATA
AATAAGCAAAATTTTAATTTTTATCTATTTTCGATTGAAATTGAATTGTAAATAAAACTT
CATAAAAGATTGGGAAAAGTATTTTCATTTTAATATAAATGAATACAAAGAGAAAAGACA
CGAATCGAACCAAATTCTAAAAAGTCCTTGTTATTTTTAAAGAAACTATGTAAACAAATA
GTACTAAATAAAAAAAGGAGCAATAGCTTCCCTCTTGTTTTATCAAGAGGACGTTATTGC
TCCTTTTTTAGTTCAAAAACTCCTATACAATCA
>MD3
AATCCACTGCCTTGATCCACTTGGCTACATCCGCCCCTCTACTATTATCTAGTATAGTAA
GTATTATCTAGTATCTAGTATAGTAAGTATTATCTAGTATAATTACTAGATTTTTCCATT
AACCATTAACATAAAAAAAGAGCATAAAATTTCTTTCTTTTTTATGAAAGCAAAGTAATA
AATAAGCAAAATTTTAATTTTTATCTATTTTCGATTGAAATTGAATTGTAAATAAAACTT
CATAAAAGATTGGGAAAAGTATTTTCATTTTAATATAAATGAATACAAAGAGAAAAGACA
CGAATCGAACCAAATTCTAAAAAGTCCTTGTTATTTTTAAAGAAACTATGTAAACAAATA
GTACTAAATAAAAAAAGGAGCAATAGCTTCCCTCTTGTTTTATCAAGAGGACGTTATTGC
TCCTTTTTTAGTTCAAAAACTCCTATACAATCA
>MD4
AATCCACTGCCTTGATCCACTTGGCTACATCCGCCCCTCTACTATTATCTAGTATAGTAA
GTATTATCTAGTATCTAGTATAGTAAGTATTATCTAGTATAATTACTAGATTTTTCCATT
AACCATTAACATAAAAAAAGAGCATAAAATTTCTTTCTTTTTTATGAAAGCAAAGTAATA
AATAAGCAAAATTTTAATTTTTATCTATTTTCGATTGAAATTGAATTGTAAATAAAACTT
CATAAAAGATTGGGAAAAGTATTTTCATTTTAATATAAATGAATACAAAGAGAAAAGACA
CGAATCGAACCAAATTCTAAAAAGTCCTTGTTATTTTTAAAGAAACTATGTAAACAAATA
GTACTAAATAAAAAAAGGAGCAATAGCTTCCCTCTTGTTTTATCAAGAGGACGTTATTGC
TCCTTTTTTAGTTCAAAAACTCCTATACAATCA
>MD5
AATCCACTGCCTTGATCCACTTGGCTACATCCGCCCCTCTACTATTATCTAGTATAGTAA
GTATTATCTAGTATCTAGTATAGTAAGTATTATCTAGTATAATTACTAGATTTTTCCATT
AACCATTAACATAAAAAAAGAGCATAAAATTTCTTTCTTTTTTATGAAAGCAAAGTAATA
AATAAGCAAAATTTTAATTTTTATCTATTTTCGATTGAAATTGAATTGTAAATAAAACTT
CATAAAAGATTGGGAAAAGTATTTTCATTTTAATATAAATGAATACAAAGAGAAAAGACA
CGAATCGAACCAAATTCTAAAAAGTCCTTGTTATTTTTAAAGAAACTATGTAAACAAATA
GTACTAAATAAAAAAAGGAGCAATAGCTTCCCTCTTGTTTTATCAAGAGGACGTTATTGC
TCCTTTTTTAGTTCAAAAACTCCTATACAATCA
>MD6
AATCCACTGCCTTGATCCACTTGGCTACATCCGCCCCTCTACTATTATCTAGTATAGTAA
GTATTATCTAGTATCTAGTATAGTAAGTATTATCTAGTATAATTACTAGATTTTTCCATT
AACCATTAACATAAAAAAAGAGCATAAAATTTCTTTCTTTTTTATGAAAGCAAAGTAATA
AATAAGCAAAATTTTAATTTTTATCTATTTTCGATTGAAATTGAATTGTAAATAAAACTT
CATAAAAGATTGGGAAAAGTATTTTCATTTTAATATAAATGAATACAAAGAGAAAAGACA
CGAATCGAACCAAATTCTAAAAAGTCCTTGTTATTTTTAAAGAAACTATGTAAACAAATA
GTACTAAATAAAAAAAGGAGCAATAGCTTCCCTCTTGTTTTATCAAGAGGACGTTATTGC
TCCTTTTTTAGTTCAAAAACTCCTATACAATCA
>MD7
AATCCACTGCCTTGATCCACTTGGCTACATCCGCCCCTCTACTATTATCTAGTATAGTAA
GTATTATCTAGTATCTAGTATAGTAAGTATTATCTAGTATAATTACTAGATTTTTCCATT
AACCATTAACATAAAAAAAGAGCATAAAATTTCTTTCTTTTTTATGAAAGCAAAGTAATA
AATAAGCAAAATTTTAATTTTTATCTATTTTCGATTGAAATTGAATTGTAAATAAAACTT
CATAAAAGATTGGGAAAAGTATTTTCATTTTAATATAAATGAATACAAAGAGAAAAGACA
CGAATCGAACCAAATTCTAAAAAGTCCTTGTTATTTTTAAAGAAACTATGTAAACAAATA
GTACTAAATAAAAAAAGGAGCAATAGCTTCCCTCTTGTTTTATCAAGAGGACGTTATTGC
TCCTTTTTTAGTTCAAAAACTCCTATACAATCA
>MD8
AATCCACTGCCTTGATCCACTTGGCTACATCCGCCCCTCTACTATTATCTAGTATAGTAA
GTATTATCTAGTATCTAGTATAGTAAGTATTATCTAGTATAATTACTAGATTTTTCCATT
AACCATTAACATAAAAAAAGAGCATAAAATTTCTTTCTTTTTTATGAAAGCAAAGTAATA
AATAAGCAAAATTTTAATTTTTATCTATTTTCGATTGAAATTGAATTGTAAATAAAACTT
CATAAAAGATTGGGAAAAGTATTTTCATTTTAATATAAATGAATACAAAGAGAAAAGACA
CGAATCGAACCAAATTCTAAAAAGTCCTTGTTATTTTTAAAGAAACTATGTAAACAAATA
GTACTAAATAAAAAAAGGAGCAATAGCTTCCCTCTTGTTTTATCAAGAGGACGTTATTGC
TCCTTTTTTAGTTCAAAAACTCCTATACAATCA
>MD9
AATCCACTGCCTTGATCCACTTGGCTACATCCGCCCCTCTACTATTATCTAGTATAGTAA
GTATTATCTAGTATCTAGTATAGTAAGTATTATCTAGTATAATTACTAGATTTTTCCATT
AACCATTAACATAAAAAAAGAGCATAAAATTTCTTTCTTTTTTATGAAAGCAAAGTAATA
AATAAGCAAAATTTTAATTTTTATCTATTTTCGATTGAAATTGAATTGTAAATAAAACTT
CATAAAAGATTGGGAAAAGTATTTTCATTTTAATATAAATGAATACAAAGAGAAAAGACA
CGAATCGAACCAAATTCTAAAAAGTCCTTGTTATTTTTAAAGAAACTATGTAAACAAATA
GTACTAAATAAAAAAAGGAGCAATAGCTTCCCTCTTGTTTTATCAAGAGGACGTTATTGC
TCCTTTTTTAGTTCAAAAACTCCTATACAATCA
>ML1
AATCCACTGCCTTGATCCACTTGGCTACATCCGCCCCTCTACTATTATCTAGTATAGTAA
GTATTATCTAGTATAATTACTAGATTTTTCCATT
AACCATTAACATAAAAAAAGAGCATAAAATTTCTTTCTTTTTTATGAAAGCAAAGTAATA
AATAAGCAAAATTTTAATTTTTATCTATTTTCGATTGAAATTGAATTGTAAATAAAACTT
CATAAAAGATTGGGAAAAGGATTTTCATTTTAATATAAATGAATACAAAGAGAAAAGACG
CGAATCGAACCAAATTCTAAAAAGTCCTTGTTATTTTTAAAGAAACTATGTAAACAAATA
GTACTAAATAAAAAAAGGAGCAATAGCTTCCCTCTTGTTTTATCAAGAGGACGTTATTGC
TCCTTTTTTAGTTCAAAAACTCCTATACAATCA
>ML2
AATCCACTGCCTTGATCCACTTGGCTACATCCGCCCCTCTACTATTATCTAGTATAGTAA
GTATTATCTAGTATAATTACTAGATTTTTCCATT
AACCATTAACATAAAAAAAGAGCATAAAATTTCTTTCTTTTTTATGAAAGCAAAGTAATA
AATAAGCAAAATTTTAATTTTTATCTATTTTCGATTGAAATTGAATTGTAAATAAAACTT
CATAAAAGATTGGGAAAAGGATTTTCATTTTAATATAAATGAATACAAAGAGAAAAGACG
CGAATCGAACCAAATTCTAAAAAGTCCTTGTTATTTTTAAAGAAACTATGTAAACAAATA
GTACTAAATAAAAAAAGGAGCAATAGCTTCCCTCTTGTTTTATCAAGAGGACGTTATTGC
TCCTTTTTTAGTTCAAAAACTCCTATACAATCA
>ML3
AATCCACTGCCTTGATCCACTTGGCTACATCCGCCCCTCTACTATTATCTAGTATAGTAA
GTATTATCTAGTATAATTACTAGATTTTTCCATT
AACCATTAACATAAAAAAAGAGCATAAAATTTCTTTCTTTTTTATGAAAGCAAAGTAATA
AATAAGCAAAATTTTAATTTTTATCTATTTTCGATTGAAATTGAATTGTAAATAAAACTT
CATAAAAGATTGGGAAAAGGATTTTCATTTTAATATAAATGAATACAAAGAGAAAAGACG
CGAATCGAACCAAATTCTAAAAAGTCCTTGTTATTTTTAAAGAAACTATGTAAACAAATA
GTACTAAATAAAAAAAGGAGCAATAGCTTCCCTCTTGTTTTATCAAGAGGACGTTATTGC
TCCTTTTTTAGTTCAAAAACTCCTATACAATCA
>ML4
AATCCACTGCCTTGATCCACTTGGCTACATCCGCCCCTCTACTATTATCTAGTATAGTAA
GTATTATCTAGTATAATTACTAGATTTTTCCATT
AACCATTAACATAAAAAAAGAGCATAAAATTTCTTTCTTTTTTATGAAAGCAAAGTAATA
AATAAGCAAAATTTTAATTTTTATCTATTTTCGATTGAAATTGAATTGTAAATAAAACTT
CATAAAAGATTGGGAAAAGGATTTTCATTTTAATATAAATGAATACAAAGAGAAAAGACG
CGAATCGAACCAAATTCTAAAAAGTCCTTGTTATTTTTAAAGAAACTATGTAAACAAATA
GTACTAAATAAAAAAAGGAGCAATAGCTTCCCTCTTGTTTTATCAAGAGGACGTTATTGC
TCCTTTTTTAGTTCAAAAACTCCTATACAATCA
>MLS1
AATCCACTGCCTTGATCCACTTGGCTACATCCGCCCCTCTACTATTATCTAGTATAGTAA
GTATTATCTAGTATAATTACTAGATTTTTCCATT
AACCATTAACATAAAAAAAGAGCATAAAATTTCTTTCTTTTTTATGAAAGCAAAGTAATA
AATAAGCAAAATTTTAATTTTTATCTATTTTCGATTGAAATTGAATTGTAAATAAAACTT
CATAAAAGATTGGGAAAAGGATTTTCATTTTAATATAAATGAATACAAAGAGAAAAGACG
CGAATCGAACCAAATTCTAAAAAGTCCTTGTTATTTTTAAAGAAACTATGTAAACAAATA
GTACTAAATAAAAAAAGGAGCAATAGCTTCCCTCTTGTTTTATCAAGAGGACGTTATTGC
TCCTTTTTTAGTTCAAAAACTCCTATACAATCA
>MLS2
AATCCACTGCCTTGATCCACTTGGCTACATCCGCCCCTCTACTATTATCTAGTATAGTAA
GTATTATCTAGTATAATTACTAGATTTTTCCATT
AACCATTAACATAAAAAAAGAGCATAAAATTTCTTTCTTTTTTATGAAAGCAAAGTAATA
AATAAGCAAAATTTTAATTTTTATCTATTTTCGATTGAAATTGAATTGTAAATAAAACTT
CATAAAAGATTGGGAAAAGGATTTTCATTTTAATATAAATGAATACAAAGAGAAAAGACG
CGAATCGAACCAAATTCTAAAAAGTCCTTGTTATTTTTAAAGAAACTATGTAAACAAATA
GTACTAAATAAAAAAAGGAGCAATAGCTTCCCTCTTGTTTTATCAAGAGGACGTTATTGC
TCCTTTTTTAGTTCAAAAACTCCTATACAATCA
>MLS3
AATCCACTGCCTTGATCCACTTGGCTACATCCGCCCCTCTACTATTATCTAGTATAGTAA
GTATTATCTAGTATAATTACTAGATTTTTCCATT
AACCATTAACATAAAAAAAGAGCATAAAATTTCTTTCTTTTTTATGAAAGCAAAGTAATA
AATAAGCAAAATTTTAATTTTTATCTATTTTCGATTGAAATTGAATTGTAAATAAAACTT
CATAAAAGATTGGGAAAAGGATTTTCATTTTAATATAAATGAATACAAAGAGAAAAGACG
CGAATCGAACCAAATTCTAAAAAGTCCTTGTTATTTTTAAAGAAACTATGTAAACAAATA
GTACTAAATAAAAAAAGGAGCAATAGCTTCCCTCTTGTTTTATCAAGAGGACGTTATTGC
TCCTTTTTTAGTTCAAAAACTCCTATACAATCA
>MM1
AATCCACTGCCTTGATCCACTTGGCTACATCCGCCCCTCTACTATTATCTAGTATAGTAA
GTATTATCTAGTATAATTACTAGATTTTTCCATT
AACCATTAACATAAAAAAAGAGCATAAAATTTCTTTCTTTTTTATGAAAGCAAAGTAATA
AATAAGCAAAATTTTAATTTTTATCTATTTTCGATTGAAATTGAATTGTAAATAAAACTT
CATAAAAGATTGGGAAAAGGATTTTCATTTTAATATAAATGAATACAAAGAGAAAAGACG
CGAATCGAACCAAATTCTAAAAAGTCCTTGTTATTTTTAAAGAAACTATGTAAACAAATA
GTACTAAATAAAAAAAGGAGCAATAGCTTCCCTCTTGTTTTATCAAGAGGACGTTATTGC
TCCTTTTTTAGTTCAAAAACTCCTATACAATCA
>MM2
AATCCACTGCCTTGATCCACTTGGCTACATCCGCCCCTCTACTATTATCTAGTATAGTAA
GTATTATCTAGTATAATTACTAGATTTTTCCATT
AACCATTAACATAAAAAAAGAGCATAAAATTTCTTTCTTTTTTATGAAAGCAAAGTAATA
AATAAGCAAAATTTTAATTTTTATCTATTTTCGATTGAAATTGAATTGTAAATAAAACTT
CATAAAAGATTGGGAAAAGGATTTTCATTTTAATATAAATGAATACAAAGAGAAAAGACG
CGAATCGAACCAAATTCTAAAAAGTCCTTGTTATTTTTAAAGAAACTATGTAAACAAATA
GTACTAAATAAAAAAAGGAGCAATAGCTTCCCTCTTGTTTTATCAAGAGGACGTTATTGC
TCCTTTTTTAGTTCAAAAACTCCTATACAATCA
>MM3
AATCCACTGCCTTGATCCACTTGGCTACATCCGCCCCTCTACTATTATCTAGTATAGTAA
GTATTATCTAGTATAATTACTAGATTTTTCCATT
AACCATTAACATAAAAAAAGAGCATAAAATTTCTTTCTTTTTTATGAAAGCAAAGTAATA
AATAAGCAAAATTTTAATTTTTATCTATTTTCGATTGAAATTGAATTGTAAATAAAACTT
CATAAAAGATTGGGAAAAGGATTTTCATTTTAATATAAATGAATACAAAGAGAAAAGACG
CGAATCGAACCAAATTCTAAAAAGTCCTTGTTATTTTTAAAGAAACTATGTAAACAAATA
GTACTAAATAAAAAAAGGAGCAATAGCTTCCCTCTTGTTTTATCAAGAGGACGTTATTGC
TCCTTTTTTAGTTCAAAAACTCCTATACAATCA
>MM4
AATCCACTGCCTTGATCCACTTGGCTACATCCGCCCCTCTACTATTATCTAGTATAGTAA
GTATTATCTAGTATAATTACTAGATTTTTCCATT
AACCATTAACATAAAAAAAGAGCATAAAATTTCTTTCTTTTTTATGAAAGCAAAGTAATA
AATAAGCAAAATTTTAATTTTTATCTATTTTCGATTGAAATTGAATTGTAAATAAAACTT
CATAAAAGATTGGGAAAAGGATTTTCATTTTAATATAAATGAATACAAAGAGAAAAGACG
CGAATCGAACCAAATTCTAAAAAGTCCTTGTTATTTTTAAAGAAACTATGTAAACAAATA
GTACTAAATAAAAAAAGGAGCAATAGCTTCCCTCTTGTTTTATCAAGAGGACGTTATTGC
TCCTTTTTTAGTTCAAAAACTCCTATACAATCA
>MM5
AATCCACTGCCTTGATCCACTTGGCTACATCCGCCCCTCTACTATTATCTAGTATAGTAA
GTATTATCTAGTATAATTACTAGATTTTTCCATT
AACCATTAACATAAAAAAAGAGCATAAAATTTCTTTCTTTTTTATGAAAGCAAAGTAATA
AATAAGCAAAATTTTAATTTTTATCTATTTTCGATTGAAATTGAATTGTAAATAAAACTT
CATAAAAGATTGGGAAAAGGATTTTCATTTTAATATAAATGAATACAAAGAGAAAAGACG
CGAATCGAACCAAATTCTAAAAAGTCCTTGTTATTTTTAAAGAAACTATGTAAACAAATA
GTACTAAATAAAAAAAGGAGCAATAGCTTCCCTCTTGTTTTATCAAGAGGACGTTATTGC
TCCTTTTTTAGTTCAAAAACTCCTATACAATCA
>MM6
AATCCACTGCCTTGATCCACTTGGCTACATCCGCCCCTCTACTATTATCTAGTATAGTAA
GTATTATCTAGTATAATTACTAGATTTTTCCATT
AACCATTAACATAAAAAAAGAGCATAAAATTTCTTTCTTTTTTATGAAAGCAAAGTAATA
AATAAGCAAAATTTTAATTTTTATCTATTTTCGATTGAAATTGAATTGTAAATAAAACTT
CATAAAAGATTGGGAAAAGGATTTTCATTTTAATATAAATGAATACAAAGAGAAAAGACG
CGAATCGAACCAAATTCTAAAAAGTCCTTGTTATTTTTAAAGAAACTATGTAAACAAATA
GTACTAAATAAAAAAAGGAGCAATAGCTTCCCTCTTGTTTTATCAAGAGGACGTTATTGC
TCCTTTTTTAGTTCAAAAACTCCTATACAATCA
>MM7
AATCCACTGCCTTGATCCACTTGGCTACATCCGCCCCTCTACTATTATCTAGTATAGTAA
GTATTATCTAGTATAATTACTAGATTTTTCCATT
AACCATTAACATAAAAAAAGAGCATAAAATTTCTTTCTTTTTTATGAAAGCAAAGTAATA
AATAAGCAAAATTTTAATTTTTATCTATTTTCGATTGAAATTGAATTGTAAATAAAACTT
CATAAAAGATTGGGAAAAGGATTTTCATTTTAATATAAATGAATACAAAGAGAAAAGACG
CGAATCGAACCAAATTCTAAAAAGTCCTTGTTATTTTTAAAGAAACTATGTAAACAAATA
GTACTAAATAAAAAAAGGAGCAATAGCTTCCCTCTTGTTTTATCAAGAGGACGTTATTGC
TCCTTTTTTAGTTCAAAAACTCCTATACAATCA
>MM8
AATCCACTGCCTTGATCCACTTGGCTACATCCGCCCCTCTACTATTATCTAGTATAGTAA
GTATTATCTAGTATAATTACTAGATTTTTCCATT
AACCATTAACATAAAAAAAGAGCATAAAATTTCTTTCTTTTTTATGAAAGCAAAGTAATA
AATAAGCAAAATTTTAATTTTTATCTATTTTCGATTGAAATTGAATTGTAAATAAAACTT
CATAAAAGATTGGGAAAAGGATTTTCATTTTAATATAAATGAATACAAAGAGAAAAGACG
CGAATCGAACCAAATTCTAAAAAGTCCTTGTTATTTTTAAAGAAACTATGTAAACAAATA
GTACTAAATAAAAAAAGGAGCAATAGCTTCCCTCTTGTTTTATCAAGAGGACGTTATTGC
TCCTTTTTTAGTTCAAAAACTCCTATACAATCA
>MM9
AATCCACTGCCTTGATCCACTTGGCTACATCCGCCCCTCTACTATTATCTAGTATAGTAA
GTATTATCTAGTATAATTACTAGATTTTTCCATT
AACCATTAACATAAAAAAAGAGCATAAAATTTCTTTCTTTTTTATGAAAGCAAAGTAATA
AATAAGCAAAATTTTAATTTTTATCTATTTTCGATTGAAATTGAATTGTAAATAAAACTT
CATAAAAGATTGGGAAAAGGATTTTCATTTTAATATAAATGAATACAAAGAGAAAAGACG
CGAATCGAACCAAATTCTAAAAAGTCCTTGTTATTTTTAAAGAAACTATGTAAACAAATA
GTACTAAATAAAAAAAGGAGCAATAGCTTCCCTCTTGTTTTATCAAGAGGACGTTATTGC
TCCTTTTTTAGTTCAAAAACTCCTATACAATCA
>MP1
AATCCACTGCCTTGATCCACTTGGCTACATCCGCCCCTCTACTATTATCTAGTATAGTAA
GTATTATCTAGTATAATTACTAGATTTTTCCATT
AACCATTAACATAAAAAAAGAGCATAAAATTTCTTTCTTTTTTATGAAAGCAAAGTAATA
AATAAGCAAAATTTTAATTTTTATCTATTTTCGATTGAAATTGAATTGTAAATAAAACTT
CATAAAAGATTGGGAAAAGGATTTTCATTTTAATATAAATGAATACAAAGAGAAAAGACG
CGAATCGAACCAAATTCTAAAAAGTCCTTGTTATTTTTAAAGAAACTATGTAAACAAATA
GTACTAAATAAAAAAAGGAGCAATAGCTTCCCTCTTGTTTTATCAAGAGGACGTTATTGC
TCCTTTTTTAGTTCAAAAACTCCTATACAATCA
>MP10
AATCCACTGCCTTGATCCACTTGGCTACATCCGCCCCTCTACTATTATCTAGTATAGTAA
GTATTATCTAGTATAATTACTAGATTTTTCCATT
AACCATTAACATAAAAAAAGAGCATAAAATTTCTTTCTTTTTTATGAAAGCAAAGTAATA
AATAAGCAAAATTTTAATTTTTATCTATTTTCGATTGAAATTGAATTGTAAATAAAACTT
CATAAAAGATTGGGAAAAGGATTTTCATTTTAATATAAATGAATACAAAGAGAAAAGACG
CGAATCGAACCAAATTCTAAAAAGTCCTTGTTATTTTTAAAGAAACTATGTAAACAAATA
GTACTAAATAAAAAAAGGAGCAATAGCTTCCCTCTTGTTTTATCAAGAGGACGTTATTGC
TCCTTTTTTAGTTCAAAAACTCCTATACAATCA
>MP11
AATCCACTGCCTTGATCCACTTGGCTACATCCGCCCCTCTACTATTATCTAGTATAGTAA
GTATTATCTAGTATAATTACTAGATTTTTCCATT
AACCATTAACATAAAAAAAGAGCATAAAATTTCTTTCTTTTTTATGAAAGCAAAGTAATA
AATAAGCAAAATTTTAATTTTTATCTATTTTCGATTGAAATTGAATTGTAAATAAAACTT
CATAAAAGATTGGGAAAAGGATTTTCATTTTAATATAAATGAATACAAAGAGAAAAGACG
CGAATCGAACCAAATTCTAAAAAGTCCTTGTTATTTTTAAAGAAACTATGTAAACAAATA
GTACTAAATAAAAAAAGGAGCAATAGCTTCCCTCTTGTTTTATCAAGAGGACGTTATTGC
TCCTTTTTTAGTTCAAAAACTCCTATACAATCA
>MP12
AATCCACTGCCTTGATCCACTTGGCTACATCCGCCCCTCTACTATTATCTAGTATAGTAA
GTATTATCTAGTATAATTACTAGATTTTTCCATT
AACCATTAACATAAAAAAAGAGCATAAAATTTCTTTCTTTTTTATGAAAGCAAAGTAATA
AATAAGCAAAATTTTAATTTTTATCTATTTTCGATTGAAATTGAATTGTAAATAAAACTT
CATAAAAGATTGGGAAAAGGATTTTCATTTTAATATAAATGAATACAAAGAGAAAAGACG
CGAATCGAACCAAATTCTAAAAAGTCCTTGTTATTTTTAAAGAAACTATGTAAACAAATA
GTACTAAATAAAAAAAGGAGCAATAGCTTCCCTCTTGTTTTATCAAGAGGACGTTATTGC
TCCTTTTTTAGTTCAAAAACTCCTATACAATCA
>MP13
AATCCACTGCCTTGATCCACTTGGCTACATCCGCCCCTCTACTATTATCTAGTATAGTAA
GTATTATCTAGTATAATTACTAGATTTTTCCATT
AACCATTAACATAAAAAAAGAGCATAAAATTTCTTTCTTTTTTATGAAAGCAAAGTAATA
AATAAGCAAAATTTTAATTTTTATCTATTTTCGATTGAAATTGAATTGTAAATAAAACTT
CATAAAAGATTGGGAAAAGGATTTTCATTTTAATATAAATGAATACAAAGAGAAAAGACG
CGAATCGAACCAAATTCTAAAAAGTCCTTGTTATTTTTAAAGAAACTATGTAAACAAATA
GTACTAAATAAAAAAAGGAGCAATAGCTTCCCTCTTGTTTTATCAAGAGGACGTTATTGC
TCCTTTTTTAGTTCAAAAACTCCTATACAATCA
>MP14
AATCCACTGCCTTGATCCACTTGGCTACATCCGCCCCTCTACTATTATCTAGTATAGTAA
GTATTATCTAGTATAATTACTAGATTTTTCCATT
AACCATTAACATAAAAAAAGAGCATAAAATTTCTTTCTTTTTTATGAAAGCAAAGTAATA
AATAAGCAAAATTTTAATTTTTATCTATTTTCGATTGAAATTGAATTGTAAATAAAACTT
CATAAAAGATTGGGAAAAGGATTTTCATTTTAATATAAATGAATACAAAGAGAAAAGACG
CGAATCGAACCAAATTCTAAAAAGTCCTTGTTATTTTTAAAGAAACTATGTAAACAAATA
GTACTAAATAAAAAAAGGAGCAATAGCTTCCCTCTTGTTTTATCAAGAGGACGTTATTGC
TCCTTTTTTAGTTCAAAAACTCCTATACAATCA
>MP15
AATCCACTGCCTTGATCCACTTGGCTACATCCGCCCCTCTACTATTATCTAGTATAGTAA
GTATTATCTAGTATAATTACTAGATTTTTCCATT
AACCATTAACATAAAAAAAGAGCATAAAATTTCTTTCTTTTTTATGAAAGCAAAGTAATA
AATAAGCAAAATTTTAATTTTTATCTATTTTCGATTGAAATTGAATTGTAAATAAAACTT
CATAAAAGATTGGGAAAAGGATTTTCATTTTAATATAAATGAATACAAAGAGAAAAGACG
CGAATCGAACCAAATTCTAAAAAGTCCTTGTTATTTTTAAAGAAACTATGTAAACAAATA
GTACTAAATAAAAAAAGGAGCAATAGCTTCCCTCTTGTTTTATCAAGAGGACGTTATTGC
TCCTTTTTTAGTTCAAAAACTCCTATACAATCA
>MP16
AATCCACTGCCTTGATCCACTTGGCTACATCCGCCCCTCTACTATTATCTAGTATAGTAA
GTATTATCTAGTATAATTACTAGATTTTTCCATT
AACCATTAACATAAAAAAAGAGCATAAAATTTCTTTCTTTTTTATGAAAGCAAAGTAATA
AATAAGCAAAATTTTAATTTTTATCTATTTTCGATTGAAATTGAATTGTAAATAAAACTT
CATAAAAGATTGGGAAAAGGATTTTCATTTTAATATAAATGAATACAAAGAGAAAAGACG
CGAATCGAACCAAATTCTAAAAAGTCCTTGTTATTTTTAAAGAAACTATGTAAACAAATA
GTACTAAATAAAAAAAGGAGCAATAGCTTCCCTCTTGTTTTATCAAGAGGACGTTATTGC
TCCTTTTTTAGTTCAAAAACTCCTATACAATCA
>MP17
AATCCACTGCCTTGATCCACTTGGCTACATCCGCCCCTCTACTATTATCTAGTATAGTAA
GTATTATCTAGTATAATTACTAGATTTTTCCATT
AACCATTAACATAAAAAAAGAGCATAAAATTTCTTTCTTTTTTATGAAAGCAAAGTAATA
AATAAGCAAAATTTTAATTTTTATCTATTTTCGATTGAAATTGAATTGTAAATAAAACTT
CATAAAAGATTGGGAAAAGGATTTTCATTTTAATATAAATGAATACAAAGAGAAAAGACG
CGAATCGAACCAAATTCTAAAAAGTCCTTGTTATTTTTAAAGAAACTATGTAAACAAATA
GTACTAAATAAAAAAAGGAGCAATAGCTTCCCTCTTGTTTTATCAAGAGGACGTTATTGC
TCCTTTTTTAGTTCAAAAACTCCTATACAATCA
>MP18
AATCCACTGCCTTGATCCACTTGGCTACATCCGCCCCTCTACTATTATCTAGTATAGTAA
GTATTATCTAGTATAATTACTAGATTTTTCCATT
AACCATTAACATAAAAAAAGAGCATAAAATTTCTTTCTTTTTTATGAAAGCAAAGTAATA
AATAAGCAAAATTTTAATTTTTATCTATTTTCGATTGAAATTGAATTGTAAATAAAACTT
CATAAAAGATTGGGAAAAGGATTTTCATTTTAATATAAATGAATACAAAGAGAAAAGACG
CGAATCGAACCAAATTCTAAAAAGTCCTTGTTATTTTTAAAGAAACTATGTAAACAAATA
GTACTAAATAAAAAAAGGAGCAATAGCTTCCCTCTTGTTTTATCAAGAGGACGTTATTGC
TCCTTTTTTAGTTCAAAAACTCCTATACAATCA
>MP2
AATCCACTGCCTTGATCCACTTGGCTACATCCGCCCCTCTACTATTATCTAGTATAGTAA
GTATTATCTAGTATAATTACTAGATTTTTCCATT
AACCATTAACATAAAAAAAGAGCATAAAATTTCTTTCTTTTTTATGAAAGCAAAGTAATA
AATAAGCAAAATTTTAATTTTTATCTATTTTCGATTGAAATTGAATTGTAAATAAAACTT
CATAAAAGATTGGGAAAAGGATTTTCATTTTAATATAAATGAATACAAAGAGAAAAGACG
CGAATCGAACCAAATTCTAAAAAGTCCTTGTTATTTTTAAAGAAACTATGTAAACAAATA
GTACTAAATAAAAAAAGGAGCAATAGCTTCCCTCTTGTTTTATCAAGAGGACGTTATTGC
TCCTTTTTTAGTTCAAAAACTCCTATACAATCA
>MP3
AATCCACTGCCTTGATCCACTTGGCTACATCCGCCCCTCTACTATTATCTAGTATAGTAA
GTATTATCTAGTATAATTACTAGATTTTTCCATT
AACCATTAACATAAAAAAAGAGCATAAAATTTCTTTCTTTTTTATGAAAGCAAAGTAATA
AATAAGCAAAATTTTAATTTTTATCTATTTTCGATTGAAATTGAATTGTAAATAAAACTT
CATAAAAGATTGGGAAAAGGATTTTCATTTTAATATAAATGAATACAAAGAGAAAAGACG
CGAATCGAACCAAATTCTAAAAAGTCCTTGTTATTTTTAAAGAAACTATGTAAACAAATA
GTACTAAATAAAAAAAGGAGCAATAGCTTCCCTCTTGTTTTATCAAGAGGACGTTATTGC
TCCTTTTTTAGTTCAAAAACTCCTATACAATCA
>MP4
AATCCACTGCCTTGATCCACTTGGCTACATCCGCCCCTCTACTATTATCTAGTATAGTAA
GTATTATCTAGTATAATTACTAGATTTTTCCATT
AACCATTAACATAAAAAAAGAGCATAAAATTTCTTTCTTTTTTATGAAAGCAAAGTAATA
AATAAGCAAAATTTTAATTTTTATCTATTTTCGATTGAAATTGAATTGTAAATAAAACTT
CATAAAAGATTGGGAAAAGGATTTTCATTTTAATATAAATGAATACAAAGAGAAAAGACG
CGAATCGAACCAAATTCTAAAAAGTCCTTGTTATTTTTAAAGAAACTATGTAAACAAATA
GTACTAAATAAAAAAAGGAGCAATAGCTTCCCTCTTGTTTTATCAAGAGGACGTTATTGC
TCCTTTTTTAGTTCAAAAACTCCTATACAATCA
>MP5
AATCCACTGCCTTGATCCACTTGGCTACATCCGCCCCTCTACTATTATCTAGTATAGTAA
GTATTATCTAGTATAATTACTAGATTTTTCCATT
AACCATTAACATAAAAAAAGAGCATAAAATTTCTTTCTTTTTTATGAAAGCAAAGTAATA
AATAAGCAAAATTTTAATTTTTATCTATTTTCGATTGAAATTGAATTGTAAATAAAACTT
CATAAAAGATTGGGAAAAGGATTTTCATTTTAATATAAATGAATACAAAGAGAAAAGACG
CGAATCGAACCAAATTCTAAAAAGTCCTTGTTATTTTTAAAGAAACTATGTAAACAAATA
GTACTAAATAAAAAAAGGAGCAATAGCTTCCCTCTTGTTTTATCAAGAGGACGTTATTGC
TCCTTTTTTAGTTCAAAAACTCCTATACAATCA
>MP6
AATCCACTGCCTTGATCCACTTGGCTACATCCGCCCCTCTACTATTATCTAGTATAGTAA
GTATTATCTAGTATAATTACTAGATTTTTCCATT
AACCATTAACATAAAAAAAGAGCATAAAATTTCTTTCTTTTTTATGAAAGCAAAGTAATA
AATAAGCAAAATTTTAATTTTTATCTATTTTCGATTGAAATTGAATTGTAAATAAAACTT
CATAAAAGATTGGGAAAAGGATTTTCATTTTAATATAAATGAATACAAAGAGAAAAGACG
CGAATCGAACCAAATTCTAAAAAGTCCTTGTTATTTTTAAAGAAACTATGTAAACAAATA
GTACTAAATAAAAAAAGGAGCAATAGCTTCCCTCTTGTTTTATCAAGAGGACGTTATTGC
TCCTTTTTTAGTTCAAAAACTCCTATACAATCA
>MP7
AATCCACTGCCTTGATCCACTTGGCTACATCCGCCCCTCTACTATTATCTAGTATAGTAA
GTATTATCTAGTATAATTACTAGATTTTTCCATT
AACCATTAACATAAAAAAAGAGCATAAAATTTCTTTCTTTTTTATGAAAGCAAAGTAATA
AATAAGCAAAATTTTAATTTTTATCTATTTTCGATTGAAATTGAATTGTAAATAAAACTT
CATAAAAGATTGGGAAAAGGATTTTCATTTTAATATAAATGAATACAAAGAGAAAAGACG
CGAATCGAACCAAATTCTAAAAAGTCCTTGTTATTTTTAAAGAAACTATGTAAACAAATA
GTACTAAATAAAAAAAGGAGCAATAGCTTCCCTCTTGTTTTATCAAGAGGACGTTATTGC
TCCTTTTTTAGTTCAAAAACTCCTATACAATCA
>MP8
AATCCACTGCCTTGATCCACTTGGCTACATCCGCCCCTCTACTATTATCTAGTATAGTAA
GTATTATCTAGTATAATTACTAGATTTTTCCATT
AACCATTAACATAAAAAAAGAGCATAAAATTTCTTTCTTTTTTATGAAAGCAAAGTAATA
AATAAGCAAAATTTTAATTTTTATCTATTTTCGATTGAAATTGAATTGTAAATAAAACTT
CATAAAAGATTGGGAAAAGGATTTTCATTTTAATATAAATGAATACAAAGAGAAAAGACG
CGAATCGAACCAAATTCTAAAAAGTCCTTGTTATTTTTAAAGAAACTATGTAAACAAATA
GTACTAAATAAAAAAAGGAGCAATAGCTTCCCTCTTGTTTTATCAAGAGGACGTTATTGC
TCCTTTTTTAGTTCAAAAACTCCTATACAATCA
>MP9
AATCCACTGCCTTGATCCACTTGGCTACATCCGCCCCTCTACTATTATCTAGTATAGTAA
GTATTATCTAGTATAATTACTAGATTTTTCCATT
AACCATTAACATAAAAAAAGAGCATAAAATTTCTTTCTTTTTTATGAAAGCAAAGTAATA
AATAAGCAAAATTTTAATTTTTATCTATTTTCGATTGAAATTGAATTGTAAATAAAACTT
CATAAAAGATTGGGAAAAGGATTTTCATTTTAATATAAATGAATACAAAGAGAAAAGACG
CGAATCGAACCAAATTCTAAAAAGTCCTTGTTATTTTTAAAGAAACTATGTAAACAAATA
GTACTAAATAAAAAAAGGAGCAATAGCTTCCCTCTTGTTTTATCAAGAGGACGTTATTGC
TCCTTTTTTAGTTCAAAAACTCCTATACAATCA
>MS
AATCCACTGCCTTGATCCACTTGGCTACATCCGCCCCTCTACTATTATCTAGTATAGTAA
GTATTATCTAGTATAATTACTAGATTTTTCCATT
AACCATTAACATAAAAAAAGAGCATAAAATTTCTTTCTTTTTTATGAAAGCAAAGTAATA
AATAAGCAAAATTTTAATTTTTATCTATTTTCGATTGAAATTGAATTGTAAATAAAACTT
CATAAAAGATTGGGAAAAGGATTTTCATTTTAATATAAATGAATACAAAGAGAAAAGACG
CGAATCGAACCAAATTCTAAAAAGTCCTTGTTATTTTTAAAGAAACTATGTAAACAAATA
GTACTAAATAAAAAAAGGAGCAATAGCTTCCCTCTTGTTTTATCAAGAGGACGTTATTGC
TCCTTTTTTAGTTCAAAAACTCCTATACAATCA
>MX
AATCCACTGCCTTGATCCACTTGGCTACATCCGCCCCTCTACTATTATCTAGTATAGTAA
GTATTATCTAGTATAATTACTAGATTTTTCCATT
AACCATTAACATAAAAAAAGAGCATAAAATTTCTTTCTTTTTTATGAAAGCAAAGTAATA
AATAAGCAAAATTTTAATTTTTATCTATTTTCGATTGAAATTGAATTGTAAATAAAACTT
CATAAAAGATTGGGAAAAGGATTTTCATTTTAATATAAATGAATACAAAGAGAAAAGACG
CGAATCGAACCAAATTCTAAAAAGTCCTTGTTATTTTTAAAGAAACTATGTAAACAAATA
GTACTAAATAAAAAAAGGAGCAATAGCTTCCCTCTTGTTTTATCAAGAGGACGTTATTGC
TCCTTTTTTAGTTCAAAAACTCCTATACAATCA
>Sub
AATCCACTGCCTTGATCCACTTGGCTACATCCGCCCCTCTACTATTATCTAGTATAGTAA
GTATTATCTAGTATAATTACTAGATTTTTCCATT
AACCATTAACATAAAAAAAGAGCATAAAATTTCTTTCTTTTTTATGAAAGCAAAGTAATA
AATAAGCAAAATTTTAATTTTTATCTATTTTCGATTGAAATTGAATTGTAAATAAAACTT
CATAAAAGATTGGGAAAAGGATTTTCATTTTAATATAAATGAATACAAAGAGAAAAGACG
CGAATCGAACCAAATTCTAAAAAGTCCTTGTTATTTTTAAAGAAACTATGTAAACAAATA
GTACTAAATAAAAAAAGGAGCAATAGCTTCCCTCTTGTTTTATCAAGAGGACGTTATTGC
TCCTTTTTTAGTTCAAAAACTCCTATACAATCA
