# Supplementary material for: Evidence for continual hybridization rather than hybrid speciation between Ligularia duciformis and L. paradoxa (Asteraceae)
Source: PeerJ. 2017 Oct 11;5:e3884. doi: 10.7717/peerj.3884 (PMC5640982; doi:10.7717/peerj.3884)
Supplement: Supplemental Information 3 [file peerj-05-3884-s013.fas]

>HD1
ATAGCGGCTTGCTCGACTCATAATAGCTTATTTATATTCAATCGTCGAGATTGAAC
AAGTCAATTTGAAGGTTCATTAGTTTCATTTAGGGTGTCCGGTTTATTTATCTTAAGGC
TTTGACGTAGTTTATCCTATTCTAAAAAACAACTCTTGCAACTAGATAATTCTTTCGATA
GAATCATTTTTTTTTTACTTTTATTGTCATTATTTCTGGTTTATCTGATTTCAAAATTTC
AGACAAAAATCAATTTTCTAAATGAATCCAAAATATGCCTATTTTGGATTACTCCAAATT
GACACATTATTTGTACATATATATAATATCTCAACAATTAAGTTCTTTTT
ATTACATATAGTAAATACAATAAATTAAGAAGTCAGAAAATTATCCAAAAATT
TTTAACATGAAATCCATTAGTTTCAACAATTAATTAATTTGAACTAAAAATCTTATATCT
GCCCTTCCCGAGAAAGAGAAAATTTTTTTATTTTTGTAAAGGTCGATGGGGAAAATAAGA
CTCCCCACCACACCACCAAAATCTGAGTGAAAATATACTAAAAAAATTTTTTTAGAATTC
AGAAAACGGAAGAATTCTTCTTTTAGACATCTTATCTTATAATCTTCTAATTAAG
AGTCTATTTCATATTGATTAGAATAGGGACTACCAATTGTTAATTTTATATTAACTTTGA
AATTCACAAATTATTCCAATATTTTAGGACTTATTTGTTTGTCGTACAAAAAAACTTTTT
GAATTCCCGGTAGAAAGAGATTTCCCTAATGACAAAGCTTTTAACGCTGCCCAAAATCCT
TTCCTTTTCCAAATAT
>HD10
ATAGCGGCTTGCTCGACTCATAATAGCTTATTTATATTCAATCGTCGAGATTGAAC
AAGTCAATTTGAAGGTTCATTAGTTTCATTTAGGGTGTCCGGTTTATTTATCTTAAGGC
TTTGACGTAGTTTATCCTATTCTAAAAAACAACTCTTGCAACTAGATAATTCTTTCGATA
GAATCATTTTTTTTTTACTTTTATTGTCATTATTTCTGGTTTATCTGATTTCAAAATTTC
AGACAAAAATCAATTTTCTAAATGAATCCAAAATATGCCTATTTTGGATTACTCCAAATT
GACACATTATTTGTACATATATATAATATCTCAACAATTAAGTTCTTTTT
ATTACATATAGTAAATACAATAAATTAAGAAGTCAGAAAATTATCCAAAAATT
TTTAACATGAAATCCATTAGTTTCAACAATTAATTAATTTGAACTAAAAATCTTATATCT
GCCCTTCCCGAGAAAGAGAAAATTTTTTTATTTTTGTAAAGGTCGATGGGGAAAATAAGA
CTCCCCACCACACCACCAAAATCTGAGTGAAAATATACTAAAAAAATTTTTTTAGAATTC
AGAAAACGGAAGAATTCTTCTTTTAGACATCTTATCTTATAATCTTCTAATTAAG
AGTCTATTTCATATTGATTAGAATAGGGACTACCAATTGTTAATTTTATATTAACTTTGA
AATTCACAAATTATTCCAATATTTTAGGACTTATTTGTTTGTCGTACAAAAAAACTTTTT
GAATTCCCGGTAGAAAGAGATTTCCCTAATGACAAAGCTTTTAACGCTGCCCAAAATCCT
TTCCTTTTCCAAATAT
>HD11
ATAGCGGCTTGCTCGACTCATAATAGCTTATTTATATTCAATCGTCGAGATTGAAC
AAGTCAATTTGAAGGTTCATTAGTTTCATTTAGGGTGTCCGGTTTATTTATCTTAAGGC
TTTGACGTAGTTTATCCTATTCTAAAAAACAACTCTTGCAACTAGATAATTCTTTCGATA
GAATCATTTTTTTTTTACTTTTATTGTCATTATTTCTGGTTTATCTGATTTCAAAATTTC
AGACAAAAATCAATTTTCTAAATGAATCCAAAATATGCCTATTTTGGATTACTCCAAATT
GACACATTATTTGTACATATATATAATATCTCAACAATTAAGTTCTTTTT
ATTACATATAGTAAATACAATAAATTAAGAAGTCAGAAAATTATCCAAAAATT
TTTAACATGAAATCCATTAGTTTCAACAATTAATTAATTTGAACTAAAAATCTTATATCT
GCCCTTCCCGAGAAAGAGAAAATTTTTTTATTTTTGTAAAGGTCGATGGGGAAAATAAGA
CTCCCCACCACACCACCAAAATCTGAGTGAAAATATACTAAAAAAATTTTTTTAGAATTC
AGAAAACGGAAGAATTCTTCTTTTAGACATCTTATCTTATAATCTTCTAATTAAG
AGTCTATTTCATATTGATTAGAATAGGGACTACCAATTGTTAATTTTATATTAACTTTGA
AATTCACAAATTATTCCAATATTTTAGGACTTATTTGTTTGTCGTACAAAAAAACTTTTT
GAATTCCCGGTAGAAAGAGATTTCCCTAATGACAAAGCTTTTAACGCTGCCCAAAATCCT
TTCCTTTTCCAAATAT
>HD12
ATAGCGGCTTGCTCGACTCATAATAGCTTATTTATATTCAATCGTCGAGATTGAAC
AAGTCAATTTGAAGGTTCATTAGTTTCATTTAGGGTGTCCGGTTTATTTATCTTAAGGC
TTTGACGTAGTTTATCCTATTCTAAAAAACAACTCTTGCAACTAGATAATTCTTTCGATA
GAATCATTTTTTTTTTACTTTTATTGTCATTATTTCTGGTTTATCTGATTTCAAAATTTC
AGACAAAAATCAATTTTCTAAATGAATCCAAAATATGCCTATTTTGGATTACTCCAAATT
GACACATTATTTGTACATATATATAATATCTCAACAATTAAGTTCTTTTT
ATTACATATAGTAAATACAATAAATTAAGAAGTCAGAAAATTATCCAAAAATT
TTTAACATGAAATCCATTAGTTTCAACAATTAATTAATTTGAACTAAAAATCTTATATCT
GCCCTTCCCGAGAAAGAGAAAATTTTTTTATTTTTGTAAAGGTCGATGGGGAAAATAAGA
CTCCCCACCACACCACCAAAATCTGAGTGAAAATATACTAAAAAAATTTTTTTAGAATTC
AGAAAACGGAAGAATTCTTCTTTTAGACATCTTATCTTATAATCTTCTAATTAAG
AGTCTATTTCATATTGATTAGAATAGGGACTACCAATTGTTAATTTTATATTAACTTTGA
AATTCACAAATTATTCCAATATTTTAGGACTTATTTGTTTGTCGTACAAAAAAACTTTTT
GAATTCCCGGTAGAAAGAGATTTCCCTAATGACAAAGCTTTTAACGCTGCCCAAAATCCT
TTCCTTTTCCAAATAT
>HD13
ATAGCGGCTTGCTCGACTCATAATAGCTTATTTATATTCAATCGTCGAGATTGAAC
AAGTCAATTTGAAGGTTCATTAGTTTCATTTAGGGTGTCCGGTTTATTTATCTTAAGGC
TTTGACGTAGTTTATCCTATTCTAAAAAACAACTCTTGCAACTAGATAATTCTTTCGATA
GAATCATTTTTTTTTTACTTTTATTGTCATTATTTCTGGTTTATCTGATTTCAAAATTTC
AGACAAAAATCAATTTTCTAAATGAATCCAAAATATGCCTATTTTGGATTACTCCAAATT
GACACATTATTTGTACATATATATAATATCTCAACAATTAAGTTCTTTTT
ATTACATATAGTAAATACAATAAATTAAGAAGTCAGAAAATTATCCAAAAATT
TTTAACATGAAATCCATTAGTTTCAACAATTAATTAATTTGAACTAAAAATCTTATATCT
GCCCTTCCCGAGAAAGAGAAAATTTTTTTATTTTTGTAAAGGTCGATGGGGAAAATAAGA
CTCCCCACCACACCACCAAAATCTGAGTGAAAATATACTAAAAAAATTTTTTTAGAATTC
AGAAAACGGAAGAATTCTTCTTTTAGACATCTTATCTTATAATCTTCTAATTAAG
AGTCTATTTCATATTGATTAGAATAGGGACTACCAATTGTTAATTTTATATTAACTTTGA
AATTCACAAATTATTCCAATATTTTAGGACTTATTTGTTTGTCGTACAAAAAAACTTTTT
GAATTCCCGGTAGAAAGAGATTTCCCTAATGACAAAGCTTTTAACGCTGCCCAAAATCCT
TTCCTTTTCCAAATAT
>HD14
ATAGCGGCTTGCTCGACTCATAATAGCTTATTTATATTCAATCGTCGAGATTGAAC
AAGTCAATTTGAAGGTTCATTAGTTTCATTTAGGGTGTCCGGTTTATTTATCTTAAGGC
TTTGACGTAGTTTATCCTATTCTAAAAAACAACTCTTGCAACTAGATAATTCTTTCGATA
GAATCATTTTTTTTTTACTTTTATTGTCATTATTTCTGGTTTATCTGATTTCAAAATTTC
AGACAAAAATCAATTTTCTAAATGAATCCAAAATATGCCTATTTTGGATTACTCCAAATT
GACACATTATTTGTACATATATATAATATCTCAACAATTAAGTTCTTTTT
ATTACATATAGTAAATACAATAAATTAAGAAGTCAGAAAATTATCCAAAAATT
TTTAACATGAAATCCATTAGTTTCAACAATTAATTAATTTGAACTAAAAATCTTATATCT
GCCCTTCCCGAGAAAGAGAAAATTTTTTTATTTTTGTAAAGGTCGATGGGGAAAATAAGA
CTCCCCACCACACCACCAAAATCTGAGTGAAAATATACTAAAAAAATTTTTTTAGAATTC
AGAAAACGGAAGAATTCTTCTTTTAGACATCTTATCTTATAATCTTCTAATTAAG
AGTCTATTTCATATTGATTAGAATAGGGACTACCAATTGTTAATTTTATATTAACTTTGA
AATTCACAAATTATTCCAATATTTTAGGACTTATTTGTTTGTCGTACAAAAAAACTTTTT
GAATTCCCGGTAGAAAGAGATTTCCCTAATGACAAAGCTTTTAACGCTGCCCAAAATCCT
TTCCTTTTCCAAATAT
>HD15
ATAGCGGCTTGCTCGACTCATAATAGCTTATTTATATTCAATCGTCGAGATTGAAC
AAGTCAATTTGAAGGTTCATTAGTTTCATTTAGGGTGTCCGGTTTATTTATCTTAAGGC
TTTGACGTAGTTTATCCTATTCTAAAAAACAACTCTTGCAACTAGATAATTCTTTCGATA
GAATCATTTTTTTTTTACTTTTATTGTCATTATTTCTGGTTTATCTGATTTCAAAATTTC
AGACAAAAATCAATTTTCTAAATGAATCCAAAATATGCCTATTTTGGATTACTCCAAATT
GACACATTATTTGTACATATATATAATATCTCAACAATTAAGTTCTTTTT
ATTACATATAGTAAATACAATAAATTAAGAAGTCAGAAAATTATCCAAAAATT
TTTAACATGAAATCCATTAGTTTCAACAATTAATTAATTTGAACTAAAAATCTTATATCT
GCCCTTCCCGAGAAAGAGAAAATTTTTTTATTTTTGTAAAGGTCGATGGGGAAAATAAGA
CTCCCCACCACACCACCAAAATCTGAGTGAAAATATACTAAAAAAATTTTTTTAGAATTC
AGAAAACGGAAGAATTCTTCTTTTAGACATCTTATCTTATAATCTTCTAATTAAG
AGTCTATTTCATATTGATTAGAATAGGGACTACCAATTGTTAATTTTATATTAACTTTGA
AATTCACAAATTATTCCAATATTTTAGGACTTATTTGTTTGTCGTACAAAAAAACTTTTT
GAATTCCCGGTAGAAAGAGATTTCCCTAATGACAAAGCTTTTAACGCTGCCCAAAATCCT
TTCCTTTTCCAAATAT
>HD16
ATAGCGGCTTGCTCGACTCATAATAGCTTATTTATATTCAATCGTCGAGATTGAAC
AAGTCAATTTGAAGGTTCATTAGTTTCATTTAGGGTGTCCGGTTTATTTATCTTAAGGC
TTTGACGTAGTTTATCCTATTCTAAAAAACAACTCTTGCAACTAGATAATTCTTTCGATA
GAATCATTTTTTTTTTACTTTTATTGTCATTATTTCTGGTTTATCTGATTTCAAAATTTC
AGACAAAAATCAATTTTCTAAATGAATCCAAAATATGCCTATTTTGGATTACTCCAAATT
GACACATTATTTGTACATATATATAATATCTCAACAATTAAGTTCTTTTT
ATTACATATAGTAAATACAATAAATTAAGAAGTCAGAAAATTATCCAAAAATT
TTTAACATGAAATCCATTAGTTTCAACAATTAATTAATTTGAACTAAAAATCTTATATCT
GCCCTTCCCGAGAAAGAGAAAATTTTTTTATTTTTGTAAAGGTCGATGGGGAAAATAAGA
CTCCCCACCACACCACCAAAATCTGAGTGAAAATATACTAAAAAAATTTTTTTAGAATTC
AGAAAACGGAAGAATTCTTCTTTTAGACATCTTATCTTATAATCTTCTAATTAAG
AGTCTATTTCATATTGATTAGAATAGGGACTACCAATTGTTAATTTTATATTAACTTTGA
AATTCACAAATTATTCCAATATTTTAGGACTTATTTGTTTGTCGTACAAAAAAACTTTTT
GAATTCCCGGTAGAAAGAGATTTCCCTAATGACAAAGCTTTTAACGCTGCCCAAAATCCT
TTCCTTTTCCAAATAT
>HD17
ATAGCGGCTTGCTCGACTCATAATAGCTTATTTATATTCAATCGTCGAGATTGAAC
AAGTCAATTTGAAGGTTCATTAGTTTCATTTAGGGTGTCCGGTTTATTTATCTTAAGGC
TTTGACGTAGTTTATCCTATTCTAAAAAACAACTCTTGCAACTAGATAATTCTTTCGATA
GAATCATTTTTTTTTTACTTTTATTGTCATTATTTCTGGTTTATCTGATTTCAAAATTTC
AGACAAAAATCAATTTTCTAAATGAATCCAAAATATGCCTATTTTGGATTACTCCAAATT
GACACATTATTTGTACATATATATAATATCTCAACAATTAAGTTCTTTTT
ATTACATATAGTAAATACAATAAATTAAGAAGTCAGAAAATTATCCAAAAATT
TTTAACATGAAATCCATTAGTTTCAACAATTAATTAATTTGAACTAAAAATCTTATATCT
GCCCTTCCCGAGAAAGAGAAAATTTTTTTATTTTTGTAAAGGTCGATGGGGAAAATAAGA
CTCCCCACCACACCACCAAAATCTGAGTGAAAATATACTAAAAAAATTTTTTTAGAATTC
AGAAAACGGAAGAATTCTTCTTTTAGACATCTTATCTTATAATCTTCTAATTAAG
AGTCTATTTCATATTGATTAGAATAGGGACTACCAATTGTTAATTTTATATTAACTTTGA
AATTCACAAATTATTCCAATATTTTAGGACTTATTTGTTTGTCGTACAAAAAAACTTTTT
GAATTCCCGGTAGAAAGAGATTTCCCTAATGACAAAGCTTTTAACGCTGCCCAAAATCCT
TTCCTTTTCCAAATAT
>HD18
ATAGCGGCTTGCTCGACTCATAATAGCTTATTTATATTCAATCGTCGAGATTGAAC
AAGTCAATTTGAAGGTTCATTAGTTTCATTTAGGGTGTCCGGTTTATTTATCTTAAGGC
TTTGACGTAGTTTATCCTATTCTAAAAAACAACTCTTGCAACTAGATAATTCTTTCGATA
GAATCATTTTTTTTTTACTTTTATTGTCATTATTTCTGGTTTATCTGATTTCAAAATTTC
AGACAAAAATCAATTTTCTAAATGAATCCAAAATATGCCTATTTTGGATTACTCCAAATT
GACACATTATTTGTACATATATATAATATCTCAACAATTAAGTTCTTTTT
ATTACATATAGTAAATACAATAAATTAAGAAGTCAGAAAATTATCCAAAAATT
TTTAACATGAAATCCATTAGTTTCAACAATTAATTAATTTGAACTAAAAATCTTATATCT
GCCCTTCCCGAGAAAGAGAAAATTTTTTTATTTTTGTAAAGGTCGATGGGGAAAATAAGA
CTCCCCACCACACCACCAAAATCTGAGTGAAAATATACTAAAAAAATTTTTTTAGAATTC
AGAAAACGGAAGAATTCTTCTTTTAGACATCTTATCTTATAATCTTCTAATTAAG
AGTCTATTTCATATTGATTAGAATAGGGACTACCAATTGTTAATTTTATATTAACTTTGA
AATTCACAAATTATTCCAATATTTTAGGACTTATTTGTTTGTCGTACAAAAAAACTTTTT
GAATTCCCGGTAGAAAGAGATTTCCCTAATGACAAAGCTTTTAACGCTGCCCAAAATCCT
TTCCTTTTCCAAATAT
>HD19
ATAGCGGCTTGCTCGACTCATAATAGCTTATTTATATTCAATCGTCGAGATTGAAC
AAGTCAATTTGAAGGTTCATTAGTTTCATTTAGGGTGTCCGGTTTATTTATCTTAAGGC
TTTGACGTAGTTTATCCTATTCTAAAAAACAACTCTTGCAACTAGATAATTCTTTCGATA
GAATCATTTTTTTTTTACTTTTATTGTCATTATTTCTGGTTTATCTGATTTCAAAATTTC
AGACAAAAATCAATTTTCTAAATGAATCCAAAATATGCCTATTTTGGATTACTCCAAATT
GACACATTATTTGTACATATATATAATATCTCAACAATTAAGTTCTTTTT
ATTACATATAGTAAATACAATAAATTAAGAAGTCAGAAAATTATCCAAAAATT
TTTAACATGAAATCCATTAGTTTCAACAATTAATTAATTTGAACTAAAAATCTTATATCT
GCCCTTCCCGAGAAAGAGAAAATTTTTTTATTTTTGTAAAGGTCGATGGGGAAAATAAGA
CTCCCCACCACACCACCAAAATCTGAGTGAAAATATACTAAAAAAATTTTTTTAGAATTC
AGAAAACGGAAGAATTCTTCTTTTAGACATCTTATCTTATAATCTTCTAATTAAG
AGTCTATTTCATATTGATTAGAATAGGGACTACCAATTGTTAATTTTATATTAACTTTGA
AATTCACAAATTATTCCAATATTTTAGGACTTATTTGTTTGTCGTACAAAAAAACTTTTT
GAATTCCCGGTAGAAAGAGATTTCCCTAATGACAAAGCTTTTAACGCTGCCCAAAATCCT
TTCCTTTTCCAAATAT
>HD2
ATAGCGGCTTGCTCGACTCATAATAGCTTATTTATATTCAATCGTCGAGATTGAAC
AAGTCAATTTGAAGGTTCATTAGTTTCATTTAGGGTGTCCGGTTTATTTATCTTAAGGC
TTTGACGTAGTTTATCCTATTCTAAAAAACAACTCTTGCAACTAGATAATTCTTTCGATA
GAATCATTTTTTTTTTACTTTTATTGTCATTATTTCTGGTTTATCTGATTTCAAAATTTC
AGACAAAAATCAATTTTCTAAATGAATCCAAAATATGCCTATTTTGGATTACTCCAAATT
GACACATTATTTGTACATATATATAATATCTCAACAATTAAGTTCTTTTT
ATTACATATAGTAAATACAATAAATTAAGAAGTCAGAAAATTATCCAAAAATT
TTTAACATGAAATCCATTAGTTTCAACAATTAATTAATTTGAACTAAAAATCTTATATCT
GCCCTTCCCGAGAAAGAGAAAATTTTTTTATTTTTGTAAAGGTCGATGGGGAAAATAAGA
CTCCCCACCACACCACCAAAATCTGAGTGAAAATATACTAAAAAAATTTTTTTAGAATTC
AGAAAACGGAAGAATTCTTCTTTTAGACATCTTATCTTATAATCTTCTAATTAAG
AGTCTATTTCATATTGATTAGAATAGGGACTACCAATTGTTAATTTTATATTAACTTTGA
AATTCACAAATTATTCCAATATTTTAGGACTTATTTGTTTGTCGTACAAAAAAACTTTTT
GAATTCCCGGTAGAAAGAGATTTCCCTAATGACAAAGCTTTTAACGCTGCCCAAAATCCT
TTCCTTTTCCAAATAT
>HD20
ATAGCGGCTTGCTCGACTCATAATAGCTTATTTATATTCAATCGTCGAGATTGAAC
AAGTCAATTTGAAGGTTCATTAGTTTCATTTAGGGTGTCCGGTTTATTTATCTTAAGGC
TTTGACGTAGTTTATCCTATTCTAAAAAACAACTCTTGCAACTAGATAATTCTTTCGATA
GAATCATTTTTTTTTTACTTTTATTGTCATTATTTCTGGTTTATCTGATTTCAAAATTTC
AGACAAAAATCAATTTTCTAAATGAATCCAAAATATGCCTATTTTGGATTACTCCAAATT
GACACATTATTTGTACATATATATAATATCTCAACAATTAAGTTCTTTTT
ATTACATATAGTAAATACAATAAATTAAGAAGTCAGAAAATTATCCAAAAATT
TTTAACATGAAATCCATTAGTTTCAACAATTAATTAATTTGAACTAAAAATCTTATATCT
GCCCTTCCCGAGAAAGAGAAAATTTTTTTATTTTTGTAAAGGTCGATGGGGAAAATAAGA
CTCCCCACCACACCACCAAAATCTGAGTGAAAATATACTAAAAAAATTTTTTTAGAATTC
AGAAAACGGAAGAATTCTTCTTTTAGACATCTTATCTTATAATCTTCTAATTAAG
AGTCTATTTCATATTGATTAGAATAGGGACTACCAATTGTTAATTTTATATTAACTTTGA
AATTCACAAATTATTCCAATATTTTAGGACTTATTTGTTTGTCGTACAAAAAAACTTTTT
GAATTCCCGGTAGAAAGAGATTTCCCTAATGACAAAGCTTTTAACGCTGCCCAAAATCCT
TTCCTTTTCCAAATAT
>HD3
ATAGCGGCTTGCTCGACTCATAATAGCTTATTTATATTCAATCGTCGAGATTGAAC
AAGTCAATTTGAAGGTTCATTAGTTTCATTTAGGGTGTCCGGTTTATTTATCTTAAGGC
TTTGACGTAGTTTATCCTATTCTAAAAAACAACTCTTGCAACTAGATAATTCTTTCGATA
GAATCATTTTTTTTTTACTTTTATTGTCATTATTTCTGGTTTATCTGATTTCAAAATTTC
AGACAAAAATCAATTTTCTAAATGAATCCAAAATATGCCTATTTTGGATTACTCCAAATT
GACACATTATTTGTACATATATATAATATCTCAACAATTAAGTTCTTTTT
ATTACATATAGTAAATACAATAAATTAAGAAGTCAGAAAATTATCCAAAAATT
TTTAACATGAAATCCATTAGTTTCAACAATTAATTAATTTGAACTAAAAATCTTATATCT
GCCCTTCCCGAGAAAGAGAAAATTTTTTTATTTTTGTAAAGGTCGATGGGGAAAATAAGA
CTCCCCACCACACCACCAAAATCTGAGTGAAAATATACTAAAAAAATTTTTTTAGAATTC
AGAAAACGGAAGAATTCTTCTTTTAGACATCTTATCTTATAATCTTCTAATTAAG
AGTCTATTTCATATTGATTAGAATAGGGACTACCAATTGTTAATTTTATATTAACTTTGA
AATTCACAAATTATTCCAATATTTTAGGACTTATTTGTTTGTCGTACAAAAAAACTTTTT
GAATTCCCGGTAGAAAGAGATTTCCCTAATGACAAAGCTTTTAACGCTGCCCAAAATCCT
TTCCTTTTCCAAATAT
>HD4
ATAGCGGCTTGCTCGACTCATAATAGCTTATTTATATTCAATCGTCGAGATTGAAC
AAGTCAATTTGAAGGTTCATTAGTTTCATTTAGGGTGTCCGGTTTATTTATCTTAAGGC
TTTGACGTAGTTTATCCTATTCTAAAAAACAACTCTTGCAACTAGATAATTCTTTCGATA
GAATCATTTTTTTTTTACTTTTATTGTCATTATTTCTGGTTTATCTGATTTCAAAATTTC
AGACAAAAATCAATTTTCTAAATGAATCCAAAATATGCCTATTTTGGATTACTCCAAATT
GACACATTATTTGTACATATATATAATATCTCAACAATTAAGTTCTTTTT
ATTACATATAGTAAATACAATAAATTAAGAAGTCAGAAAATTATCCAAAAATT
TTTAACATGAAATCCATTAGTTTCAACAATTAATTAATTTGAACTAAAAATCTTATATCT
GCCCTTCCCGAGAAAGAGAAAATTTTTTTATTTTTGTAAAGGTCGATGGGGAAAATAAGA
CTCCCCACCACACCACCAAAATCTGAGTGAAAATATACTAAAAAAATTTTTTTAGAATTC
AGAAAACGGAAGAATTCTTCTTTTAGACATCTTATCTTATAATCTTCTAATTAAG
AGTCTATTTCATATTGATTAGAATAGGGACTACCAATTGTTAATTTTATATTAACTTTGA
AATTCACAAATTATTCCAATATTTTAGGACTTATTTGTTTGTCGTACAAAAAAACTTTTT
GAATTCCCGGTAGAAAGAGATTTCCCTAATGACAAAGCTTTTAACGCTGCCCAAAATCCT
TTCCTTTTCCAAATAT
>HD5
ATAGCGGCTTGCTCGACTCATAATAGCTTATTTATATTCAATCGTCGAGATTGAAC
AAGTCAATTTGAAGGTTCATTAGTTTCATTTAGGGTGTCCGGTTTATTTATCTTAAGGC
TTTGACGTAGTTTATCCTATTCTAAAAAACAACTCTTGCAACTAGATAATTCTTTCGATA
GAATCATTTTTTTTTTACTTTTATTGTCATTATTTCTGGTTTATCTGATTTCAAAATTTC
AGACAAAAATCAATTTTCTAAATGAATCCAAAATATGCCTATTTTGGATTACTCCAAATT
GACACATTATTTGTACATATATATAATATCTCAACAATTAAGTTCTTTTT
ATTACATATAGTAAATACAATAAATTAAGAAGTCAGAAAATTATCCAAAAATT
TTTAACATGAAATCCATTAGTTTCAACAATTAATTAATTTGAACTAAAAATCTTATATCT
GCCCTTCCCGAGAAAGAGAAAATTTTTTTATTTTTGTAAAGGTCGATGGGGAAAATAAGA
CTCCCCACCACACCACCAAAATCTGAGTGAAAATATACTAAAAAAATTTTTTTAGAATTC
AGAAAACGGAAGAATTCTTCTTTTAGACATCTTATCTTATAATCTTCTAATTAAG
AGTCTATTTCATATTGATTAGAATAGGGACTACCAATTGTTAATTTTATATTAACTTTGA
AATTCACAAATTATTCCAATATTTTAGGACTTATTTGTTTGTCGTACAAAAAAACTTTTT
GAATTCCCGGTAGAAAGAGATTTCCCTAATGACAAAGCTTTTAACGCTGCCCAAAATCCT
TTCCTTTTCCAAATAT
>HD6
ATAGCGGCTTGCTCGACTCATAATAGCTTATTTATATTCAATCGTCGAGATTGAAC
AAGTCAATTTGAAGGTTCATTAGTTTCATTTAGGGTGTCCGGTTTATTTATCTTAAGGC
TTTGACGTAGTTTATCCTATTCTAAAAAACAACTCTTGCAACTAGATAATTCTTTCGATA
GAATCATTTTTTTTTTACTTTTATTGTCATTATTTCTGGTTTATCTGATTTCAAAATTTC
AGACAAAAATCAATTTTCTAAATGAATCCAAAATATGCCTATTTTGGATTACTCCAAATT
GACACATTATTTGTACATATATATAATATCTCAACAATTAAGTTCTTTTT
ATTACATATAGTAAATACAATAAATTAAGAAGTCAGAAAATTATCCAAAAATT
TTTAACATGAAATCCATTAGTTTCAACAATTAATTAATTTGAACTAAAAATCTTATATCT
GCCCTTCCCGAGAAAGAGAAAATTTTTTTATTTTTGTAAAGGTCGATGGGGAAAATAAGA
CTCCCCACCACACCACCAAAATCTGAGTGAAAATATACTAAAAAAATTTTTTTAGAATTC
AGAAAACGGAAGAATTCTTCTTTTAGACATCTTATCTTATAATCTTCTAATTAAG
AGTCTATTTCATATTGATTAGAATAGGGACTACCAATTGTTAATTTTATATTAACTTTGA
AATTCACAAATTATTCCAATATTTTAGGACTTATTTGTTTGTCGTACAAAAAAACTTTTT
GAATTCCCGGTAGAAAGAGATTTCCCTAATGACAAAGCTTTTAACGCTGCCCAAAATCCT
TTCCTTTTCCAAATAT
>HD7
ATAGCGGCTTGCTCGACTCATAATAGCTTATTTATATTCAATCGTCGAGATTGAAC
AAGTCAATTTGAAGGTTCATTAGTTTCATTTAGGGTGTCCGGTTTATTTATCTTAAGGC
TTTGACGTAGTTTATCCTATTCTAAAAAACAACTCTTGCAACTAGATAATTCTTTCGATA
GAATCATTTTTTTTTTACTTTTATTGTCATTATTTCTGGTTTATCTGATTTCAAAATTTC
AGACAAAAATCAATTTTCTAAATGAATCCAAAATATGCCTATTTTGGATTACTCCAAATT
GACACATTATTTGTACATATATATAATATCTCAACAATTAAGTTCTTTTT
ATTACATATAGTAAATACAATAAATTAAGAAGTCAGAAAATTATCCAAAAATT
TTTAACATGAAATCCATTAGTTTCAACAATTAATTAATTTGAACTAAAAATCTTATATCT
GCCCTTCCCGAGAAAGAGAAAATTTTTTTATTTTTGTAAAGGTCGATGGGGAAAATAAGA
CTCCCCACCACACCACCAAAATCTGAGTGAAAATATACTAAAAAAATTTTTTTAGAATTC
AGAAAACGGAAGAATTCTTCTTTTAGACATCTTATCTTATAATCTTCTAATTAAG
AGTCTATTTCATATTGATTAGAATAGGGACTACCAATTGTTAATTTTATATTAACTTTGA
AATTCACAAATTATTCCAATATTTTAGGACTTATTTGTTTGTCGTACAAAAAAACTTTTT
GAATTCCCGGTAGAAAGAGATTTCCCTAATGACAAAGCTTTTAACGCTGCCCAAAATCCT
TTCCTTTTCCAAATAT
>HD8
ATAGCGGCTTGCTCGACTCATAATAGCTTATTTATATTCAATCGTCGAGATTGAAC
AAGTCAATTTGAAGGTTCATTAGTTTCATTTAGGGTGTCCGGTTTATTTATCTTAAGGC
TTTGACGTAGTTTATCCTATTCTAAAAAACAACTCTTGCAACTAGATAATTCTTTCGATA
GAATCATTTTTTTTTTACTTTTATTGTCATTATTTCTGGTTTATCTGATTTCAAAATTTC
AGACAAAAATCAATTTTCTAAATGAATCCAAAATATGCCTATTTTGGATTACTCCAAATT
GACACATTATTTGTACATATATATAATATCTCAACAATTAAGTTCTTTTT
ATTACATATAGTAAATACAATAAATTAAGAAGTCAGAAAATTATCCAAAAATT
TTTAACATGAAATCCATTAGTTTCAACAATTAATTAATTTGAACTAAAAATCTTATATCT
GCCCTTCCCGAGAAAGAGAAAATTTTTTTATTTTTGTAAAGGTCGATGGGGAAAATAAGA
CTCCCCACCACACCACCAAAATCTGAGTGAAAATATACTAAAAAAATTTTTTTAGAATTC
AGAAAACGGAAGAATTCTTCTTTTAGACATCTTATCTTATAATCTTCTAATTAAG
AGTCTATTTCATATTGATTAGAATAGGGACTACCAATTGTTAATTTTATATTAACTTTGA
AATTCACAAATTATTCCAATATTTTAGGACTTATTTGTTTGTCGTACAAAAAAACTTTTT
GAATTCCCGGTAGAAAGAGATTTCCCTAATGACAAAGCTTTTAACGCTGCCCAAAATCCT
TTCCTTTTCCAAATAT
>HD9
ATAGCGGCTTGCTCGACTCATAATAGCTTATTTATATTCAATCGTCGAGATTGAAC
AAGTCAATTTGAAGGTTCATTAGTTTCATTTAGGGTGTCCGGTTTATTTATCTTAAGGC
TTTGACGTAGTTTATCCTATTCTAAAAAACAACTCTTGCAACTAGATAATTCTTTCGATA
GAATCATTTTTTTTTTACTTTTATTGTCATTATTTCTGGTTTATCTGATTTCAAAATTTC
AGACAAAAATCAATTTTCTAAATGAATCCAAAATATGCCTATTTTGGATTACTCCAAATT
GACACATTATTTGTACATATATATAATATCTCAACAATTAAGTTCTTTTT
ATTACATATAGTAAATACAATAAATTAAGAAGTCAGAAAATTATCCAAAAATT
TTTAACATGAAATCCATTAGTTTCAACAATTAATTAATTTGAACTAAAAATCTTATATCT
GCCCTTCCCGAGAAAGAGAAAATTTTTTTATTTTTGTAAAGGTCGATGGGGAAAATAAGA
CTCCCCACCACACCACCAAAATCTGAGTGAAAATATACTAAAAAAATTTTTTTAGAATTC
AGAAAACGGAAGAATTCTTCTTTTAGACATCTTATCTTATAATCTTCTAATTAAG
AGTCTATTTCATATTGATTAGAATAGGGACTACCAATTGTTAATTTTATATTAACTTTGA
AATTCACAAATTATTCCAATATTTTAGGACTTATTTGTTTGTCGTACAAAAAAACTTTTT
GAATTCCCGGTAGAAAGAGATTTCCCTAATGACAAAGCTTTTAACGCTGCCCAAAATCCT
TTCCTTTTCCAAATAT
>HL10
ATAGCGGCTTGCTCGAACTCATAATAGCCTATTTATATTCAATCGTCGAGATTGAACAAG
TTAATTCAATCAAATAAGTTTTTTTTAGTAAAGATTCAAATTGATAAAAAAACTAGTTCA
AAAGTCAATTTGAAGGTTCATTAGTTTCATTTAGGGTGTCCGGTTTATTTATCTTAAGGC
TTTGACGTAGTTTATCCTATTCTAAAAAACAACTCTTGCAACTAGATAATTCTTTCGATA
GAATCATTTTTTTTACTTTTATTGTCATTATTTCTGGTTTATCTGATTTCAAAATTTC
AGACAAAAATCAATTTTCTAAATGAATCCAAAATATGCCTATTTTGGATTACTCCAAATT
GACACATTATTTGTACATATATATAATATCTCAACAATTAAGTTCTTTTTATGT
TAAATACATTACATATAGTAAATACAATAAATTAAGAAGTCAGAAAATTATCCAAAAATT
TTTAACATGAAATCCATTAGTTTCAACAATTAATTAATTTGAACTAAAAATATTATATCT
GCCCTTCCCGAGAAAGAGAAAAATTTTTTATTTTTGTAAAGGTCGATGGGGAAAATAAGA
CTCCCCACCACACCACCAAAATCTGAGTGAAAATATACTAAAAAAATTTTTTTAGAATTC
AGAAAACGGAAGAATTCTTCTTTTAGACATCTTATCTTATAATCTTATAATTAAG
AGTCTATTTCATATTGATTAGAATAGGGACTACCAATTGTTAATTTTATATTAACTTTGA
AATTCACAAATTATTCCAATATTTTAGGACTTATTTGTTTGTCGTACAAAAAAACTTTTT
GAATTCCCGGTAGAAAGAGATTTCCCTAATGACAAAGCTTTTAACGCTGCCCAAAATCCT
TTCCTTTTCCAAATAT
>HL4
ATAGCGGCTTGCTCGAACTCATAATAGCCTATTTATATTCAATCGTCGAGATTGAACAAG
TTAATTCAATCAAATAAGTTTTTTTTAGTAAAGATTCAAATTGATAAAAAAACTAGTTCA
AAAGTCAATTTGAAGGTTCATTAGTTTCATTTAGGGTGTCCGGTTTATTTATCTTAAGGC
TTTGACGTAGTTTATCCTATTCTAAAAAACAACTCTTGCAACTAGATAATTCTTTCGATA
GAATCATTTTTTTTACTTTTATTGTCATTATTTCTGGTTTATCTGATTTCAAAATTTC
AGACAAAAATCAATTTTCTAAATGAATCCAAAATATGCCTATTTTGGATTACTCCAAATT
GACACATTATTTGTACATATATATAATATCTCAACAATTAAGTTCTTTTTATGT
TAAATACATTACATATAGTAAATACAATAAATTAAGAAGTCAGAAAATTATCCAAAAATT
TTTAACATGAAATCCATTAGTTTCAACAATTAATTAATTTGAACTAAAAATATTATATCT
GCCCTTCCCGAGAAAGAGAAAAATTTTTTATTTTTGTAAAGGTCGATGGGGAAAATAAGA
CTCCCCACCACACCACCAAAATCTGAGTGAAAATATACTAAAAAAATTTTTTTAGAATTC
AGAAAACGGAAGAATTCTTCTTTTAGACATCTTATCTTATAATCTTATAATTAAG
AGTCTATTTCATATTGATTAGAATAGGGACTACCAATTGTTAATTTTATATTAACTTTGA
AATTCACAAATTATTCCAATATTTTAGGACTTATTTGTTTGTCGTACAAAAAAACTTTTT
GAATTCCCGGTAGAAAGAGATTTCCCTAATGACAAAGCTTTTAACGCTGCCCAAAATCCT
TTCCTTTTCCAAATAT
>HL5
ATAGCGGCTTGCTCGAACTCATAATAGCCTATTTATATTCAATCGTCGAGATTGAACAAG
TTAATTCAATCAAATAAGTTTTTTTTAGTAAAGATTCAAATTGATAAAAAAACTAGTTCA
AAAGTCAATTTGAAGGTTCATTAGTTTCATTTAGGGTGTCCGGTTTATTTATCTTAAGGC
TTTGACGTAGTTTATCCTATTCTAAAAAACAACTCTTGCAACTAGATAATTCTTTCGATA
GAATCATTTTTTTTACTTTTATTGTCATTATTTCTGGTTTATCTGATTTCAAAATTTC
AGACAAAAATCAATTTTCTAAATGAATCCAAAATATGCCTATTTTGGATTACTCCAAATT
GACACATTATTTGTACATATATATAATATCTCAACAATTAAGTTCTTTTTATGT
TAAATACATTACATATAGTAAATACAATAAATTAAGAAGTCAGAAAATTATCCAAAAATT
TTTAACATGAAATCCATTAGTTTCAACAATTAATTAATTTGAACTAAAAATATTATATCT
GCCCTTCCCGAGAAAGAGAAAAATTTTTTATTTTTGTAAAGGTCGATGGGGAAAATAAGA
CTCCCCACCACACCACCAAAATCTGAGTGAAAATATACTAAAAAAATTTTTTTAGAATTC
AGAAAACGGAAGAATTCTTCTTTTAGACATCTTATCTTATAATCTTATAATTAAG
AGTCTATTTCATATTGATTAGAATAGGGACTACCAATTGTTAATTTTATATTAACTTTGA
AATTCACAAATTATTCCAATATTTTAGGACTTATTTGTTTGTCGTACAAAAAAACTTTTT
GAATTCCCGGTAGAAAGAGATTTCCCTAATGACAAAGCTTTTAACGCTGCCCAAAATCCT
TTCCTTTTCCAAATAT
>HL6
ATAGCGGCTTGCTCGAACTCATAATAGCCTATTTATATTCAATCGTCGAGATTGAACAAG
TTAATTCAATCAAATAAGTTTTTTTTAGTAAAGATTCAAATTGATAAAAAAACTAGTTCA
AAAGTCAATTTGAAGGTTCATTAGTTTCATTTAGGGTGTCCGGTTTATTTATCTTAAGGC
TTTGACGTAGTTTATCCTATTCTAAAAAACAACTCTTGCAACTAGATAATTCTTTCGATA
GAATCATTTTTTTTACTTTTATTGTCATTATTTCTGGTTTATCTGATTTCAAAATTTC
AGACAAAAATCAATTTTCTAAATGAATCCAAAATATGCCTATTTTGGATTACTCCAAATT
GACACATTATTTGTACATATATATAATATCTCAACAATTAAGTTCTTTTTATGT
TAAATACATTACATATAGTAAATACAATAAATTAAGAAGTCAGAAAATTATCCAAAAATT
TTTAACATGAAATCCATTAGTTTCAACAATTAATTAATTTGAACTAAAAATATTATATCT
GCCCTTCCCGAGAAAGAGAAAAATTTTTTATTTTTGTAAAGGTCGATGGGGAAAATAAGA
CTCCCCACCACACCACCAAAATCTGAGTGAAAATATACTAAAAAAATTTTTTTAGAATTC
AGAAAACGGAAGAATTCTTCTTTTAGACATCTTATCTTATAATCTTATAATTAAG
AGTCTATTTCATATTGATTAGAATAGGGACTACCAATTGTTAATTTTATATTAACTTTGA
AATTCACAAATTATTCCAATATTTTAGGACTTATTTGTTTGTCGTACAAAAAAACTTTTT
GAATTCCCGGTAGAAAGAGATTTCCCTAATGACAAAGCTTTTAACGCTGCCCAAAATCCT
TTCCTTTTCCAAATAT
>HL7
ATAGCGGCTTGCTCGAACTCATAATAGCCTATTTATATTCAATCGTCGAGATTGAACAAG
TTAATTCAATCAAATAAGTTTTTTTTAGTAAAGATTCAAATTGATAAAAAAACTAGTTCA
AAAGTCAATTTGAAGGTTCATTAGTTTCATTTAGGGTGTCCGGTTTATTTATCTTAAGGC
TTTGACGTAGTTTATCCTATTCTAAAAAACAACTCTTGCAACTAGATAATTCTTTCGATA
GAATCATTTTTTTTACTTTTATTGTCATTATTTCTGGTTTATCTGATTTCAAAATTTC
AGACAAAAATCAATTTTCTAAATGAATCCAAAATATGCCTATTTTGGATTACTCCAAATT
GACACATTATTTGTACATATATATAATATCTCAACAATTAAGTTCTTTTTATGT
TAAATACATTACATATAGTAAATACAATAAATTAAGAAGTCAGAAAATTATCCAAAAATT
TTTAACATGAAATCCATTAGTTTCAACAATTAATTAATTTGAACTAAAAATATTATATCT
GCCCTTCCCGAGAAAGAGAAAAATTTTTTATTTTTGTAAAGGTCGATGGGGAAAATAAGA
CTCCCCACCACACCACCAAAATCTGAGTGAAAATATACTAAAAAAATTTTTTTAGAATTC
AGAAAACGGAAGAATTCTTCTTTTAGACATCTTATCTTATAATCTTATAATTAAG
AGTCTATTTCATATTGATTAGAATAGGGACTACCAATTGTTAATTTTATATTAACTTTGA
AATTCACAAATTATTCCAATATTTTAGGACTTATTTGTTTGTCGTACAAAAAAACTTTTT
GAATTCCCGGTAGAAAGAGATTTCCCTAATGACAAAGCTTTTAACGCTGCCCAAAATCCT
TTCCTTTTCCAAATAT
>HL8
ATAGCGGCTTGCTCGAACTCATAATAGCCTATTTATATTCAATCGTCGAGATTGAACAAG
TTAATTCAATCAAATAAGTTTTTTTTAGTAAAGATTCAAATTGATAAAAAAACTAGTTCA
AAAGTCAATTTGAAGGTTCATTAGTTTCATTTAGGGTGTCCGGTTTATTTATCTTAAGGC
TTTGACGTAGTTTATCCTATTCTAAAAAACAACTCTTGCAACTAGATAATTCTTTCGATA
GAATCATTTTTTTTACTTTTATTGTCATTATTTCTGGTTTATCTGATTTCAAAATTTC
AGACAAAAATCAATTTTCTAAATGAATCCAAAATATGCCTATTTTGGATTACTCCAAATT
GACACATTATTTGTACATATATATAATATCTCAACAATTAAGTTCTTTTTATGT
TAAATACATTACATATAGTAAATACAATAAATTAAGAAGTCAGAAAATTATCCAAAAATT
TTTAACATGAAATCCATTAGTTTCAACAATTAATTAATTTGAACTAAAAATATTATATCT
GCCCTTCCCGAGAAAGAGAAAAATTTTTTATTTTTGTAAAGGTCGATGGGGAAAATAAGA
CTCCCCACCACACCACCAAAATCTGAGTGAAAATATACTAAAAAAATTTTTTTAGAATTC
AGAAAACGGAAGAATTCTTCTTTTAGACATCTTATCTTATAATCTTATAATTAAG
AGTCTATTTCATATTGATTAGAATAGGGACTACCAATTGTTAATTTTATATTAACTTTGA
AATTCACAAATTATTCCAATATTTTAGGACTTATTTGTTTGTCGTACAAAAAAACTTTTT
GAATTCCCGGTAGAAAGAGATTTCCCTAATGACAAAGCTTTTAACGCTGCCCAAAATCCT
TTCCTTTTCCAAATAT
>HM1
ATAGCGGCTTGCTCGACTCATAATAGCTTATTTATATTCAATCGTCGAGATTGAAC
AAGTCAATTTGAAGGTTCATTAGTTTCATTTAGGGTGTCCGGTTTATTTATCTTAAGGC
TTTGACGTAGTTTATCCTATTCTAAAAAACAACTCTTGCAACTAGATAATTCTTTCGATA
GAATCATTTTTTTTTTACTTTTATTGTCATTATTTCTGGTTTATCTGATTTCAAAATTTC
AGACAAAAATCAATTTTCTAAATGAATCCAAAATATGCCTATTTTGGATTACTCCAAATT
GACACATTATTTGTACATATATATAATATCTCAACAATTAAGTTCTTTTT
ATTACATATAGTAAATACAATAAATTAAGAAGTCAGAAAATTATCCAAAAATT
TTTAACATGAAATCCATTAGTTTCAACAATTAATTAATTTGAACTAAAAATCTTATATCT
GCCCTTCCCGAGAAAGAGAAAATTTTTTTATTTTTGTAAAGGTCGATGGGGAAAATAAGA
CTCCCCACCACACCACCAAAATCTGAGTGAAAATATACTAAAAAAATTTTTTTAGAATTC
AGAAAACGGAAGAATTCTTCTTTTAGACATCTTATCTTATAATCTTCTAATTAAG
AGTCTATTTCATATTGATTAGAATAGGGACTACCAATTGTTAATTTTATATTAACTTTGA
AATTCACAAATTATTCCAATATTTTAGGACTTATTTGTTTGTCGTACAAAAAAACTTTTT
GAATTCCCGGTAGAAAGAGATTTCCCTAATGACAAAGCTTTTAACGCTGCCCAAAATCCT
TTCCTTTTCCAAATAT
>HM10
ATAGCGGCTTGCTCGACTCATAATAGCTTATTTATATTCAATCGTCGAGATTGAAC
AAGTCAATTTGAAGGTTCATTAGTTTCATTTAGGGTGTCCGGTTTATTTATCTTAAGGC
TTTGACGTAGTTTATCCTATTCTAAAAAACAACTCTTGCAACTAGATAATTCTTTCGATA
GAATCATTTTTTTTTTACTTTTATTGTCATTATTTCTGGTTTATCTGATTTCAAAATTTC
AGACAAAAATCAATTTTCTAAATGAATCCAAAATATGCCTATTTTGGATTACTCCAAATT
GACACATTATTTGTACATATATATAATATCTCAACAATTAAGTTCTTTTT
ATTACATATAGTAAATACAATAAATTAAGAAGTCAGAAAATTATCCAAAAATT
TTTAACATGAAATCCATTAGTTTCAACAATTAATTAATTTGAACTAAAAATCTTATATCT
GCCCTTCCCGAGAAAGAGAAAATTTTTTTATTTTTGTAAAGGTCGATGGGGAAAATAAGA
CTCCCCACCACACCACCAAAATCTGAGTGAAAATATACTAAAAAAATTTTTTTAGAATTC
AGAAAACGGAAGAATTCTTCTTTTAGACATCTTATCTTATAATCTTCTAATTAAG
AGTCTATTTCATATTGATTAGAATAGGGACTACCAATTGTTAATTTTATATTAACTTTGA
AATTCACAAATTATTCCAATATTTTAGGACTTATTTGTTTGTCGTACAAAAAAACTTTTT
GAATTCCCGGTAGAAAGAGATTTCCCTAATGACAAAGCTTTTAACGCTGCCCAAAATCCT
TTCCTTTTCCAAATAT
>HM2 
ATAGCGGCTTGCTCGACTCATAATAGCCTATTTATATTCAATCGTCGAGATTGAACAAG
TTAATTCAATCAAATAAGTTTTTTTTAGTAAAGATTCAAATTGATAAAAAAACTAGTTCA
AAAGTCAATTTGAAGGTTCATTAGTTTCATTTAGGGTGTCCGGTTTATTTATCTTAAGGC
TTTGACGTAGTTTATCCTATTCTAAAAAACAACTCTTGCAACTAGATAATTCTTTCGATA
GAATCATTTTTTTTACTTTTATTGTCATTATTTCTGGTTTATCTGATTTCAAAATTTC
AGACAAAAATCAATTTTCTAAATGAATCCAAAATATGCCTATTTTGGATTACTCCAAATT
GACACATTATTTGTACATATATATAATAATAATATCTCAACAATTAAGTTCTTTTTATGT
TAAATACATTACATATAGTAAATACAATAAATTAAGAAGTCAGAAAATTATCCAAAAATT
TTTAACATGAAATCCATTAGTTTCAACAATTAATTAATTTGAACTAAAAATCTTATATCT
GCCCTTCCCGAGAAAGAGAAAAATTTTTTATTTTTGTAAAGGTCGATGGGGAAAATAAGA
CTCCCCACCACACCACCAAAATCTGAGTGAAAATATACTAAAAAATTTTTTTTAGAATTC
AGAAAACGGAAGAATTCTTCTTTTAGACATCTTATCTTATAATCTTATAATATAATTAAG
AGTCTATTTCATATTGATTAGAATAGGGACTACCAATTGTTAATTTTATATTAACTTTGA
AATTCACAAATTATTCCAATATTTTAGGACTTATTTGTTTGTCGTACAAAAAAACTTTTT
GAATTCCCGGTAGAAAGAGATTTCCCTAATGACAAAGCTTTTAACGCTGCCCAAAATCCT
TTCCTTTTCCAAATAT
>HM3
ATAGCGGCTTGCTCGACTCATAATAGCTTATTTATATTCAATCGTCGAGATTGAAC
AAGTCAATTTGAAGGTTCATTAGTTTCATTTAGGGTGTCCGGTTTATTTATCTTAAGGC
TTTGACGTAGTTTATCCTATTCTAAAAAACAACTCTTGCAACTAGATAATTCTTTCGATA
GAATCATTTTTTTTTTACTTTTATTGTCATTATTTCTGGTTTATCTGATTTCAAAATTTC
AGACAAAAATCAATTTTCTAAATGAATCCAAAATATGCCTATTTTGGATTACTCCAAATT
GACACATTATTTGTACATATATATAATATCTCAACAATTAAGTTCTTTTT
ATTACATATAGTAAATACAATAAATTAAGAAGTCAGAAAATTATCCAAAAATT
TTTAACATGAAATCCATTAGTTTCAACAATTAATTAATTTGAACTAAAAATCTTATATCT
GCCCTTCCCGAGAAAGAGAAAATTTTTTTATTTTTGTAAAGGTCGATGGGGAAAATAAGA
CTCCCCACCACACCACCAAAATCTGAGTGAAAATATACTAAAAAAATTTTTTTAGAATTC
AGAAAACGGAAGAATTCTTCTTTTAGACATCTTATCTTATAATCTTCTAATTAAG
AGTCTATTTCATATTGATTAGAATAGGGACTACCAATTGTTAATTTTATATTAACTTTGA
AATTCACAAATTATTCCAATATTTTAGGACTTATTTGTTTGTCGTACAAAAAAACTTTTT
GAATTCCCGGTAGAAAGAGATTTCCCTAATGACAAAGCTTTTAACGCTGCCCAAAATCCT
TTCCTTTTCCAAATAT
>HM4
ATAGCGGCTTGCTCGACTCATAATAGCTTATTTATATTCAATCGTCGAGATTGAAC
AAGTCAATTTGAAGGTTCATTAGTTTCATTTAGGGTGTCCGGTTTATTTATCTTAAGGC
TTTGACGTAGTTTATCCTATTCTAAAAAACAACTCTTGCAACTAGATAATTCTTTCGATA
GAATCATTTTTTTTTTACTTTTATTGTCATTATTTCTGGTTTATCTGATTTCAAAATTTC
AGACAAAAATCAATTTTCTAAATGAATCCAAAATATGCCTATTTTGGATTACTCCAAATT
GACACATTATTTGTACATATATATAATATCTCAACAATTAAGTTCTTTTT
ATTACATATAGTAAATACAATAAATTAAGAAGTCAGAAAATTATCCAAAAATT
TTTAACATGAAATCCATTAGTTTCAACAATTAATTAATTTGAACTAAAAATCTTATATCT
GCCCTTCCCGAGAAAGAGAAAATTTTTTTATTTTTGTAAAGGTCGATGGGGAAAATAAGA
CTCCCCACCACACCACCAAAATCTGAGTGAAAATATACTAAAAAAATTTTTTTAGAATTC
AGAAAACGGAAGAATTCTTCTTTTAGACATCTTATCTTATAATCTTCTAATTAAG
AGTCTATTTCATATTGATTAGAATAGGGACTACCAATTGTTAATTTTATATTAACTTTGA
AATTCACAAATTATTCCAATATTTTAGGACTTATTTGTTTGTCGTACAAAAAAACTTTTT
GAATTCCCGGTAGAAAGAGATTTCCCTAATGACAAAGCTTTTAACGCTGCCCAAAATCCT
TTCCTTTTCCAAATAT
>HM5
ATAGCGGCTTGCTCGACTCATAATAGCCTATTTATATTCAATCGTCGAGATTGAACAAG
TTAATTCAATCAAATAAGTTTTTTTTAGTAAAGATTCAAATTGATAAAAAAACTAGTTCA
AAAGTCAATTTGAAGGTTCATTAGTTTCATTTAGGGTGTCCGGTTTATTTATCTTAAGGC
TTTGACGTAGTTTATCCTATTCTAAAAAACAACTCTTGCAACTAGATAATTCTTTCGATA
GAATCATTTTTTTTACTTTTATTGTCATTATTTCTGGTTTATCTGATTTCAAAATTTC
AGACAAAAATCAATTTTCTAAATGAATCCAAAATATGCCTATTTTGGATTACTCCAAATT
GACACATTATTTGTACATATATATAATAATAATATCTCAACAATTAAGTTCTTTTTATGT
TAAATACATTACATATAGTAAATACAATAAATTAAGAAGTCAGAAAATTATCCAAAAATT
TTTAACATGAAATCCATTAGTTTCAACAATTAATTAATTTGAACTAAAAATCTTATATCT
GCCCTTCCCGAGAAAGAGAAAAATTTTTTATTTTTGTAAAGGTCGATGGGGAAAATAAGA
CTCCCCACCACACCACCAAAATCTGAGTGAAAATATACTAAAAAATTTTTTTTAGAATTC
AGAAAACGGAAGAATTCTTCTTTTAGACATCTTATCTTATAATCTTATAATATAATTAAG
AGTCTATTTCATATTGATTAGAATAGGGACTACCAATTGTTAATTTTATATTAACTTTGA
AATTCACAAATTATTCCAATATTTTAGGACTTATTTGTTTGTCGTACAAAAAAACTTTTT
GAATTCCCGGTAGAAAGAGATTTCCCTAATGACAAAGCTTTTAACGCTGCCCAAAATCCT
TTCCTTTTCCAAATAT
>HM6
ATAGCGGCTTGCTCGACTCATAATAGCTTATTTATATTCAATCGTCGAGATTGAAC
AAGTCAATTTGAAGGTTCATTAGTTTCATTTAGGGTGTCCGGTTTATTTATCTTAAGGC
TTTGACGTAGTTTATCCTATTCTAAAAAACAACTCTTGCAACTAGATAATTCTTTCGATA
GAATCATTTTTTTTTTACTTTTATTGTCATTATTTCTGGTTTATCTGATTTCAAAATTTC
AGACAAAAATCAATTTTCTAAATGAATCCAAAATATGCCTATTTTGGATTACTCCAAATT
GACACATTATTTGTACATATATATAATATCTCAACAATTAAGTTCTTTTT
ATTACATATAGTAAATACAATAAATTAAGAAGTCAGAAAATTATCCAAAAATT
TTTAACATGAAATCCATTAGTTTCAACAATTAATTAATTTGAACTAAAAATCTTATATCT
GCCCTTCCCGAGAAAGAGAAAATTTTTTTATTTTTGTAAAGGTCGATGGGGAAAATAAGA
CTCCCCACCACACCACCAAAATCTGAGTGAAAATATACTAAAAAAATTTTTTTAGAATTC
AGAAAACGGAAGAATTCTTCTTTTAGACATCTTATCTTATAATCTTCTAATTAAG
AGTCTATTTCATATTGATTAGAATAGGGACTACCAATTGTTAATTTTATATTAACTTTGA
AATTCACAAATTATTCCAATATTTTAGGACTTATTTGTTTGTCGTACAAAAAAACTTTTT
GAATTCCCGGTAGAAAGAGATTTCCCTAATGACAAAGCTTTTAACGCTGCCCAAAATCCT
TTCCTTTTCCAAATAT
>HM7
ATAGCGGCTTGCTCGACTCATAATAGCTTATTTATATTCAATCGTCGAGATTGAAC
AAGTCAATTTGAAGGTTCATTAGTTTCATTTAGGGTGTCCGGTTTATTTATCTTAAGGC
TTTGACGTAGTTTATCCTATTCTAAAAAACAACTCTTGCAACTAGATAATTCTTTCGATA
GAATCATTTTTTTTTTACTTTTATTGTCATTATTTCTGGTTTATCTGATTTCAAAATTTC
AGACAAAAATCAATTTTCTAAATGAATCCAAAATATGCCTATTTTGGATTACTCCAAATT
GACACATTATTTGTACATATATATAATATCTCAACAATTAAGTTCTTTTT
ATTACATATAGTAAATACAATAAATTAAGAAGTCAGAAAATTATCCAAAAATT
TTTAACATGAAATCCATTAGTTTCAACAATTAATTAATTTGAACTAAAAATCTTATATCT
GCCCTTCCCGAGAAAGAGAAAATTTTTTTATTTTTGTAAAGGTCGATGGGGAAAATAAGA
CTCCCCACCACACCACCAAAATCTGAGTGAAAATATACTAAAAAAATTTTTTTAGAATTC
AGAAAACGGAAGAATTCTTCTTTTAGACATCTTATCTTATAATCTTCTAATTAAG
AGTCTATTTCATATTGATTAGAATAGGGACTACCAATTGTTAATTTTATATTAACTTTGA
AATTCACAAATTATTCCAATATTTTAGGACTTATTTGTTTGTCGTACAAAAAAACTTTTT
GAATTCCCGGTAGAAAGAGATTTCCCTAATGACAAAGCTTTTAACGCTGCCCAAAATCCT
TTCCTTTTCCAAATAT
>HM8
ATAGCGGCTTGCTCGACTCATAATAGCCTATTTATATTCAATCGTCGAGATTGAACAAG
TTAATTCAATCAAATAAGTTTTTTTTAGTAAAGATTCAAATTGATAAAAAAACTAGTTCA
AAAGTCAATTTGAAGGTTCATTAGTTTCATTTAGGGTGTCCGGTTTATTTATCTTAAGGC
TTTGACGTAGTTTATCCTATTCTAAAAAACAACTCTTGCAACTAGATAATTCTTTCGATA
GAATCATTTTTTTTACTTTTATTGTCATTATTTCTGGTTTATCTGATTTCAAAATTTC
AGACAAAAATCAATTTTCTAAATGAATCCAAAATATGCCTATTTTGGATTACTCCAAATT
GACACATTATTTGTACATATATATAATAATAATATCTCAACAATTAAGTTCTTTTTATGT
TAAATACATTACATATAGTAAATACAATAAATTAAGAAGTCAGAAAATTATCCAAAAATT
TTTAACATGAAATCCATTAGTTTCAACAATTAATTAATTTGAACTAAAAATCTTATATCT
GCCCTTCCCGAGAAAGAGAAAAATTTTTTATTTTTGTAAAGGTCGATGGGGAAAATAAGA
CTCCCCACCACACCACCAAAATCTGAGTGAAAATATACTAAAAAATTTTTTTTAGAATTC
AGAAAACGGAAGAATTCTTCTTTTAGACATCTTATCTTATAATCTTATAATATAATTAAG
AGTCTATTTCATATTGATTAGAATAGGGACTACCAATTGTTAATTTTATATTAACTTTGA
AATTCACAAATTATTCCAATATTTTAGGACTTATTTGTTTGTCGTACAAAAAAACTTTTT
GAATTCCCGGTAGAAAGAGATTTCCCTAATGACAAAGCTTTTAACGCTGCCCAAAATCCT
TTCCTTTTCCAAATAT
>HM9
ATAGCGGCTTGCTCGACTCATAATAGCCTATTTATATTCAATCGTCGAGATTGAACAAG
TTAATTCAATCAAATAAGTTTTTTTTAGTAAAGATTCAAATTGATAAAAAAACTAGTTCA
AAAGTCAATTTGAAGGTTCATTAGTTTCATTTAGGGTGTCCGGTTTATTTATCTTAAGGC
TTTGACGTAGTTTATCCTATTCTAAAAAACAACTCTTGCAACTAGATAATTCTTTCGATA
GAATCATTTTTTTTACTTTTATTGTCATTATTTCTGGTTTATCTGATTTCAAAATTTC
AGACAAAAATCAATTTTCTAAATGAATCCAAAATATGCCTATTTTGGATTACTCCAAATT
GACACATTATTTGTACATATATATAATAATAATATCTCAACAATTAAGTTCTTTTTATGT
TAAATACATTACATATAGTAAATACAATAAATTAAGAAGTCAGAAAATTATCCAAAAATT
TTTAACATGAAATCCATTAGTTTCAACAATTAATTAATTTGAACTAAAAATCTTATATCT
GCCCTTCCCGAGAAAGAGAAAAATTTTTTATTTTTGTAAAGGTCGATGGGGAAAATAAGA
CTCCCCACCACACCACCAAAATCTGAGTGAAAATATACTAAAAAATTTTTTTTAGAATTC
AGAAAACGGAAGAATTCTTCTTTTAGACATCTTATCTTATAATCTTATAATATAATTAAG
AGTCTATTTCATATTGATTAGAATAGGGACTACCAATTGTTAATTTTATATTAACTTTGA
AATTCACAAATTATTCCAATATTTTAGGACTTATTTGTTTGTCGTACAAAAAAACTTTTT
GAATTCCCGGTAGAAAGAGATTTCCCTAATGACAAAGCTTTTAACGCTGCCCAAAATCCT
TTCCTTTTCCAAATAT
>HP1
ATAGCGGCTTGCTCGACTCATAATAGCCTATTTATATTCAATCGTCGAGATTGAACAAG
TTAATTCAATCAAATAAGTTTTTTTTAGTAAAGATTCAAATTGATAAAAAAACTAGTTCA
AAAGTCAATTTGAAGGTTCATTAGTTTCATTTAGGGTGTCCGGTTTATTTATCTTAAGGC
TTTGACGTAGTTTATCCTATTCTAAAAAACAACTCTTGCAACTAGATAATTCTTTCGATA
GAATCATTTTTTTTACTTTTATTGTCATTATTTCTGGTTTATCTGATTTCAAAATTTC
AGACAAAAATCAATTTTCTAAATGAATCCAAAATATGCCTATTTTGGATTACTCCAAATT
GACACATTATTTGTACATATATATAATAATAATATCTCAACAATTAAGTTCTTTTTATGT
TAAATACATTACATATAGTAAATACAATAAATTAAGAAGTCAGAAAATTATCCAAAAATT
TTTAACATGAAATCCATTAGTTTCAACAATTAATTAATTTGAACTAAAAATCTTATATCT
GCCCTTCCCGAGAAAGAGAAAAATTTTTTATTTTTGTAAAGGTCGATGGGGAAAATAAGA
CTCCCCACCACACCACCAAAATCTGAGTGAAAATATACTAAAAAATTTTTTTTAGAATTC
AGAAAACGGAAGAATTCTTCTTTTAGACATCTTATCTTATAATCTTATAATATAATTAAG
AGTCTATTTCATATTGATTAGAATAGGGACTACCAATTGTTAATTTTATATTAACTTTGA
AATTCACAAATTATTCCAATATTTTAGGACTTATTTGTTTGTCGTACAAAAAAACTTTTT
GAATTCCCGGTAGAAAGAGATTTCCCTAATGACAAAGCTTTTAACGCTGCCCAAAATCCT
TTCCTTTTCCAAATAT
>HP10
ATAGCGGCTTGCTCGACTCATAATAGCCTATTTATATTCAATCGTCGAGATTGAACAAG
TTAATTCAATCAAATAAGTTTTTTTTAGTAAAGATTCAAATTGATAAAAAAACTAGTTCA
AAAGTCAATTTGAAGGTTCATTAGTTTCATTTAGGGTGTCCGGTTTATTTATCTTAAGGC
TTTGACGTAGTTTATCCTATTCTAAAAAACAACTCTTGCAACTAGATAATTCTTTCGATA
GAATCATTTTTTTTACTTTTATTGTCATTATTTCTGGTTTATCTGATTTCAAAATTTC
AGACAAAAATCAATTTTCTAAATGAATCCAAAATATGCCTATTTTGGATTACTCCAAATT
GACACATTATTTGTACATATATATAATAATAATATCTCAACAATTAAGTTCTTTTTATGT
TAAATACATTACATATAGTAAATACAATAAATTAAGAAGTCAGAAAATTATCCAAAAATT
TTTAACATGAAATCCATTAGTTTCAACAATTAATTAATTTGAACTAAAAATCTTATATCT
GCCCTTCCCGAGAAAGAGAAAAATTTTTTATTTTTGTAAAGGTCGATGGGGAAAATAAGA
CTCCCCACCACACCACCAAAATCTGAGTGAAAATATACTAAAAAATTTTTTTTAGAATTC
AGAAAACGGAAGAATTCTTCTTTTAGACATCTTATCTTATAATCTTATAATATAATTAAG
AGTCTATTTCATATTGATTAGAATAGGGACTACCAATTGTTAATTTTATATTAACTTTGA
AATTCACAAATTATTCCAATATTTTAGGACTTATTTGTTTGTCGTACAAAAAAACTTTTT
GAATTCCCGGTAGAAAGAGATTTCCCTAATGACAAAGCTTTTAACGCTGCCCAAAATCCT
TTCCTTTTCCAAATAT
>HP11
ATAGCGGCTTGCTCGACTCATAATAGCCTATTTATATTCAATCGTCGAGATTGAACAAG
TTAATTCAATCAAATAAGTTTTTTTTAGTAAAGATTCAAATTGATAAAAAAACTAGTTCA
AAAGTCAATTTGAAGGTTCATTAGTTTCATTTAGGGTGTCCGGTTTATTTATCTTAAGGC
TTTGACGTAGTTTATCCTATTCTAAAAAACAACTCTTGCAACTAGATAATTCTTTCGATA
GAATCATTTTTTTTACTTTTATTGTCATTATTTCTGGTTTATCTGATTTCAAAATTTC
AGACAAAAATCAATTTTCTAAATGAATCCAAAATATGCCTATTTTGGATTACTCCAAATT
GACACATTATTTGTACATATATATAATAATAATATCTCAACAATTAAGTTCTTTTTATGT
TAAATACATTACATATAGTAAATACAATAAATTAAGAAGTCAGAAAATTATCCAAAAATT
TTTAACATGAAATCCATTAGTTTCAACAATTAATTAATTTGAACTAAAAATCTTATATCT
GCCCTTCCCGAGAAAGAGAAAAATTTTTTATTTTTGTAAAGGTCGATGGGGAAAATAAGA
CTCCCCACCACACCACCAAAATCTGAGTGAAAATATACTAAAAAATTTTTTTTAGAATTC
AGAAAACGGAAGAATTCTTCTTTTAGACATCTTATCTTATAATCTTATAATATAATTAAG
AGTCTATTTCATATTGATTAGAATAGGGACTACCAATTGTTAATTTTATATTAACTTTGA
AATTCACAAATTATTCCAATATTTTAGGACTTATTTGTTTGTCGTACAAAAAAACTTTTT
GAATTCCCGGTAGAAAGAGATTTCCCTAATGACAAAGCTTTTAACGCTGCCCAAAATCCT
TTCCTTTTCCAAATAT
>HP12
ATAGCGGCTTGCTCGACTCATAATAGCCTATTTATATTCAATCGTCGAGATTGAACAAG
TTAATTCAATCAAATAAGTTTTTTTTAGTAAAGATTCAAATTGATAAAAAAACTAGTTCA
AAAGTCAATTTGAAGGTTCATTAGTTTCATTTAGGGTGTCCGGTTTATTTATCTTAAGGC
TTTGACGTAGTTTATCCTATTCTAAAAAACAACTCTTGCAACTAGATAATTCTTTCGATA
GAATCATTTTTTTTACTTTTATTGTCATTATTTCTGGTTTATCTGATTTCAAAATTTC
AGACAAAAATCAATTTTCTAAATGAATCCAAAATATGCCTATTTTGGATTACTCCAAATT
GACACATTATTTGTACATATATATAATAATAATATCTCAACAATTAAGTTCTTTTTATGT
TAAATACATTACATATAGTAAATACAATAAATTAAGAAGTCAGAAAATTATCCAAAAATT
TTTAACATGAAATCCATTAGTTTCAACAATTAATTAATTTGAACTAAAAATCTTATATCT
GCCCTTCCCGAGAAAGAGAAAAATTTTTTATTTTTGTAAAGGTCGATGGGGAAAATAAGA
CTCCCCACCACACCACCAAAATCTGAGTGAAAATATACTAAAAAATTTTTTTTAGAATTC
AGAAAACGGAAGAATTCTTCTTTTAGACATCTTATCTTATAATCTTATAATATAATTAAG
AGTCTATTTCATATTGATTAGAATAGGGACTACCAATTGTTAATTTTATATTAACTTTGA
AATTCACAAATTATTCCAATATTTTAGGACTTATTTGTTTGTCGTACAAAAAAACTTTTT
GAATTCCCGGTAGAAAGAGATTTCCCTAATGACAAAGCTTTTAACGCTGCCCAAAATCCT
TTCCTTTTCCAAATAT
>HP13
ATAGCGGCTTGCTCGACTCATAATAGCCTATTTATATTCAATCGTCGAGATTGAACAAG
TTAATTCAATCAAATAAGTTTTTTTTAGTAAAGATTCAAATTGATAAAAAAACTAGTTCA
AAAGTCAATTTGAAGGTTCATTAGTTTCATTTAGGGTGTCCGGTTTATTTATCTTAAGGC
TTTGACGTAGTTTATCCTATTCTAAAAAACAACTCTTGCAACTAGATAATTCTTTCGATA
GAATCATTTTTTTTACTTTTATTGTCATTATTTCTGGTTTATCTGATTTCAAAATTTC
AGACAAAAATCAATTTTCTAAATGAATCCAAAATATGCCTATTTTGGATTACTCCAAATT
GACACATTATTTGTACATATATATAATAATAATATCTCAACAATTAAGTTCTTTTTATGT
TAAATACATTACATATAGTAAATACAATAAATTAAGAAGTCAGAAAATTATCCAAAAATT
TTTAACATGAAATCCATTAGTTTCAACAATTAATTAATTTGAACTAAAAATCTTATATCT
GCCCTTCCCGAGAAAGAGAAAAATTTTTTATTTTTGTAAAGGTCGATGGGGAAAATAAGA
CTCCCCACCACACCACCAAAATCTGAGTGAAAATATACTAAAAAATTTTTTTTAGAATTC
AGAAAACGGAAGAATTCTTCTTTTAGACATCTTATCTTATAATCTTATAATATAATTAAG
AGTCTATTTCATATTGATTAGAATAGGGACTACCAATTGTTAATTTTATATTAACTTTGA
AATTCACAAATTATTCCAATATTTTAGGACTTATTTGTTTGTCGTACAAAAAAACTTTTT
GAATTCCCGGTAGAAAGAGATTTCCCTAATGACAAAGCTTTTAACGCTGCCCAAAATCCT
TTCCTTTTCCAAATAT
>HP14
ATAGCGGCTTGCTCGACTCATAATAGCCTATTTATATTCAATCGTCGAGATTGAACAAG
TTAATTCAATCAAATAAGTTTTTTTTAGTAAAGATTCAAATTGATAAAAAAACTAGTTCA
AAAGTCAATTTGAAGGTTCATTAGTTTCATTTAGGGTGTCCGGTTTATTTATCTTAAGGC
TTTGACGTAGTTTATCCTATTCTAAAAAACAACTCTTGCAACTAGATAATTCTTTCGATA
GAATCATTTTTTTTACTTTTATTGTCATTATTTCTGGTTTATCTGATTTCAAAATTTC
AGACAAAAATCAATTTTCTAAATGAATCCAAAATATGCCTATTTTGGATTACTCCAAATT
GACACATTATTTGTACATATATATAATAATAATATCTCAACAATTAAGTTCTTTTTATGT
TAAATACATTACATATAGTAAATACAATAAATTAAGAAGTCAGAAAATTATCCAAAAATT
TTTAACATGAAATCCATTAGTTTCAACAATTAATTAATTTGAACTAAAAATCTTATATCT
GCCCTTCCCGAGAAAGAGAAAAATTTTTTATTTTTGTAAAGGTCGATGGGGAAAATAAGA
CTCCCCACCACACCACCAAAATCTGAGTGAAAATATACTAAAAAATTTTTTTTAGAATTC
AGAAAACGGAAGAATTCTTCTTTTAGACATCTTATCTTATAATCTTATAATATAATTAAG
AGTCTATTTCATATTGATTAGAATAGGGACTACCAATTGTTAATTTTATATTAACTTTGA
AATTCACAAATTATTCCAATATTTTAGGACTTATTTGTTTGTCGTACAAAAAAACTTTTT
GAATTCCCGGTAGAAAGAGATTTCCCTAATGACAAAGCTTTTAACGCTGCCCAAAATCCT
TTCCTTTTCCAAATAT
>HP15
ATAGCGGCTTGCTCGACTCATAATAGCCTATTTATATTCAATCGTCGAGATTGAACAAG
TTAATTCAATCAAATAAGTTTTTTTTAGTAAAGATTCAAATTGATAAAAAAACTAGTTCA
AAAGTCAATTTGAAGGTTCATTAGTTTCATTTAGGGTGTCCGGTTTATTTATCTTAAGGC
TTTGACGTAGTTTATCCTATTCTAAAAAACAACTCTTGCAACTAGATAATTCTTTCGATA
GAATCATTTTTTTTACTTTTATTGTCATTATTTCTGGTTTATCTGATTTCAAAATTTC
AGACAAAAATCAATTTTCTAAATGAATCCAAAATATGCCTATTTTGGATTACTCCAAATT
GACACATTATTTGTACATATATATAATAATAATATCTCAACAATTAAGTTCTTTTTATGT
TAAATACATTACATATAGTAAATACAATAAATTAAGAAGTCAGAAAATTATCCAAAAATT
TTTAACATGAAATCCATTAGTTTCAACAATTAATTAATTTGAACTAAAAATCTTATATCT
GCCCTTCCCGAGAAAGAGAAAAATTTTTTATTTTTGTAAAGGTCGATGGGGAAAATAAGA
CTCCCCACCACACCACCAAAATCTGAGTGAAAATATACTAAAAAATTTTTTTTAGAATTC
AGAAAACGGAAGAATTCTTCTTTTAGACATCTTATCTTATAATCTTATAATATAATTAAG
AGTCTATTTCATATTGATTAGAATAGGGACTACCAATTGTTAATTTTATATTAACTTTGA
AATTCACAAATTATTCCAATATTTTAGGACTTATTTGTTTGTCGTACAAAAAAACTTTTT
GAATTCCCGGTAGAAAGAGATTTCCCTAATGACAAAGCTTTTAACGCTGCCCAAAATCCT
TTCCTTTTCCAAATAT
>HP16
ATAGCGGCTTGCTCGACTCATAATAGCCTATTTATATTCAATCGTCGAGATTGAACAAG
TTAATTCAATCAAATAAGTTTTTTTTAGTAAAGATTCAAATTGATAAAAAAACTAGTTCA
AAAGTCAATTTGAAGGTTCATTAGTTTCATTTAGGGTGTCCGGTTTATTTATCTTAAGGC
TTTGACGTAGTTTATCCTATTCTAAAAAACAACTCTTGCAACTAGATAATTCTTTCGATA
GAATCATTTTTTTTACTTTTATTGTCATTATTTCTGGTTTATCTGATTTCAAAATTTC
AGACAAAAATCAATTTTCTAAATGAATCCAAAATATGCCTATTTTGGATTACTCCAAATT
GACACATTATTTGTACATATATATAATAATAATATCTCAACAATTAAGTTCTTTTTATGT
TAAATACATTACATATAGTAAATACAATAAATTAAGAAGTCAGAAAATTATCCAAAAATT
TTTAACATGAAATCCATTAGTTTCAACAATTAATTAATTTGAACTAAAAATCTTATATCT
GCCCTTCCCGAGAAAGAGAAAAATTTTTTATTTTTGTAAAGGTCGATGGGGAAAATAAGA
CTCCCCACCACACCACCAAAATCTGAGTGAAAATATACTAAAAAATTTTTTTTAGAATTC
AGAAAACGGAAGAATTCTTCTTTTAGACATCTTATCTTATAATCTTATAATATAATTAAG
AGTCTATTTCATATTGATTAGAATAGGGACTACCAATTGTTAATTTTATATTAACTTTGA
AATTCACAAATTATTCCAATATTTTAGGACTTATTTGTTTGTCGTACAAAAAAACTTTTT
GAATTCCCGGTAGAAAGAGATTTCCCTAATGACAAAGCTTTTAACGCTGCCCAAAATCCT
TTCCTTTTCCAAATAT
>HP17
ATAGCGGCTTGCTCGACTCATAATAGCCTATTTATATTCAATCGTCGAGATTGAACAAG
TTAATTCAATCAAATAAGTTTTTTTTAGTAAAGATTCAAATTGATAAAAAAACTAGTTCA
AAAGTCAATTTGAAGGTTCATTAGTTTCATTTAGGGTGTCCGGTTTATTTATCTTAAGGC
TTTGACGTAGTTTATCCTATTCTAAAAAACAACTCTTGCAACTAGATAATTCTTTCGATA
GAATCATTTTTTTTACTTTTATTGTCATTATTTCTGGTTTATCTGATTTCAAAATTTC
AGACAAAAATCAATTTTCTAAATGAATCCAAAATATGCCTATTTTGGATTACTCCAAATT
GACACATTATTTGTACATATATATAATAATAATATCTCAACAATTAAGTTCTTTTTATGT
TAAATACATTACATATAGTAAATACAATAAATTAAGAAGTCAGAAAATTATCCAAAAATT
TTTAACATGAAATCCATTAGTTTCAACAATTAATTAATTTGAACTAAAAATCTTATATCT
GCCCTTCCCGAGAAAGAGAAAAATTTTTTATTTTTGTAAAGGTCGATGGGGAAAATAAGA
CTCCCCACCACACCACCAAAATCTGAGTGAAAATATACTAAAAAATTTTTTTTAGAATTC
AGAAAACGGAAGAATTCTTCTTTTAGACATCTTATCTTATAATCTTATAATATAATTAAG
AGTCTATTTCATATTGATTAGAATAGGGACTACCAATTGTTAATTTTATATTAACTTTGA
AATTCACAAATTATTCCAATATTTTAGGACTTATTTGTTTGTCGTACAAAAAAACTTTTT
GAATTCCCGGTAGAAAGAGATTTCCCTAATGACAAAGCTTTTAACGCTGCCCAAAATCCT
TTCCTTTTCCAAATAT
>HP18
ATAGCGGCTTGCTCGACTCATAATAGCCTATTTATATTCAATCGTCGAGATTGAACAAG
TTAATTCAATCAAATAAGTTTTTTTTAGTAAAGATTCAAATTGATAAAAAAACTAGTTCA
AAAGTCAATTTGAAGGTTCATTAGTTTCATTTAGGGTGTCCGGTTTATTTATCTTAAGGC
TTTGACGTAGTTTATCCTATTCTAAAAAACAACTCTTGCAACTAGATAATTCTTTCGATA
GAATCATTTTTTTTACTTTTATTGTCATTATTTCTGGTTTATCTGATTTCAAAATTTC
AGACAAAAATCAATTTTCTAAATGAATCCAAAATATGCCTATTTTGGATTACTCCAAATT
GACACATTATTTGTACATATATATAATAATAATATCTCAACAATTAAGTTCTTTTTATGT
TAAATACATTACATATAGTAAATACAATAAATTAAGAAGTCAGAAAATTATCCAAAAATT
TTTAACATGAAATCCATTAGTTTCAACAATTAATTAATTTGAACTAAAAATCTTATATCT
GCCCTTCCCGAGAAAGAGAAAAATTTTTTATTTTTGTAAAGGTCGATGGGGAAAATAAGA
CTCCCCACCACACCACCAAAATCTGAGTGAAAATATACTAAAAAATTTTTTTTAGAATTC
AGAAAACGGAAGAATTCTTCTTTTAGACATCTTATCTTATAATCTTATAATATAATTAAG
AGTCTATTTCATATTGATTAGAATAGGGACTACCAATTGTTAATTTTATATTAACTTTGA
AATTCACAAATTATTCCAATATTTTAGGACTTATTTGTTTGTCGTACAAAAAAACTTTTT
GAATTCCCGGTAGAAAGAGATTTCCCTAATGACAAAGCTTTTAACGCTGCCCAAAATCCT
TTCCTTTTCCAAATAT
>HP19
ATAGCGGCTTGCTCGACTCATAATAGCCTATTTATATTCAATCGTCGAGATTGAACAAG
TTAATTCAATCAAATAAGTTTTTTTTAGTAAAGATTCAAATTGATAAAAAAACTAGTTCA
AAAGTCAATTTGAAGGTTCATTAGTTTCATTTAGGGTGTCCGGTTTATTTATCTTAAGGC
TTTGACGTAGTTTATCCTATTCTAAAAAACAACTCTTGCAACTAGATAATTCTTTCGATA
GAATCATTTTTTTTACTTTTATTGTCATTATTTCTGGTTTATCTGATTTCAAAATTTC
AGACAAAAATCAATTTTCTAAATGAATCCAAAATATGCCTATTTTGGATTACTCCAAATT
GACACATTATTTGTACATATATATAATAATAATATCTCAACAATTAAGTTCTTTTTATGT
TAAATACATTACATATAGTAAATACAATAAATTAAGAAGTCAGAAAATTATCCAAAAATT
TTTAACATGAAATCCATTAGTTTCAACAATTAATTAATTTGAACTAAAAATCTTATATCT
GCCCTTCCCGAGAAAGAGAAAAATTTTTTATTTTTGTAAAGGTCGATGGGGAAAATAAGA
CTCCCCACCACACCACCAAAATCTGAGTGAAAATATACTAAAAAATTTTTTTTAGAATTC
AGAAAACGGAAGAATTCTTCTTTTAGACATCTTATCTTATAATCTTATAATATAATTAAG
AGTCTATTTCATATTGATTAGAATAGGGACTACCAATTGTTAATTTTATATTAACTTTGA
AATTCACAAATTATTCCAATATTTTAGGACTTATTTGTTTGTCGTACAAAAAAACTTTTT
GAATTCCCGGTAGAAAGAGATTTCCCTAATGACAAAGCTTTTAACGCTGCCCAAAATCCT
TTCCTTTTCCAAATAT
>HP2
ATAGCGGCTTGCTCGACTCATAATAGCCTATTTATATTCAATCGTCGAGATTGAACAAG
TTAATTCAATCAAATAAGTTTTTTTTAGTAAAGATTCAAATTGATAAAAAAACTAGTTCA
AAAGTCAATTTGAAGGTTCATTAGTTTCATTTAGGGTGTCCGGTTTATTTATCTTAAGGC
TTTGACGTAGTTTATCCTATTCTAAAAAACAACTCTTGCAACTAGATAATTCTTTCGATA
GAATCATTTTTTTTACTTTTATTGTCATTATTTCTGGTTTATCTGATTTCAAAATTTC
AGACAAAAATCAATTTTCTAAATGAATCCAAAATATGCCTATTTTGGATTACTCCAAATT
GACACATTATTTGTACATATATATAATAATAATATCTCAACAATTAAGTTCTTTTTATGT
TAAATACATTACATATAGTAAATACAATAAATTAAGAAGTCAGAAAATTATCCAAAAATT
TTTAACATGAAATCCATTAGTTTCAACAATTAATTAATTTGAACTAAAAATCTTATATCT
GCCCTTCCCGAGAAAGAGAAAAATTTTTTATTTTTGTAAAGGTCGATGGGGAAAATAAGA
CTCCCCACCACACCACCAAAATCTGAGTGAAAATATACTAAAAAATTTTTTTTAGAATTC
AGAAAACGGAAGAATTCTTCTTTTAGACATCTTATCTTATAATCTTATAATATAATTAAG
AGTCTATTTCATATTGATTAGAATAGGGACTACCAATTGTTAATTTTATATTAACTTTGA
AATTCACAAATTATTCCAATATTTTAGGACTTATTTGTTTGTCGTACAAAAAAACTTTTT
GAATTCCCGGTAGAAAGAGATTTCCCTAATGACAAAGCTTTTAACGCTGCCCAAAATCCT
TTCCTTTTCCAAATAT
>HP20
ATAGCGGCTTGCTCGACTCATAATAGCCTATTTATATTCAATCGTCGAGATTGAACAAG
TTAATTCAATCAAATAAGTTTTTTTTAGTAAAGATTCAAATTGATAAAAAAACTAGTTCA
AAAGTCAATTTGAAGGTTCATTAGTTTCATTTAGGGTGTCCGGTTTATTTATCTTAAGGC
TTTGACGTAGTTTATCCTATTCTAAAAAACAACTCTTGCAACTAGATAATTCTTTCGATA
GAATCATTTTTTTTACTTTTATTGTCATTATTTCTGGTTTATCTGATTTCAAAATTTC
AGACAAAAATCAATTTTCTAAATGAATCCAAAATATGCCTATTTTGGATTACTCCAAATT
GACACATTATTTGTACATATATATAATAATAATATCTCAACAATTAAGTTCTTTTTATGT
TAAATACATTACATATAGTAAATACAATAAATTAAGAAGTCAGAAAATTATCCAAAAATT
TTTAACATGAAATCCATTAGTTTCAACAATTAATTAATTTGAACTAAAAATCTTATATCT
GCCCTTCCCGAGAAAGAGAAAAATTTTTTATTTTTGTAAAGGTCGATGGGGAAAATAAGA
CTCCCCACCACACCACCAAAATCTGAGTGAAAATATACTAAAAAATTTTTTTTAGAATTC
AGAAAACGGAAGAATTCTTCTTTTAGACATCTTATCTTATAATCTTATAATATAATTAAG
AGTCTATTTCATATTGATTAGAATAGGGACTACCAATTGTTAATTTTATATTAACTTTGA
AATTCACAAATTATTCCAATATTTTAGGACTTATTTGTTTGTCGTACAAAAAAACTTTTT
GAATTCCCGGTAGAAAGAGATTTCCCTAATGACAAAGCTTTTAACGCTGCCCAAAATCCT
TTCCTTTTCCAAATAT
>HP3
ATAGCGGCTTGCTCGACTCATAATAGCCTATTTATATTCAATCGTCGAGATTGAACAAG
TTAATTCAATCAAATAAGTTTTTTTTAGTAAAGATTCAAATTGATAAAAAAACTAGTTCA
AAAGTCAATTTGAAGGTTCATTAGTTTCATTTAGGGTGTCCGGTTTATTTATCTTAAGGC
TTTGACGTAGTTTATCCTATTCTAAAAAACAACTCTTGCAACTAGATAATTCTTTCGATA
GAATCATTTTTTTTACTTTTATTGTCATTATTTCTGGTTTATCTGATTTCAAAATTTC
AGACAAAAATCAATTTTCTAAATGAATCCAAAATATGCCTATTTTGGATTACTCCAAATT
GACACATTATTTGTACATATATATAATAATAATATCTCAACAATTAAGTTCTTTTTATGT
TAAATACATTACATATAGTAAATACAATAAATTAAGAAGTCAGAAAATTATCCAAAAATT
TTTAACATGAAATCCATTAGTTTCAACAATTAATTAATTTGAACTAAAAATCTTATATCT
GCCCTTCCCGAGAAAGAGAAAAATTTTTTATTTTTGTAAAGGTCGATGGGGAAAATAAGA
CTCCCCACCACACCACCAAAATCTGAGTGAAAATATACTAAAAAATTTTTTTTAGAATTC
AGAAAACGGAAGAATTCTTCTTTTAGACATCTTATCTTATAATCTTATAATATAATTAAG
AGTCTATTTCATATTGATTAGAATAGGGACTACCAATTGTTAATTTTATATTAACTTTGA
AATTCACAAATTATTCCAATATTTTAGGACTTATTTGTTTGTCGTACAAAAAAACTTTTT
GAATTCCCGGTAGAAAGAGATTTCCCTAATGACAAAGCTTTTAACGCTGCCCAAAATCCT
TTCCTTTTCCAAATAT
>HP4
ATAGCGGCTTGCTCGACTCATAATAGCCTATTTATATTCAATCGTCGAGATTGAACAAG
TTAATTCAATCAAATAAGTTTTTTTTAGTAAAGATTCAAATTGATAAAAAAACTAGTTCA
AAAGTCAATTTGAAGGTTCATTAGTTTCATTTAGGGTGTCCGGTTTATTTATCTTAAGGC
TTTGACGTAGTTTATCCTATTCTAAAAAACAACTCTTGCAACTAGATAATTCTTTCGATA
GAATCATTTTTTTTACTTTTATTGTCATTATTTCTGGTTTATCTGATTTCAAAATTTC
AGACAAAAATCAATTTTCTAAATGAATCCAAAATATGCCTATTTTGGATTACTCCAAATT
GACACATTATTTGTACATATATATAATAATAATATCTCAACAATTAAGTTCTTTTTATGT
TAAATACATTACATATAGTAAATACAATAAATTAAGAAGTCAGAAAATTATCCAAAAATT
TTTAACATGAAATCCATTAGTTTCAACAATTAATTAATTTGAACTAAAAATCTTATATCT
GCCCTTCCCGAGAAAGAGAAAAATTTTTTATTTTTGTAAAGGTCGATGGGGAAAATAAGA
CTCCCCACCACACCACCAAAATCTGAGTGAAAATATACTAAAAAATTTTTTTTAGAATTC
AGAAAACGGAAGAATTCTTCTTTTAGACATCTTATCTTATAATCTTATAATATAATTAAG
AGTCTATTTCATATTGATTAGAATAGGGACTACCAATTGTTAATTTTATATTAACTTTGA
AATTCACAAATTATTCCAATATTTTAGGACTTATTTGTTTGTCGTACAAAAAAACTTTTT
GAATTCCCGGTAGAAAGAGATTTCCCTAATGACAAAGCTTTTAACGCTGCCCAAAATCCT
TTCCTTTTCCAAATAT
>HP5
ATAGCGGCTTGCTCGACTCATAATAGCCTATTTATATTCAATCGTCGAGATTGAACAAG
TTAATTCAATCAAATAAGTTTTTTTTAGTAAAGATTCAAATTGATAAAAAAACTAGTTCA
AAAGTCAATTTGAAGGTTCATTAGTTTCATTTAGGGTGTCCGGTTTATTTATCTTAAGGC
TTTGACGTAGTTTATCCTATTCTAAAAAACAACTCTTGCAACTAGATAATTCTTTCGATA
GAATCATTTTTTTTACTTTTATTGTCATTATTTCTGGTTTATCTGATTTCAAAATTTC
AGACAAAAATCAATTTTCTAAATGAATCCAAAATATGCCTATTTTGGATTACTCCAAATT
GACACATTATTTGTACATATATATAATAATAATATCTCAACAATTAAGTTCTTTTTATGT
TAAATACATTACATATAGTAAATACAATAAATTAAGAAGTCAGAAAATTATCCAAAAATT
TTTAACATGAAATCCATTAGTTTCAACAATTAATTAATTTGAACTAAAAATCTTATATCT
GCCCTTCCCGAGAAAGAGAAAAATTTTTTATTTTTGTAAAGGTCGATGGGGAAAATAAGA
CTCCCCACCACACCACCAAAATCTGAGTGAAAATATACTAAAAAATTTTTTTTAGAATTC
AGAAAACGGAAGAATTCTTCTTTTAGACATCTTATCTTATAATCTTATAATATAATTAAG
AGTCTATTTCATATTGATTAGAATAGGGACTACCAATTGTTAATTTTATATTAACTTTGA
AATTCACAAATTATTCCAATATTTTAGGACTTATTTGTTTGTCGTACAAAAAAACTTTTT
GAATTCCCGGTAGAAAGAGATTTCCCTAATGACAAAGCTTTTAACGCTGCCCAAAATCCT
TTCCTTTTCCAAATAT
>HP6
ATAGCGGCTTGCTCGACTCATAATAGCCTATTTATATTCAATCGTCGAGATTGAACAAG
TTAATTCAATCAAATAAGTTTTTTTTAGTAAAGATTCAAATTGATAAAAAAACTAGTTCA
AAAGTCAATTTGAAGGTTCATTAGTTTCATTTAGGGTGTCCGGTTTATTTATCTTAAGGC
TTTGACGTAGTTTATCCTATTCTAAAAAACAACTCTTGCAACTAGATAATTCTTTCGATA
GAATCATTTTTTTTACTTTTATTGTCATTATTTCTGGTTTATCTGATTTCAAAATTTC
AGACAAAAATCAATTTTCTAAATGAATCCAAAATATGCCTATTTTGGATTACTCCAAATT
GACACATTATTTGTACATATATATAATAATAATATCTCAACAATTAAGTTCTTTTTATGT
TAAATACATTACATATAGTAAATACAATAAATTAAGAAGTCAGAAAATTATCCAAAAATT
TTTAACATGAAATCCATTAGTTTCAACAATTAATTAATTTGAACTAAAAATCTTATATCT
GCCCTTCCCGAGAAAGAGAAAAATTTTTTATTTTTGTAAAGGTCGATGGGGAAAATAAGA
CTCCCCACCACACCACCAAAATCTGAGTGAAAATATACTAAAAAATTTTTTTTAGAATTC
AGAAAACGGAAGAATTCTTCTTTTAGACATCTTATCTTATAATCTTATAATATAATTAAG
AGTCTATTTCATATTGATTAGAATAGGGACTACCAATTGTTAATTTTATATTAACTTTGA
AATTCACAAATTATTCCAATATTTTAGGACTTATTTGTTTGTCGTACAAAAAAACTTTTT
GAATTCCCGGTAGAAAGAGATTTCCCTAATGACAAAGCTTTTAACGCTGCCCAAAATCCT
TTCCTTTTCCAAATAT
>HP7
ATAGCGGCTTGCTCGACTCATAATAGCCTATTTATATTCAATCGTCGAGATTGAACAAG
TTAATTCAATCAAATAAGTTTTTTTTAGTAAAGATTCAAATTGATAAAAAAACTAGTTCA
AAAGTCAATTTGAAGGTTCATTAGTTTCATTTAGGGTGTCCGGTTTATTTATCTTAAGGC
TTTGACGTAGTTTATCCTATTCTAAAAAACAACTCTTGCAACTAGATAATTCTTTCGATA
GAATCATTTTTTTTACTTTTATTGTCATTATTTCTGGTTTATCTGATTTCAAAATTTC
AGACAAAAATCAATTTTCTAAATGAATCCAAAATATGCCTATTTTGGATTACTCCAAATT
GACACATTATTTGTACATATATATAATAATAATATCTCAACAATTAAGTTCTTTTTATGT
TAAATACATTACATATAGTAAATACAATAAATTAAGAAGTCAGAAAATTATCCAAAAATT
TTTAACATGAAATCCATTAGTTTCAACAATTAATTAATTTGAACTAAAAATCTTATATCT
GCCCTTCCCGAGAAAGAGAAAAATTTTTTATTTTTGTAAAGGTCGATGGGGAAAATAAGA
CTCCCCACCACACCACCAAAATCTGAGTGAAAATATACTAAAAAATTTTTTTTAGAATTC
AGAAAACGGAAGAATTCTTCTTTTAGACATCTTATCTTATAATCTTATAATATAATTAAG
AGTCTATTTCATATTGATTAGAATAGGGACTACCAATTGTTAATTTTATATTAACTTTGA
AATTCACAAATTATTCCAATATTTTAGGACTTATTTGTTTGTCGTACAAAAAAACTTTTT
GAATTCCCGGTAGAAAGAGATTTCCCTAATGACAAAGCTTTTAACGCTGCCCAAAATCCT
TTCCTTTTCCAAATAT
>HP8
ATAGCGGCTTGCTCGACTCATAATAGCCTATTTATATTCAATCGTCGAGATTGAACAAG
TTAATTCAATCAAATAAGTTTTTTTTAGTAAAGATTCAAATTGATAAAAAAACTAGTTCA
AAAGTCAATTTGAAGGTTCATTAGTTTCATTTAGGGTGTCCGGTTTATTTATCTTAAGGC
TTTGACGTAGTTTATCCTATTCTAAAAAACAACTCTTGCAACTAGATAATTCTTTCGATA
GAATCATTTTTTTTACTTTTATTGTCATTATTTCTGGTTTATCTGATTTCAAAATTTC
AGACAAAAATCAATTTTCTAAATGAATCCAAAATATGCCTATTTTGGATTACTCCAAATT
GACACATTATTTGTACATATATATAATAATAATATCTCAACAATTAAGTTCTTTTTATGT
TAAATACATTACATATAGTAAATACAATAAATTAAGAAGTCAGAAAATTATCCAAAAATT
TTTAACATGAAATCCATTAGTTTCAACAATTAATTAATTTGAACTAAAAATCTTATATCT
GCCCTTCCCGAGAAAGAGAAAAATTTTTTATTTTTGTAAAGGTCGATGGGGAAAATAAGA
CTCCCCACCACACCACCAAAATCTGAGTGAAAATATACTAAAAAATTTTTTTTAGAATTC
AGAAAACGGAAGAATTCTTCTTTTAGACATCTTATCTTATAATCTTATAATATAATTAAG
AGTCTATTTCATATTGATTAGAATAGGGACTACCAATTGTTAATTTTATATTAACTTTGA
AATTCACAAATTATTCCAATATTTTAGGACTTATTTGTTTGTCGTACAAAAAAACTTTTT
GAATTCCCGGTAGAAAGAGATTTCCCTAATGACAAAGCTTTTAACGCTGCCCAAAATCCT
TTCCTTTTCCAAATAT
>HP9
ATAGCGGCTTGCTCGACTCATAATAGCCTATTTATATTCAATCGTCGAGATTGAACAAG
TTAATTCAATCAAATAAGTTTTTTTTAGTAAAGATTCAAATTGATAAAAAAACTAGTTCA
AAAGTCAATTTGAAGGTTCATTAGTTTCATTTAGGGTGTCCGGTTTATTTATCTTAAGGC
TTTGACGTAGTTTATCCTATTCTAAAAAACAACTCTTGCAACTAGATAATTCTTTCGATA
GAATCATTTTTTTTACTTTTATTGTCATTATTTCTGGTTTATCTGATTTCAAAATTTC
AGACAAAAATCAATTTTCTAAATGAATCCAAAATATGCCTATTTTGGATTACTCCAAATT
GACACATTATTTGTACATATATATAATAATAATATCTCAACAATTAAGTTCTTTTTATGT
TAAATACATTACATATAGTAAATACAATAAATTAAGAAGTCAGAAAATTATCCAAAAATT
TTTAACATGAAATCCATTAGTTTCAACAATTAATTAATTTGAACTAAAAATCTTATATCT
GCCCTTCCCGAGAAAGAGAAAAATTTTTTATTTTTGTAAAGGTCGATGGGGAAAATAAGA
CTCCCCACCACACCACCAAAATCTGAGTGAAAATATACTAAAAAATTTTTTTTAGAATTC
AGAAAACGGAAGAATTCTTCTTTTAGACATCTTATCTTATAATCTTATAATATAATTAAG
AGTCTATTTCATATTGATTAGAATAGGGACTACCAATTGTTAATTTTATATTAACTTTGA
AATTCACAAATTATTCCAATATTTTAGGACTTATTTGTTTGTCGTACAAAAAAACTTTTT
GAATTCCCGGTAGAAAGAGATTTCCCTAATGACAAAGCTTTTAACGCTGCCCAAAATCCT
TTCCTTTTCCAAATAT
>MD1
ATAGCGGCTTGCTCGACTCATAATAGCTTATTTATATTCAATCGTCGAGATTGAAC
AAGTCAATTTGAAGGTTCATTAGTTTCATTTAGGGTGTCCGGTTTATTTATCTTAAGGC
TTTGACGTAGTTTATCCTATTCTAAAAAACAACTCTTGCAACTAGATAATTCTTTCGATA
GAATCATTTTTTTTTTACTTTTATTGTCATTATTTCTGGTTTATCTGATTTCAAAATTTC
AGACAAAAATCAATTTTCTAAATGAATCCAAAATATGCCTATTTTGGATTACTCCAAATT
GACACATTATTTGTACATATATATAATATCTCAACAATTAAGTTCTTTTT
ATTACATATAGTAAATACAATAAATTAAGAAGTCAGAAAATTATCCAAAAATT
TTTAACATGAAATCCATTAGTTTCAACAATTAATTAATTTGAACTAAAAATCTTATATCT
GCCCTTCCCGAGAAAGAGAAAATTTTTTTATTTTTGTAAAGGTCGATGGGGAAAATAAGA
CTCCCCACCACACCACCAAAATCTGAGTGAAAATATACTAAAAAAATTTTTTTAGAATTC
AGAAAACGGAAGAATTCTTCTTTTAGACATCTTATCTTATAATCTTCTAATTAAG
AGTCTATTTCATATTGATTAGAATAGGGACTACCAATTGTTAATTTTATATTAACTTTGA
AATTCACAAATTATTCCAATATTTTAGGACTTATTTGTTTGTCGTACAAAAAAACTTTTT
GAATTCCCGGTAGAAAGAGATTTCCCTAATGACAAAGCTTTTAACGCTGCCCAAAATCCT
TTCCTTTTCCAAATAT
>MD10
ATAGCGGCTTGCTCGACTCATAATAGCTTATTTATATTCAATCGTCGAGATTGAAC
AAGTCAATTTGAAGGTTCATTAGTTTCATTTAGGGTGTCCGGTTTATTTATCTTAAGGC
TTTGACGTAGTTTATCCTATTCTAAAAAACAACTCTTGCAACTAGATAATTCTTTCGATA
GAATCATTTTTTTTTTACTTTTATTGTCATTATTTCTGGTTTATCTGATTTCAAAATTTC
AGACAAAAATCAATTTTCTAAATGAATCCAAAATATGCCTATTTTGGATTACTCCAAATT
GACACATTATTTGTACATATATATAATATCTCAACAATTAAGTTCTTTTT
ATTACATATAGTAAATACAATAAATTAAGAAGTCAGAAAATTATCCAAAAATT
TTTAACATGAAATCCATTAGTTTCAACAATTAATTAATTTGAACTAAAAATCTTATATCT
GCCCTTCCCGAGAAAGAGAAAATTTTTTTATTTTTGTAAAGGTCGATGGGGAAAATAAGA
CTCCCCACCACACCACCAAAATCTGAGTGAAAATATACTAAAAAAATTTTTTTAGAATTC
AGAAAACGGAAGAATTCTTCTTTTAGACATCTTATCTTATAATCTTCTAATTAAG
AGTCTATTTCATATTGATTAGAATAGGGACTACCAATTGTTAATTTTATATTAACTTTGA
AATTCACAAATTATTCCAATATTTTAGGACTTATTTGTTTGTCGTACAAAAAAACTTTTT
GAATTCCCGGTAGAAAGAGATTTCCCTAATGACAAAGCTTTTAACGCTGCCCAAAATCCT
TTCCTTTTCCAAATAT
>MD11
ATAGCGGCTTGCTCGACTCATAATAGCTTATTTATATTCAATCGTCGAGATTGAAC
AAGTCAATTTGAAGGTTCATTAGTTTCATTTAGGGTGTCCGGTTTATTTATCTTAAGGC
TTTGACGTAGTTTATCCTATTCTAAAAAACAACTCTTGCAACTAGATAATTCTTTCGATA
GAATCATTTTTTTTTTACTTTTATTGTCATTATTTCTGGTTTATCTGATTTCAAAATTTC
AGACAAAAATCAATTTTCTAAATGAATCCAAAATATGCCTATTTTGGATTACTCCAAATT
GACACATTATTTGTACATATATATAATATCTCAACAATTAAGTTCTTTTT
ATTACATATAGTAAATACAATAAATTAAGAAGTCAGAAAATTATCCAAAAATT
TTTAACATGAAATCCATTAGTTTCAACAATTAATTAATTTGAACTAAAAATCTTATATCT
GCCCTTCCCGAGAAAGAGAAAATTTTTTTATTTTTGTAAAGGTCGATGGGGAAAATAAGA
CTCCCCACCACACCACCAAAATCTGAGTGAAAATATACTAAAAAAATTTTTTTAGAATTC
AGAAAACGGAAGAATTCTTCTTTTAGACATCTTATCTTATAATCTTCTAATTAAG
AGTCTATTTCATATTGATTAGAATAGGGACTACCAATTGTTAATTTTATATTAACTTTGA
AATTCACAAATTATTCCAATATTTTAGGACTTATTTGTTTGTCGTACAAAAAAACTTTTT
GAATTCCCGGTAGAAAGAGATTTCCCTAATGACAAAGCTTTTAACGCTGCCCAAAATCCT
TTCCTTTTCCAAATAT
>MD12
ATAGCGGCTTGCTCGACTCATAATAGCTTATTTATATTCAATCGTCGAGATTGAAC
AAGTCAATTTGAAGGTTCATTAGTTTCATTTAGGGTGTCCGGTTTATTTATCTTAAGGC
TTTGACGTAGTTTATCCTATTCTAAAAAACAACTCTTGCAACTAGATAATTCTTTCGATA
GAATCATTTTTTTTTTACTTTTATTGTCATTATTTCTGGTTTATCTGATTTCAAAATTTC
AGACAAAAATCAATTTTCTAAATGAATCCAAAATATGCCTATTTTGGATTACTCCAAATT
GACACATTATTTGTACATATATATAATATCTCAACAATTAAGTTCTTTTT
ATTACATATAGTAAATACAATAAATTAAGAAGTCAGAAAATTATCCAAAAATT
TTTAACATGAAATCCATTAGTTTCAACAATTAATTAATTTGAACTAAAAATCTTATATCT
GCCCTTCCCGAGAAAGAGAAAATTTTTTTATTTTTGTAAAGGTCGATGGGGAAAATAAGA
CTCCCCACCACACCACCAAAATCTGAGTGAAAATATACTAAAAAAATTTTTTTAGAATTC
AGAAAACGGAAGAATTCTTCTTTTAGACATCTTATCTTATAATCTTCTAATTAAG
AGTCTATTTCATATTGATTAGAATAGGGACTACCAATTGTTAATTTTATATTAACTTTGA
AATTCACAAATTATTCCAATATTTTAGGACTTATTTGTTTGTCGTACAAAAAAACTTTTT
GAATTCCCGGTAGAAAGAGATTTCCCTAATGACAAAGCTTTTAACGCTGCCCAAAATCCT
TTCCTTTTCCAAATAT
>MD13
ATAGCGGCTTGCTCGACTCATAATAGCTTATTTATATTCAATCGTCGAGATTGAAC
AAGTCAATTTGAAGGTTCATTAGTTTCATTTAGGGTGTCCGGTTTATTTATCTTAAGGC
TTTGACGTAGTTTATCCTATTCTAAAAAACAACTCTTGCAACTAGATAATTCTTTCGATA
GAATCATTTTTTTTTTACTTTTATTGTCATTATTTCTGGTTTATCTGATTTCAAAATTTC
AGACAAAAATCAATTTTCTAAATGAATCCAAAATATGCCTATTTTGGATTACTCCAAATT
GACACATTATTTGTACATATATATAATATCTCAACAATTAAGTTCTTTTT
ATTACATATAGTAAATACAATAAATTAAGAAGTCAGAAAATTATCCAAAAATT
TTTAACATGAAATCCATTAGTTTCAACAATTAATTAATTTGAACTAAAAATCTTATATCT
GCCCTTCCCGAGAAAGAGAAAATTTTTTTATTTTTGTAAAGGTCGATGGGGAAAATAAGA
CTCCCCACCACACCACCAAAATCTGAGTGAAAATATACTAAAAAAATTTTTTTAGAATTC
AGAAAACGGAAGAATTCTTCTTTTAGACATCTTATCTTATAATCTTCTAATTAAG
AGTCTATTTCATATTGATTAGAATAGGGACTACCAATTGTTAATTTTATATTAACTTTGA
AATTCACAAATTATTCCAATATTTTAGGACTTATTTGTTTGTCGTACAAAAAAACTTTTT
GAATTCCCGGTAGAAAGAGATTTCCCTAATGACAAAGCTTTTAACGCTGCCCAAAATCCT
TTCCTTTTCCAAATAT
>MD14
ATAGCGGCTTGCTCGACTCATAATAGCTTATTTATATTCAATCGTCGAGATTGAAC
AAGTCAATTTGAAGGTTCATTAGTTTCATTTAGGGTGTCCGGTTTATTTATCTTAAGGC
TTTGACGTAGTTTATCCTATTCTAAAAAACAACTCTTGCAACTAGATAATTCTTTCGATA
GAATCATTTTTTTTTTACTTTTATTGTCATTATTTCTGGTTTATCTGATTTCAAAATTTC
AGACAAAAATCAATTTTCTAAATGAATCCAAAATATGCCTATTTTGGATTACTCCAAATT
GACACATTATTTGTACATATATATAATATCTCAACAATTAAGTTCTTTTT
ATTACATATAGTAAATACAATAAATTAAGAAGTCAGAAAATTATCCAAAAATT
TTTAACATGAAATCCATTAGTTTCAACAATTAATTAATTTGAACTAAAAATCTTATATCT
GCCCTTCCCGAGAAAGAGAAAATTTTTTTATTTTTGTAAAGGTCGATGGGGAAAATAAGA
CTCCCCACCACACCACCAAAATCTGAGTGAAAATATACTAAAAAAATTTTTTTAGAATTC
AGAAAACGGAAGAATTCTTCTTTTAGACATCTTATCTTATAATCTTCTAATTAAG
AGTCTATTTCATATTGATTAGAATAGGGACTACCAATTGTTAATTTTATATTAACTTTGA
AATTCACAAATTATTCCAATATTTTAGGACTTATTTGTTTGTCGTACAAAAAAACTTTTT
GAATTCCCGGTAGAAAGAGATTTCCCTAATGACAAAGCTTTTAACGCTGCCCAAAATCCT
TTCCTTTTCCAAATAT
>MD15
ATAGCGGCTTGCTCGACTCATAATAGCTTATTTATATTCAATCGTCGAGATTGAAC
AAGTCAATTTGAAGGTTCATTAGTTTCATTTAGGGTGTCCGGTTTATTTATCTTAAGGC
TTTGACGTAGTTTATCCTATTCTAAAAAACAACTCTTGCAACTAGATAATTCTTTCGATA
GAATCATTTTTTTTTTACTTTTATTGTCATTATTTCTGGTTTATCTGATTTCAAAATTTC
AGACAAAAATCAATTTTCTAAATGAATCCAAAATATGCCTATTTTGGATTACTCCAAATT
GACACATTATTTGTACATATATATAATATCTCAACAATTAAGTTCTTTTT
ATTACATATAGTAAATACAATAAATTAAGAAGTCAGAAAATTATCCAAAAATT
TTTAACATGAAATCCATTAGTTTCAACAATTAATTAATTTGAACTAAAAATCTTATATCT
GCCCTTCCCGAGAAAGAGAAAATTTTTTTATTTTTGTAAAGGTCGATGGGGAAAATAAGA
CTCCCCACCACACCACCAAAATCTGAGTGAAAATATACTAAAAAAATTTTTTTAGAATTC
AGAAAACGGAAGAATTCTTCTTTTAGACATCTTATCTTATAATCTTCTAATTAAG
AGTCTATTTCATATTGATTAGAATAGGGACTACCAATTGTTAATTTTATATTAACTTTGA
AATTCACAAATTATTCCAATATTTTAGGACTTATTTGTTTGTCGTACAAAAAAACTTTTT
GAATTCCCGGTAGAAAGAGATTTCCCTAATGACAAAGCTTTTAACGCTGCCCAAAATCCT
TTCCTTTTCCAAATAT
>MD2
ATAGCGGCTTGCTCGACTCATAATAGCTTATTTATATTCAATCGTCGAGATTGAAC
AAGTCAATTTGAAGGTTCATTAGTTTCATTTAGGGTGTCCGGTTTATTTATCTTAAGGC
TTTGACGTAGTTTATCCTATTCTAAAAAACAACTCTTGCAACTAGATAATTCTTTCGATA
GAATCATTTTTTTTTTACTTTTATTGTCATTATTTCTGGTTTATCTGATTTCAAAATTTC
AGACAAAAATCAATTTTCTAAATGAATCCAAAATATGCCTATTTTGGATTACTCCAAATT
GACACATTATTTGTACATATATATAATATCTCAACAATTAAGTTCTTTTT
ATTACATATAGTAAATACAATAAATTAAGAAGTCAGAAAATTATCCAAAAATT
TTTAACATGAAATCCATTAGTTTCAACAATTAATTAATTTGAACTAAAAATCTTATATCT
GCCCTTCCCGAGAAAGAGAAAATTTTTTTATTTTTGTAAAGGTCGATGGGGAAAATAAGA
CTCCCCACCACACCACCAAAATCTGAGTGAAAATATACTAAAAAAATTTTTTTAGAATTC
AGAAAACGGAAGAATTCTTCTTTTAGACATCTTATCTTATAATCTTCTAATTAAG
AGTCTATTTCATATTGATTAGAATAGGGACTACCAATTGTTAATTTTATATTAACTTTGA
AATTCACAAATTATTCCAATATTTTAGGACTTATTTGTTTGTCGTACAAAAAAACTTTTT
GAATTCCCGGTAGAAAGAGATTTCCCTAATGACAAAGCTTTTAACGCTGCCCAAAATCCT
TTCCTTTTCCAAATAT
>MD3
ATAGCGGCTTGCTCGACTCATAATAGCTTATTTATATTCAATCGTCGAGATTGAAC
AAGTCAATTTGAAGGTTCATTAGTTTCATTTAGGGTGTCCGGTTTATTTATCTTAAGGC
TTTGACGTAGTTTATCCTATTCTAAAAAACAACTCTTGCAACTAGATAATTCTTTCGATA
GAATCATTTTTTTTTTACTTTTATTGTCATTATTTCTGGTTTATCTGATTTCAAAATTTC
AGACAAAAATCAATTTTCTAAATGAATCCAAAATATGCCTATTTTGGATTACTCCAAATT
GACACATTATTTGTACATATATATAATATCTCAACAATTAAGTTCTTTTT
ATTACATATAGTAAATACAATAAATTAAGAAGTCAGAAAATTATCCAAAAATT
TTTAACATGAAATCCATTAGTTTCAACAATTAATTAATTTGAACTAAAAATCTTATATCT
GCCCTTCCCGAGAAAGAGAAAATTTTTTTATTTTTGTAAAGGTCGATGGGGAAAATAAGA
CTCCCCACCACACCACCAAAATCTGAGTGAAAATATACTAAAAAAATTTTTTTAGAATTC
AGAAAACGGAAGAATTCTTCTTTTAGACATCTTATCTTATAATCTTCTAATTAAG
AGTCTATTTCATATTGATTAGAATAGGGACTACCAATTGTTAATTTTATATTAACTTTGA
AATTCACAAATTATTCCAATATTTTAGGACTTATTTGTTTGTCGTACAAAAAAACTTTTT
GAATTCCCGGTAGAAAGAGATTTCCCTAATGACAAAGCTTTTAACGCTGCCCAAAATCCT
TTCCTTTTCCAAATAT
>MD4
ATAGCGGCTTGCTCGACTCATAATAGCTTATTTATATTCAATCGTCGAGATTGAAC
AAGTCAATTTGAAGGTTCATTAGTTTCATTTAGGGTGTCCGGTTTATTTATCTTAAGGC
TTTGACGTAGTTTATCCTATTCTAAAAAACAACTCTTGCAACTAGATAATTCTTTCGATA
GAATCATTTTTTTTTTACTTTTATTGTCATTATTTCTGGTTTATCTGATTTCAAAATTTC
AGACAAAAATCAATTTTCTAAATGAATCCAAAATATGCCTATTTTGGATTACTCCAAATT
GACACATTATTTGTACATATATATAATATCTCAACAATTAAGTTCTTTTT
ATTACATATAGTAAATACAATAAATTAAGAAGTCAGAAAATTATCCAAAAATT
TTTAACATGAAATCCATTAGTTTCAACAATTAATTAATTTGAACTAAAAATCTTATATCT
GCCCTTCCCGAGAAAGAGAAAATTTTTTTATTTTTGTAAAGGTCGATGGGGAAAATAAGA
CTCCCCACCACACCACCAAAATCTGAGTGAAAATATACTAAAAAAATTTTTTTAGAATTC
AGAAAACGGAAGAATTCTTCTTTTAGACATCTTATCTTATAATCTTCTAATTAAG
AGTCTATTTCATATTGATTAGAATAGGGACTACCAATTGTTAATTTTATATTAACTTTGA
AATTCACAAATTATTCCAATATTTTAGGACTTATTTGTTTGTCGTACAAAAAAACTTTTT
GAATTCCCGGTAGAAAGAGATTTCCCTAATGACAAAGCTTTTAACGCTGCCCAAAATCCT
TTCCTTTTCCAAATAT
>MD5
ATAGCGGCTTGCTCGACTCATAATAGCTTATTTATATTCAATCGTCGAGATTGAAC
AAGTCAATTTGAAGGTTCATTAGTTTCATTTAGGGTGTCCGGTTTATTTATCTTAAGGC
TTTGACGTAGTTTATCCTATTCTAAAAAACAACTCTTGCAACTAGATAATTCTTTCGATA
GAATCATTTTTTTTTTACTTTTATTGTCATTATTTCTGGTTTATCTGATTTCAAAATTTC
AGACAAAAATCAATTTTCTAAATGAATCCAAAATATGCCTATTTTGGATTACTCCAAATT
GACACATTATTTGTACATATATATAATATCTCAACAATTAAGTTCTTTTT
ATTACATATAGTAAATACAATAAATTAAGAAGTCAGAAAATTATCCAAAAATT
TTTAACATGAAATCCATTAGTTTCAACAATTAATTAATTTGAACTAAAAATCTTATATCT
GCCCTTCCCGAGAAAGAGAAAATTTTTTTATTTTTGTAAAGGTCGATGGGGAAAATAAGA
CTCCCCACCACACCACCAAAATCTGAGTGAAAATATACTAAAAAAATTTTTTTAGAATTC
AGAAAACGGAAGAATTCTTCTTTTAGACATCTTATCTTATAATCTTCTAATTAAG
AGTCTATTTCATATTGATTAGAATAGGGACTACCAATTGTTAATTTTATATTAACTTTGA
AATTCACAAATTATTCCAATATTTTAGGACTTATTTGTTTGTCGTACAAAAAAACTTTTT
GAATTCCCGGTAGAAAGAGATTTCCCTAATGACAAAGCTTTTAACGCTGCCCAAAATCCT
TTCCTTTTCCAAATAT
>MD6
ATAGCGGCTTGCTCGACTCATAATAGCTTATTTATATTCAATCGTCGAGATTGAAC
AAGTCAATTTGAAGGTTCATTAGTTTCATTTAGGGTGTCCGGTTTATTTATCTTAAGGC
TTTGACGTAGTTTATCCTATTCTAAAAAACAACTCTTGCAACTAGATAATTCTTTCGATA
GAATCATTTTTTTTTTACTTTTATTGTCATTATTTCTGGTTTATCTGATTTCAAAATTTC
AGACAAAAATCAATTTTCTAAATGAATCCAAAATATGCCTATTTTGGATTACTCCAAATT
GACACATTATTTGTACATATATATAATATCTCAACAATTAAGTTCTTTTT
ATTACATATAGTAAATACAATAAATTAAGAAGTCAGAAAATTATCCAAAAATT
TTTAACATGAAATCCATTAGTTTCAACAATTAATTAATTTGAACTAAAAATCTTATATCT
GCCCTTCCCGAGAAAGAGAAAATTTTTTTATTTTTGTAAAGGTCGATGGGGAAAATAAGA
CTCCCCACCACACCACCAAAATCTGAGTGAAAATATACTAAAAAAATTTTTTTAGAATTC
AGAAAACGGAAGAATTCTTCTTTTAGACATCTTATCTTATAATCTTCTAATTAAG
AGTCTATTTCATATTGATTAGAATAGGGACTACCAATTGTTAATTTTATATTAACTTTGA
AATTCACAAATTATTCCAATATTTTAGGACTTATTTGTTTGTCGTACAAAAAAACTTTTT
GAATTCCCGGTAGAAAGAGATTTCCCTAATGACAAAGCTTTTAACGCTGCCCAAAATCCT
TTCCTTTTCCAAATAT
>MD7
ATAGCGGCTTGCTCGACTCATAATAGCTTATTTATATTCAATCGTCGAGATTGAAC
AAGTCAATTTGAAGGTTCATTAGTTTCATTTAGGGTGTCCGGTTTATTTATCTTAAGGC
TTTGACGTAGTTTATCCTATTCTAAAAAACAACTCTTGCAACTAGATAATTCTTTCGATA
GAATCATTTTTTTTTTACTTTTATTGTCATTATTTCTGGTTTATCTGATTTCAAAATTTC
AGACAAAAATCAATTTTCTAAATGAATCCAAAATATGCCTATTTTGGATTACTCCAAATT
GACACATTATTTGTACATATATATAATATCTCAACAATTAAGTTCTTTTT
ATTACATATAGTAAATACAATAAATTAAGAAGTCAGAAAATTATCCAAAAATT
TTTAACATGAAATCCATTAGTTTCAACAATTAATTAATTTGAACTAAAAATCTTATATCT
GCCCTTCCCGAGAAAGAGAAAATTTTTTTATTTTTGTAAAGGTCGATGGGGAAAATAAGA
CTCCCCACCACACCACCAAAATCTGAGTGAAAATATACTAAAAAAATTTTTTTAGAATTC
AGAAAACGGAAGAATTCTTCTTTTAGACATCTTATCTTATAATCTTCTAATTAAG
AGTCTATTTCATATTGATTAGAATAGGGACTACCAATTGTTAATTTTATATTAACTTTGA
AATTCACAAATTATTCCAATATTTTAGGACTTATTTGTTTGTCGTACAAAAAAACTTTTT
GAATTCCCGGTAGAAAGAGATTTCCCTAATGACAAAGCTTTTAACGCTGCCCAAAATCCT
TTCCTTTTCCAAATAT
>MD8
ATAGCGGCTTGCTCGACTCATAATAGCTTATTTATATTCAATCGTCGAGATTGAAC
AAGTCAATTTGAAGGTTCATTAGTTTCATTTAGGGTGTCCGGTTTATTTATCTTAAGGC
TTTGACGTAGTTTATCCTATTCTAAAAAACAACTCTTGCAACTAGATAATTCTTTCGATA
GAATCATTTTTTTTTTACTTTTATTGTCATTATTTCTGGTTTATCTGATTTCAAAATTTC
AGACAAAAATCAATTTTCTAAATGAATCCAAAATATGCCTATTTTGGATTACTCCAAATT
GACACATTATTTGTACATATATATAATATCTCAACAATTAAGTTCTTTTT
ATTACATATAGTAAATACAATAAATTAAGAAGTCAGAAAATTATCCAAAAATT
TTTAACATGAAATCCATTAGTTTCAACAATTAATTAATTTGAACTAAAAATCTTATATCT
GCCCTTCCCGAGAAAGAGAAAATTTTTTTATTTTTGTAAAGGTCGATGGGGAAAATAAGA
CTCCCCACCACACCACCAAAATCTGAGTGAAAATATACTAAAAAAATTTTTTTAGAATTC
AGAAAACGGAAGAATTCTTCTTTTAGACATCTTATCTTATAATCTTCTAATTAAG
AGTCTATTTCATATTGATTAGAATAGGGACTACCAATTGTTAATTTTATATTAACTTTGA
AATTCACAAATTATTCCAATATTTTAGGACTTATTTGTTTGTCGTACAAAAAAACTTTTT
GAATTCCCGGTAGAAAGAGATTTCCCTAATGACAAAGCTTTTAACGCTGCCCAAAATCCT
TTCCTTTTCCAAATAT
>MD9
ATAGCGGCTTGCTCGACTCATAATAGCTTATTTATATTCAATCGTCGAGATTGAAC
AAGTCAATTTGAAGGTTCATTAGTTTCATTTAGGGTGTCCGGTTTATTTATCTTAAGGC
TTTGACGTAGTTTATCCTATTCTAAAAAACAACTCTTGCAACTAGATAATTCTTTCGATA
GAATCATTTTTTTTTTACTTTTATTGTCATTATTTCTGGTTTATCTGATTTCAAAATTTC
AGACAAAAATCAATTTTCTAAATGAATCCAAAATATGCCTATTTTGGATTACTCCAAATT
GACACATTATTTGTACATATATATAATATCTCAACAATTAAGTTCTTTTT
ATTACATATAGTAAATACAATAAATTAAGAAGTCAGAAAATTATCCAAAAATT
TTTAACATGAAATCCATTAGTTTCAACAATTAATTAATTTGAACTAAAAATCTTATATCT
GCCCTTCCCGAGAAAGAGAAAATTTTTTTATTTTTGTAAAGGTCGATGGGGAAAATAAGA
CTCCCCACCACACCACCAAAATCTGAGTGAAAATATACTAAAAAAATTTTTTTAGAATTC
AGAAAACGGAAGAATTCTTCTTTTAGACATCTTATCTTATAATCTTCTAATTAAG
AGTCTATTTCATATTGATTAGAATAGGGACTACCAATTGTTAATTTTATATTAACTTTGA
AATTCACAAATTATTCCAATATTTTAGGACTTATTTGTTTGTCGTACAAAAAAACTTTTT
GAATTCCCGGTAGAAAGAGATTTCCCTAATGACAAAGCTTTTAACGCTGCCCAAAATCCT
TTCCTTTTCCAAATAT
>ML1
ATAGCGGCTTGCTCGAACTCATAATAGCCTATTTATATTCAATCGTCGAGATTGAACAAG
TTAATTCAATCAAATAAGTTTTTTTTAGTAAAGATTCAAATTGATAAAAAAACTAGTTCA
AAAGTCAATTTGAAGGTTCATTAGTTTCATTTAGGGTGTCCGGTTTATTTATCTTAAGGC
TTTGACGTAGTTTATCCTATTCTAAAAAACAACTCTTGCAACTAGATAATTCTTTCGATA
GAATCATTTTTTTTACTTTTATTGTCATTATTTCTGGTTTATCTGATTTCAAAATTTC
AGACAAAAATCAATTTTCTAAATGAATCCAAAATATGCCTATTTTGGATTACTCCAAATT
GACACATTATTTGTACATATATATAATATCTCAACAATTAAGTTCTTTTTATGT
TAAATACATTACATATAGTAAATACAATAAATTAAGAAGTCAGAAAATTATCCAAAAATT
TTTAACATGAAATCCATTAGTTTCAACAATTAATTAATTTGAACTAAAAATCTTATATCT
GCCCTTCCCGAGAAAGAGAAAAATTTTTTATTTTTGTAAAGGTCGATGGGGAAAATAAGA
CTCCCCACCACACCACCAAAATCTGAGTGAAAATATACTAAAAAAATTTTTTTAGAATTC
AGAAAACGGAAGAATTCTTCTTTTAGACATCTTATCTTATAATCTTATAATTAAG
AGTCTATTTCATATTGATTAGAATAGGGACTACCAATTGTTAATTTTATATTAACTTTGA
AATTCACAAATTATTCCAATATTTTAGGACTTATTTGTTTGTCGTACAAAAAAACTTTTT
GAATTCCCGGTAGAAAGAGATTTCCCTAATGACAAAGCTTTTAACGCTGCCCAAAATCCT
TTCCTTTTCCAAATAT
>ML2
ATAGCGGCTTGCTCGAACTCATAATAGCCTATTTATATTCAATCGTCGAGATTGAACAAG
TTAATTCAATCAAATAAGTTTTTTTTAGTAAAGATTCAAATTGATAAAAAAACTAGTTCA
AAAGTCAATTTGAAGGTTCATTAGTTTCATTTAGGGTGTCCGGTTTATTTATCTTAAGGC
TTTGACGTAGTTTATCCTATTCTAAAAAACAACTCTTGCAACTAGATAATTCTTTCGATA
GAATCATTTTTTTTACTTTTATTGTCATTATTTCTGGTTTATCTGATTTCAAAATTTC
AGACAAAAATCAATTTTCTAAATGAATCCAAAATATGCCTATTTTGGATTACTCCAAATT
GACACATTATTTGTACATATATATAATATCTCAACAATTAAGTTCTTTTTATGT
TAAATACATTACATATAGTAAATACAATAAATTAAGAAGTCAGAAAATTATCCAAAAATT
TTTAACATGAAATCCATTAGTTTCAACAATTAATTAATTTGAACTAAAAATCTTATATCT
GCCCTTCCCGAGAAAGAGAAAAATTTTTTATTTTTGTAAAGGTCGATGGGGAAAATAAGA
CTCCCCACCACACCACCAAAATCTGAGTGAAAATATACTAAAAAAATTTTTTTAGAATTC
AGAAAACGGAAGAATTCTTCTTTTAGACATCTTATCTTATAATCTTATAATTAAG
AGTCTATTTCATATTGATTAGAATAGGGACTACCAATTGTTAATTTTATATTAACTTTGA
AATTCACAAATTATTCCAATATTTTAGGACTTATTTGTTTGTCGTACAAAAAAACTTTTT
GAATTCCCGGTAGAAAGAGATTTCCCTAATGACAAAGCTTTTAACGCTGCCCAAAATCCT
TTCCTTTTCCAAATAT
>ML3
ATAGCGGCTTGCTCGAACTCATAATAGCCTATTTATATTCAATCGTCGAGATTGAACAAG
TTAATTCAATCAAATAAGTTTTTTTTAGTAAAGATTCAAATTGATAAAAAAACTAGTTCA
AAAGTCAATTTGAAGGTTCATTAGTTTCATTTAGGGTGTCCGGTTTATTTATCTTAAGGC
TTTGACGTAGTTTATCCTATTCTAAAAAACAACTCTTGCAACTAGATAATTCTTTCGATA
GAATCATTTTTTTTACTTTTATTGTCATTATTTCTGGTTTATCTGATTTCAAAATTTC
AGACAAAAATCAATTTTCTAAATGAATCCAAAATATGCCTATTTTGGATTACTCCAAATT
GACACATTATTTGTACATATATATAATATCTCAACAATTAAGTTCTTTTTATGT
TAAATACATTACATATAGTAAATACAATAAATTAAGAAGTCAGAAAATTATCCAAAAATT
TTTAACATGAAATCCATTAGTTTCAACAATTAATTAATTTGAACTAAAAATCTTATATCT
GCCCTTCCCGAGAAAGAGAAAAATTTTTTATTTTTGTAAAGGTCGATGGGGAAAATAAGA
CTCCCCACCACACCACCAAAATCTGAGTGAAAATATACTAAAAAAATTTTTTTAGAATTC
AGAAAACGGAAGAATTCTTCTTTTAGACATCTTATCTTATAATCTTATAATTAAG
AGTCTATTTCATATTGATTAGAATAGGGACTACCAATTGTTAATTTTATATTAACTTTGA
AATTCACAAATTATTCCAATATTTTAGGACTTATTTGTTTGTCGTACAAAAAAACTTTTT
GAATTCCCGGTAGAAAGAGATTTCCCTAATGACAAAGCTTTTAACGCTGCCCAAAATCCT
TTCCTTTTCCAAATAT
>ML4
ATAGCGGCTTGCTCGAACTCATAATAGCCTATTTATATTCAATCGTCGAGATTGAACAAG
TTAATTCAATCAAATAAGTTTTTTTTAGTAAAGATTCAAATTGATAAAAAAACTAGTTCA
AAAGTCAATTTGAAGGTTCATTAGTTTCATTTAGGGTGTCCGGTTTATTTATCTTAAGGC
TTTGACGTAGTTTATCCTATTCTAAAAAACAACTCTTGCAACTAGATAATTCTTTCGATA
GAATCATTTTTTTTACTTTTATTGTCATTATTTCTGGTTTATCTGATTTCAAAATTTC
AGACAAAAATCAATTTTCTAAATGAATCCAAAATATGCCTATTTTGGATTACTCCAAATT
GACACATTATTTGTACATATATATAATATCTCAACAATTAAGTTCTTTTTATGT
TAAATACATTACATATAGTAAATACAATAAATTAAGAAGTCAGAAAATTATCCAAAAATT
TTTAACATGAAATCCATTAGTTTCAACAATTAATTAATTTGAACTAAAAATCTTATATCT
GCCCTTCCCGAGAAAGAGAAAAATTTTTTATTTTTGTAAAGGTCGATGGGGAAAATAAGA
CTCCCCACCACACCACCAAAATCTGAGTGAAAATATACTAAAAAAATTTTTTTAGAATTC
AGAAAACGGAAGAATTCTTCTTTTAGACATCTTATCTTATAATCTTATAATTAAG
AGTCTATTTCATATTGATTAGAATAGGGACTACCAATTGTTAATTTTATATTAACTTTGA
AATTCACAAATTATTCCAATATTTTAGGACTTATTTGTTTGTCGTACAAAAAAACTTTTT
GAATTCCCGGTAGAAAGAGATTTCCCTAATGACAAAGCTTTTAACGCTGCCCAAAATCCT
TTCCTTTTCCAAATAT
>MLS1
ATAGCGGCTTGCTCGAACTCATAATAGCCTATTTATATTCAATCGTCGAGATTGAACAAG
TTAATTCAATCAAATAAGTTTTTTTTAGTAAAGATTCAAATTGATAAAAAAACTAGTTCA
AAAGTCAATTTGAAGGTTCATTAGTTTCATTTAGGGTGTCCGGTTTATTTATCTTAAGGC
TTTGACGTAGTTTATCCTATTCTAAAAAACAACTCTTGCAACTAGATAATTCTTTCGATA
GAATCATTTTTTTTACTTTTATTGTCATTATTTCTGGTTTATCTGATTTCAAAATTTC
AGACAAAAATCAATTTTCTAAATGAATCCAAAATATGCCTATTTTGGATTACTCCAAATT
GACACATTATTTGTACATATATATAATATCTCAACAATTAAGTTCTTTTTATGT
TAAATACATTACATATAGTAAATACAATAAATTAAGAAGTCAGAAAATTATCCAAAAATT
TTTAACATGAAATCCATTAGTTTCAACAATTAATTAATTTGAACTAAAAATCTTATATCT
GCCCTTCCCGAGAAAGAGAAAAATTTTTTATTTTTGTAAAGGTCGATGGGGAAAATAAGA
CTCCCCACCACACCACCAAAATCTGAGTGAAAATATACTAAAAAAATTTTTTTAGAATTC
AGAAAACGGAAGAATTCTTCTTTTAGACATCTTATCTTATAATCTTATAATTAAG
AGTCTATTTCATATTGATTAGAATAGGGACTACCAATTGTTAATTTTATATTAACTTTGA
AATTCACAAATTATTCCAATATTTTAGGACTTATTTGTTTGTCGTACAAAAAAACTTTTT
GAATTCCCGGTAGAAAGAGATTTCCCTAATGACAAAGCTTTTAACGCTGCCCAAAATCCT
TTCCTTTTCCAAATAT
>MLS2
ATAGCGGCTTGCTCGAACTCATAATAGCCTATTTATATTCAATCGTCGAGATTGAACAAG
TTAATTCAATCAAATAAGTTTTTTTTAGTAAAGATTCAAATTGATAAAAAAACTAGTTCA
AAAGTCAATTTGAAGGTTCATTAGTTTCATTTAGGGTGTCCGGTTTATTTATCTTAAGGC
TTTGACGTAGTTTATCCTATTCTAAAAAACAACTCTTGCAACTAGATAATTCTTTCGATA
GAATCATTTTTTTTACTTTTATTGTCATTATTTCTGGTTTATCTGATTTCAAAATTTC
AGACAAAAATCAATTTTCTAAATGAATCCAAAATATGCCTATTTTGGATTACTCCAAATT
GACACATTATTTGTACATATATATAATATCTCAACAATTAAGTTCTTTTTATGT
TAAATACATTACATATAGTAAATACAATAAATTAAGAAGTCAGAAAATTATCCAAAAATT
TTTAACATGAAATCCATTAGTTTCAACAATTAATTAATTTGAACTAAAAATCTTATATCT
GCCCTTCCCGAGAAAGAGAAAAATTTTTTATTTTTGTAAAGGTCGATGGGGAAAATAAGA
CTCCCCACCACACCACCAAAATCTGAGTGAAAATATACTAAAAAAATTTTTTTAGAATTC
AGAAAACGGAAGAATTCTTCTTTTAGACATCTTATCTTATAATCTTATAATTAAG
AGTCTATTTCATATTGATTAGAATAGGGACTACCAATTGTTAATTTTATATTAACTTTGA
AATTCACAAATTATTCCAATATTTTAGGACTTATTTGTTTGTCGTACAAAAAAACTTTTT
GAATTCCCGGTAGAAAGAGATTTCCCTAATGACAAAGCTTTTAACGCTGCCCAAAATCCT
TTCCTTTTCCAAATAT
>MLS3
ATAGCGGCTTGCTCGAACTCATAATAGCCTATTTATATTCAATCGTCGAGATTGAACAAG
TTAATTCAATCAAATAAGTTTTTTTTAGTAAAGATTCAAATTGATAAAAAAACTAGTTCA
AAAGTCAATTTGAAGGTTCATTAGTTTCATTTAGGGTGTCCGGTTTATTTATCTTAAGGC
TTTGACGTAGTTTATCCTATTCTAAAAAACAACTCTTGCAACTAGATAATTCTTTCGATA
GAATCATTTTTTTTACTTTTATTGTCATTATTTCTGGTTTATCTGATTTCAAAATTTC
AGACAAAAATCAATTTTCTAAATGAATCCAAAATATGCCTATTTTGGATTACTCCAAATT
GACACATTATTTGTACATATATATAATATCTCAACAATTAAGTTCTTTTTATGT
TAAATACATTACATATAGTAAATACAATAAATTAAGAAGTCAGAAAATTATCCAAAAATT
TTTAACATGAAATCCATTAGTTTCAACAATTAATTAATTTGAACTAAAAATCTTATATCT
GCCCTTCCCGAGAAAGAGAAAAATTTTTTATTTTTGTAAAGGTCGATGGGGAAAATAAGA
CTCCCCACCACACCACCAAAATCTGAGTGAAAATATACTAAAAAAATTTTTTTAGAATTC
AGAAAACGGAAGAATTCTTCTTTTAGACATCTTATCTTATAATCTTATAATTAAG
AGTCTATTTCATATTGATTAGAATAGGGACTACCAATTGTTAATTTTATATTAACTTTGA
AATTCACAAATTATTCCAATATTTTAGGACTTATTTGTTTGTCGTACAAAAAAACTTTTT
GAATTCCCGGTAGAAAGAGATTTCCCTAATGACAAAGCTTTTAACGCTGCCCAAAATCCT
TTCCTTTTCCAAATAT
>MM1
ATAGCGGCTTGCTCGACTCATAATAGCCTATTTATATTCAATCGTCGAGATTGAACAAG
TTAATTCAATCAAATAAGTTTTTTTTAGTAAAGATTCAAATTGATAAAAAAACTAGTTCA
AAAGTCAATTTGAAGGTTCATTAGTTTCATTTAGGGTGTCCGGTTTATTTATCTTAAGGC
TTTGACGTAGTTTATCCTATTCTAAAAAACAACTCTTGCAACTAGATAATTCTTTCGATA
GAATCATTTTTTTTACTTTTATTGTCATTATTTCTGGTTTATCTGATTTCAAAATTTC
AGACAAAAATCAATTTTCTAAATGAATCCAAAATATGCCTATTTTGGATTACTCCAAATT
GACACATTATTTGTACATATATATAATAATAATATCTCAACAATTAAGTTCTTTTTATGT
TAAATACATTACATATAGTAAATACAATAAATTAAGAAGTCAGAAAATTATCCAAAAATT
TTTAACATGAAATCCATTAGTTTCAACAATTAATTAATTTGAACTAAAAATCTTATATCT
GCCCTTCCCGAGAAAGAGAAAAATTTTTTATTTTTGTAAAGGTCGATGGGGAAAATAAGA
CTCCCCACCACACCACCAAAATCTGAGTGAAAATATACTAAAAAATTTTTTTTAGAATTC
AGAAAACGGAAGAATTCTTCTTTTAGACATCTTATCTTATAATCTTATAATATAATTAAG
AGTCTATTTCATATTGATTAGAATAGGGACTACCAATTGTTAATTTTATATTAACTTTGA
AATTCACAAATTATTCCAATATTTTAGGACTTATTTGTTTGTCGTACAAAAAAACTTTTT
GAATTCCCGGTAGAAAGAGATTTCCCTAATGACAAAGCTTTTAACGCTGCCCAAAATCCT
TTCCTTTTCCAAATAT
>MM2
ATAGCGGCTTGCTCGACTCATAATAGCCTATTTATATTCAATCGTCGAGATTGAACAAG
TTAATTCAATCAAATAAGTTTTTTTTAGTAAAGATTCAAATTGATAAAAAAACTAGTTCA
AAAGTCAATTTGAAGGTTCATTAGTTTCATTTAGGGTGTCCGGTTTATTTATCTTAAGGC
TTTGACGTAGTTTATCCTATTCTAAAAAACAACTCTTGCAACTAGATAATTCTTTCGATA
GAATCATTTTTTTTACTTTTATTGTCATTATTTCTGGTTTATCTGATTTCAAAATTTC
AGACAAAAATCAATTTTCTAAATGAATCCAAAATATGCCTATTTTGGATTACTCCAAATT
GACACATTATTTGTACATATATATAATAATAATATCTCAACAATTAAGTTCTTTTTATGT
TAAATACATTACATATAGTAAATACAATAAATTAAGAAGTCAGAAAATTATCCAAAAATT
TTTAACATGAAATCCATTAGTTTCAACAATTAATTAATTTGAACTAAAAATCTTATATCT
GCCCTTCCCGAGAAAGAGAAAAATTTTTTATTTTTGTAAAGGTCGATGGGGAAAATAAGA
CTCCCCACCACACCACCAAAATCTGAGTGAAAATATACTAAAAAATTTTTTTTAGAATTC
AGAAAACGGAAGAATTCTTCTTTTAGACATCTTATCTTATAATCTTATAATATAATTAAG
AGTCTATTTCATATTGATTAGAATAGGGACTACCAATTGTTAATTTTATATTAACTTTGA
AATTCACAAATTATTCCAATATTTTAGGACTTATTTGTTTGTCGTACAAAAAAACTTTTT
GAATTCCCGGTAGAAAGAGATTTCCCTAATGACAAAGCTTTTAACGCTGCCCAAAATCCT
TTCCTTTTCCAAATAT
>MM3
ATAGCGGCTTGCTCGACTCATAATAGCCTATTTATATTCAATCGTCGAGATTGAACAAG
TTAATTCAATCAAATAAGTTTTTTTTAGTAAAGATTCAAATTGATAAAAAAACTAGTTCA
AAAGTCAATTTGAAGGTTCATTAGTTTCATTTAGGGTGTCCGGTTTATTTATCTTAAGGC
TTTGACGTAGTTTATCCTATTCTAAAAAACAACTCTTGCAACTAGATAATTCTTTCGATA
GAATCATTTTTTTTACTTTTATTGTCATTATTTCTGGTTTATCTGATTTCAAAATTTC
AGACAAAAATCAATTTTCTAAATGAATCCAAAATATGCCTATTTTGGATTACTCCAAATT
GACACATTATTTGTACATATATATAATAATAATATCTCAACAATTAAGTTCTTTTTATGT
TAAATACATTACATATAGTAAATACAATAAATTAAGAAGTCAGAAAATTATCCAAAAATT
TTTAACATGAAATCCATTAGTTTCAACAATTAATTAATTTGAACTAAAAATCTTATATCT
GCCCTTCCCGAGAAAGAGAAAAATTTTTTATTTTTGTAAAGGTCGATGGGGAAAATAAGA
CTCCCCACCACACCACCAAAATCTGAGTGAAAATATACTAAAAAATTTTTTTTAGAATTC
AGAAAACGGAAGAATTCTTCTTTTAGACATCTTATCTTATAATCTTATAATATAATTAAG
AGTCTATTTCATATTGATTAGAATAGGGACTACCAATTGTTAATTTTATATTAACTTTGA
AATTCACAAATTATTCCAATATTTTAGGACTTATTTGTTTGTCGTACAAAAAAACTTTTT
GAATTCCCGGTAGAAAGAGATTTCCCTAATGACAAAGCTTTTAACGCTGCCCAAAATCCT
TTCCTTTTCCAAATAT
>MM4
ATAGCGGCTTGCTCGACTCATAATAGCCTATTTATATTCAATCGTCGAGATTGAACAAG
TTAATTCAATCAAATAAGTTTTTTTTAGTAAAGATTCAAATTGATAAAAAAACTAGTTCA
AAAGTCAATTTGAAGGTTCATTAGTTTCATTTAGGGTGTCCGGTTTATTTATCTTAAGGC
TTTGACGTAGTTTATCCTATTCTAAAAAACAACTCTTGCAACTAGATAATTCTTTCGATA
GAATCATTTTTTTTACTTTTATTGTCATTATTTCTGGTTTATCTGATTTCAAAATTTC
AGACAAAAATCAATTTTCTAAATGAATCCAAAATATGCCTATTTTGGATTACTCCAAATT
GACACATTATTTGTACATATATATAATAATAATATCTCAACAATTAAGTTCTTTTTATGT
TAAATACATTACATATAGTAAATACAATAAATTAAGAAGTCAGAAAATTATCCAAAAATT
TTTAACATGAAATCCATTAGTTTCAACAATTAATTAATTTGAACTAAAAATCTTATATCT
GCCCTTCCCGAGAAAGAGAAAAATTTTTTATTTTTGTAAAGGTCGATGGGGAAAATAAGA
CTCCCCACCACACCACCAAAATCTGAGTGAAAATATACTAAAAAATTTTTTTTAGAATTC
AGAAAACGGAAGAATTCTTCTTTTAGACATCTTATCTTATAATCTTATAATATAATTAAG
AGTCTATTTCATATTGATTAGAATAGGGACTACCAATTGTTAATTTTATATTAACTTTGA
AATTCACAAATTATTCCAATATTTTAGGACTTATTTGTTTGTCGTACAAAAAAACTTTTT
GAATTCCCGGTAGAAAGAGATTTCCCTAATGACAAAGCTTTTAACGCTGCCCAAAATCCT
TTCCTTTTCCAAATAT
>MM5
ATAGCGGCTTGCTCGACTCATAATAGCCTATTTATATTCAATCGTCGAGATTGAACAAG
TTAATTCAATCAAATAAGTTTTTTTTAGTAAAGATTCAAATTGATAAAAAAACTAGTTCA
AAAGTCAATTTGAAGGTTCATTAGTTTCATTTAGGGTGTCCGGTTTATTTATCTTAAGGC
TTTGACGTAGTTTATCCTATTCTAAAAAACAACTCTTGCAACTAGATAATTCTTTCGATA
GAATCATTTTTTTTACTTTTATTGTCATTATTTCTGGTTTATCTGATTTCAAAATTTC
AGACAAAAATCAATTTTCTAAATGAATCCAAAATATGCCTATTTTGGATTACTCCAAATT
GACACATTATTTGTACATATATATAATAATAATATCTCAACAATTAAGTTCTTTTTATGT
TAAATACATTACATATAGTAAATACAATAAATTAAGAAGTCAGAAAATTATCCAAAAATT
TTTAACATGAAATCCATTAGTTTCAACAATTAATTAATTTGAACTAAAAATCTTATATCT
GCCCTTCCCGAGAAAGAGAAAAATTTTTTATTTTTGTAAAGGTCGATGGGGAAAATAAGA
CTCCCCACCACACCACCAAAATCTGAGTGAAAATATACTAAAAAATTTTTTTTAGAATTC
AGAAAACGGAAGAATTCTTCTTTTAGACATCTTATCTTATAATCTTATAATATAATTAAG
AGTCTATTTCATATTGATTAGAATAGGGACTACCAATTGTTAATTTTATATTAACTTTGA
AATTCACAAATTATTCCAATATTTTAGGACTTATTTGTTTGTCGTACAAAAAAACTTTTT
GAATTCCCGGTAGAAAGAGATTTCCCTAATGACAAAGCTTTTAACGCTGCCCAAAATCCT
TTCCTTTTCCAAATAT
>MM6
ATAGCGGCTTGCTCGACTCATAATAGCCTATTTATATTCAATCGTCGAGATTGAACAAG
TTAATTCAATCAAATAAGTTTTTTTTAGTAAAGATTCAAATTGATAAAAAAACTAGTTCA
AAAGTCAATTTGAAGGTTCATTAGTTTCATTTAGGGTGTCCGGTTTATTTATCTTAAGGC
TTTGACGTAGTTTATCCTATTCTAAAAAACAACTCTTGCAACTAGATAATTCTTTCGATA
GAATCATTTTTTTTACTTTTATTGTCATTATTTCTGGTTTATCTGATTTCAAAATTTC
AGACAAAAATCAATTTTCTAAATGAATCCAAAATATGCCTATTTTGGATTACTCCAAATT
GACACATTATTTGTACATATATATAATAATAATATCTCAACAATTAAGTTCTTTTTATGT
TAAATACATTACATATAGTAAATACAATAAATTAAGAAGTCAGAAAATTATCCAAAAATT
TTTAACATGAAATCCATTAGTTTCAACAATTAATTAATTTGAACTAAAAATCTTATATCT
GCCCTTCCCGAGAAAGAGAAAAATTTTTTATTTTTGTAAAGGTCGATGGGGAAAATAAGA
CTCCCCACCACACCACCAAAATCTGAGTGAAAATATACTAAAAAATTTTTTTTAGAATTC
AGAAAACGGAAGAATTCTTCTTTTAGACATCTTATCTTATAATCTTATAATATAATTAAG
AGTCTATTTCATATTGATTAGAATAGGGACTACCAATTGTTAATTTTATATTAACTTTGA
AATTCACAAATTATTCCAATATTTTAGGACTTATTTGTTTGTCGTACAAAAAAACTTTTT
GAATTCCCGGTAGAAAGAGATTTCCCTAATGACAAAGCTTTTAACGCTGCCCAAAATCCT
TTCCTTTTCCAAATAT
>MM7
ATAGCGGCTTGCTCGACTCATAATAGCCTATTTATATTCAATCGTCGAGATTGAACAAG
TTAATTCAATCAAATAAGTTTTTTTTAGTAAAGATTCAAATTGATAAAAAAACTAGTTCA
AAAGTCAATTTGAAGGTTCATTAGTTTCATTTAGGGTGTCCGGTTTATTTATCTTAAGGC
TTTGACGTAGTTTATCCTATTCTAAAAAACAACTCTTGCAACTAGATAATTCTTTCGATA
GAATCATTTTTTTTACTTTTATTGTCATTATTTCTGGTTTATCTGATTTCAAAATTTC
AGACAAAAATCAATTTTCTAAATGAATCCAAAATATGCCTATTTTGGATTACTCCAAATT
GACACATTATTTGTACATATATATAATAATAATATCTCAACAATTAAGTTCTTTTTATGT
TAAATACATTACATATAGTAAATACAATAAATTAAGAAGTCAGAAAATTATCCAAAAATT
TTTAACATGAAATCCATTAGTTTCAACAATTAATTAATTTGAACTAAAAATCTTATATCT
GCCCTTCCCGAGAAAGAGAAAAATTTTTTATTTTTGTAAAGGTCGATGGGGAAAATAAGA
CTCCCCACCACACCACCAAAATCTGAGTGAAAATATACTAAAAAATTTTTTTTAGAATTC
AGAAAACGGAAGAATTCTTCTTTTAGACATCTTATCTTATAATCTTATAATATAATTAAG
AGTCTATTTCATATTGATTAGAATAGGGACTACCAATTGTTAATTTTATATTAACTTTGA
AATTCACAAATTATTCCAATATTTTAGGACTTATTTGTTTGTCGTACAAAAAAACTTTTT
GAATTCCCGGTAGAAAGAGATTTCCCTAATGACAAAGCTTTTAACGCTGCCCAAAATCCT
TTCCTTTTCCAAATAT
>MM8
ATAGCGGCTTGCTCGACTCATAATAGCCTATTTATATTCAATCGTCGAGATTGAACAAG
TTAATTCAATCAAATAAGTTTTTTTTAGTAAAGATTCAAATTGATAAAAAAACTAGTTCA
AAAGTCAATTTGAAGGTTCATTAGTTTCATTTAGGGTGTCCGGTTTATTTATCTTAAGGC
TTTGACGTAGTTTATCCTATTCTAAAAAACAACTCTTGCAACTAGATAATTCTTTCGATA
GAATCATTTTTTTTACTTTTATTGTCATTATTTCTGGTTTATCTGATTTCAAAATTTC
AGACAAAAATCAATTTTCTAAATGAATCCAAAATATGCCTATTTTGGATTACTCCAAATT
GACACATTATTTGTACATATATATAATAATAATATCTCAACAATTAAGTTCTTTTTATGT
TAAATACATTACATATAGTAAATACAATAAATTAAGAAGTCAGAAAATTATCCAAAAATT
TTTAACATGAAATCCATTAGTTTCAACAATTAATTAATTTGAACTAAAAATCTTATATCT
GCCCTTCCCGAGAAAGAGAAAAATTTTTTATTTTTGTAAAGGTCGATGGGGAAAATAAGA
CTCCCCACCACACCACCAAAATCTGAGTGAAAATATACTAAAAAATTTTTTTTAGAATTC
AGAAAACGGAAGAATTCTTCTTTTAGACATCTTATCTTATAATCTTATAATATAATTAAG
AGTCTATTTCATATTGATTAGAATAGGGACTACCAATTGTTAATTTTATATTAACTTTGA
AATTCACAAATTATTCCAATATTTTAGGACTTATTTGTTTGTCGTACAAAAAAACTTTTT
GAATTCCCGGTAGAAAGAGATTTCCCTAATGACAAAGCTTTTAACGCTGCCCAAAATCCT
TTCCTTTTCCAAATAT
>MM9
ATAGCGGCTTGCTCGACTCATAATAGCCTATTTATATTCAATCGTCGAGATTGAACAAG
TTAATTCAATCAAATAAGTTTTTTTTAGTAAAGATTCAAATTGATAAAAAAACTAGTTCA
AAAGTCAATTTGAAGGTTCATTAGTTTCATTTAGGGTGTCCGGTTTATTTATCTTAAGGC
TTTGACGTAGTTTATCCTATTCTAAAAAACAACTCTTGCAACTAGATAATTCTTTCGATA
GAATCATTTTTTTTACTTTTATTGTCATTATTTCTGGTTTATCTGATTTCAAAATTTC
AGACAAAAATCAATTTTCTAAATGAATCCAAAATATGCCTATTTTGGATTACTCCAAATT
GACACATTATTTGTACATATATATAATAATAATATCTCAACAATTAAGTTCTTTTTATGT
TAAATACATTACATATAGTAAATACAATAAATTAAGAAGTCAGAAAATTATCCAAAAATT
TTTAACATGAAATCCATTAGTTTCAACAATTAATTAATTTGAACTAAAAATCTTATATCT
GCCCTTCCCGAGAAAGAGAAAAATTTTTTATTTTTGTAAAGGTCGATGGGGAAAATAAGA
CTCCCCACCACACCACCAAAATCTGAGTGAAAATATACTAAAAAATTTTTTTTAGAATTC
AGAAAACGGAAGAATTCTTCTTTTAGACATCTTATCTTATAATCTTATAATATAATTAAG
AGTCTATTTCATATTGATTAGAATAGGGACTACCAATTGTTAATTTTATATTAACTTTGA
AATTCACAAATTATTCCAATATTTTAGGACTTATTTGTTTGTCGTACAAAAAAACTTTTT
GAATTCCCGGTAGAAAGAGATTTCCCTAATGACAAAGCTTTTAACGCTGCCCAAAATCCT
TTCCTTTTCCAAATAT
>MP1
ATAGCGGCTTGCTCGACTCATAATAGCCTATTTATATTCAATCGTCGAGATTGAACAAG
TTAATTCAATCAAATAAGTTTTTTTTAGTAAAGATTCAAATTGATAAAAAAACTAGTTCA
AAAGTCAATTTGAAGGTTCATTAGTTTCATTTAGGGTGTCCGGTTTATTTATCTTAAGGC
TTTGACGTAGTTTATCCTATTCTAAAAAACAACTCTTGCAACTAGATAATTCTTTCGATA
GAATCATTTTTTTTACTTTTATTGTCATTATTTCTGGTTTATCTGATTTCAAAATTTC
AGACAAAAATCAATTTTCTAAATGAATCCAAAATATGCCTATTTTGGATTACTCCAAATT
GACACATTATTTGTACATATATATAATAATAATATCTCAACAATTAAGTTCTTTTTATGT
TAAATACATTACATATAGTAAATACAATAAATTAAGAAGTCAGAAAATTATCCAAAAATT
TTTAACATGAAATCCATTAGTTTCAACAATTAATTAATTTGAACTAAAAATCTTATATCT
GCCCTTCCCGAGAAAGAGAAAAATTTTTTATTTTTGTAAAGGTCGATGGGGAAAATAAGA
CTCCCCACCACACCACCAAAATCTGAGTGAAAATATACTAAAAAATTTTTTTTAGAATTC
AGAAAACGGAAGAATTCTTCTTTTAGACATCTTATCTTATAATCTTATAATATAATTAAG
AGTCTATTTCATATTGATTAGAATAGGGACTACCAATTGTTAATTTTATATTAACTTTGA
AATTCACAAATTATTCCAATATTTTAGGACTTATTTGTTTGTCGTACAAAAAAACTTTTT
GAATTCCCGGTAGAAAGAGATTTCCCTAATGACAAAGCTTTTAACGCTGCCCAAAATCCT
TTCCTTTTCCAAATAT
>MP10
ATAGCGGCTTGCTCGACTCATAATAGCCTATTTATATTCAATCGTCGAGATTGAACAAG
TTAATTCAATCAAATAAGTTTTTTTTAGTAAAGATTCAAATTGATAAAAAAACTAGTTCA
AAAGTCAATTTGAAGGTTCATTAGTTTCATTTAGGGTGTCCGGTTTATTTATCTTAAGGC
TTTGACGTAGTTTATCCTATTCTAAAAAACAACTCTTGCAACTAGATAATTCTTTCGATA
GAATCATTTTTTTTACTTTTATTGTCATTATTTCTGGTTTATCTGATTTCAAAATTTC
AGACAAAAATCAATTTTCTAAATGAATCCAAAATATGCCTATTTTGGATTACTCCAAATT
GACACATTATTTGTACATATATATAATAATAATATCTCAACAATTAAGTTCTTTTTATGT
TAAATACATTACATATAGTAAATACAATAAATTAAGAAGTCAGAAAATTATCCAAAAATT
TTTAACATGAAATCCATTAGTTTCAACAATTAATTAATTTGAACTAAAAATCTTATATCT
GCCCTTCCCGAGAAAGAGAAAAATTTTTTATTTTTGTAAAGGTCGATGGGGAAAATAAGA
CTCCCCACCACACCACCAAAATCTGAGTGAAAATATACTAAAAAATTTTTTTTAGAATTC
AGAAAACGGAAGAATTCTTCTTTTAGACATCTTATCTTATAATCTTATAATATAATTAAG
AGTCTATTTCATATTGATTAGAATAGGGACTACCAATTGTTAATTTTATATTAACTTTGA
AATTCACAAATTATTCCAATATTTTAGGACTTATTTGTTTGTCGTACAAAAAAACTTTTT
GAATTCCCGGTAGAAAGAGATTTCCCTAATGACAAAGCTTTTAACGCTGCCCAAAATCCT
TTCCTTTTCCAAATAT
>MP11
ATAGCGGCTTGCTCGACTCATAATAGCCTATTTATATTCAATCGTCGAGATTGAACAAG
TTAATTCAATCAAATAAGTTTTTTTTAGTAAAGATTCAAATTGATAAAAAAACTAGTTCA
AAAGTCAATTTGAAGGTTCATTAGTTTCATTTAGGGTGTCCGGTTTATTTATCTTAAGGC
TTTGACGTAGTTTATCCTATTCTAAAAAACAACTCTTGCAACTAGATAATTCTTTCGATA
GAATCATTTTTTTTACTTTTATTGTCATTATTTCTGGTTTATCTGATTTCAAAATTTC
AGACAAAAATCAATTTTCTAAATGAATCCAAAATATGCCTATTTTGGATTACTCCAAATT
GACACATTATTTGTACATATATATAATAATAATATCTCAACAATTAAGTTCTTTTTATGT
TAAATACATTACATATAGTAAATACAATAAATTAAGAAGTCAGAAAATTATCCAAAAATT
TTTAACATGAAATCCATTAGTTTCAACAATTAATTAATTTGAACTAAAAATCTTATATCT
GCCCTTCCCGAGAAAGAGAAAAATTTTTTATTTTTGTAAAGGTCGATGGGGAAAATAAGA
CTCCCCACCACACCACCAAAATCTGAGTGAAAATATACTAAAAAATTTTTTTTAGAATTC
AGAAAACGGAAGAATTCTTCTTTTAGACATCTTATCTTATAATCTTATAATATAATTAAG
AGTCTATTTCATATTGATTAGAATAGGGACTACCAATTGTTAATTTTATATTAACTTTGA
AATTCACAAATTATTCCAATATTTTAGGACTTATTTGTTTGTCGTACAAAAAAACTTTTT
GAATTCCCGGTAGAAAGAGATTTCCCTAATGACAAAGCTTTTAACGCTGCCCAAAATCCT
TTCCTTTTCCAAATAT
>MP12
ATAGCGGCTTGCTCGACTCATAATAGCCTATTTATATTCAATCGTCGAGATTGAACAAG
TTAATTCAATCAAATAAGTTTTTTTTAGTAAAGATTCAAATTGATAAAAAAACTAGTTCA
AAAGTCAATTTGAAGGTTCATTAGTTTCATTTAGGGTGTCCGGTTTATTTATCTTAAGGC
TTTGACGTAGTTTATCCTATTCTAAAAAACAACTCTTGCAACTAGATAATTCTTTCGATA
GAATCATTTTTTTTACTTTTATTGTCATTATTTCTGGTTTATCTGATTTCAAAATTTC
AGACAAAAATCAATTTTCTAAATGAATCCAAAATATGCCTATTTTGGATTACTCCAAATT
GACACATTATTTGTACATATATATAATAATAATATCTCAACAATTAAGTTCTTTTTATGT
TAAATACATTACATATAGTAAATACAATAAATTAAGAAGTCAGAAAATTATCCAAAAATT
TTTAACATGAAATCCATTAGTTTCAACAATTAATTAATTTGAACTAAAAATCTTATATCT
GCCCTTCCCGAGAAAGAGAAAAATTTTTTATTTTTGTAAAGGTCGATGGGGAAAATAAGA
CTCCCCACCACACCACCAAAATCTGAGTGAAAATATACTAAAAAATTTTTTTTAGAATTC
AGAAAACGGAAGAATTCTTCTTTTAGACATCTTATCTTATAATCTTATAATATAATTAAG
AGTCTATTTCATATTGATTAGAATAGGGACTACCAATTGTTAATTTTATATTAACTTTGA
AATTCACAAATTATTCCAATATTTTAGGACTTATTTGTTTGTCGTACAAAAAAACTTTTT
GAATTCCCGGTAGAAAGAGATTTCCCTAATGACAAAGCTTTTAACGCTGCCCAAAATCCT
TTCCTTTTCCAAATAT
>MP13
ATAGCGGCTTGCTCGACTCATAATAGCCTATTTATATTCAATCGTCGAGATTGAACAAG
TTAATTCAATCAAATAAGTTTTTTTTAGTAAAGATTCAAATTGATAAAAAAACTAGTTCA
AAAGTCAATTTGAAGGTTCATTAGTTTCATTTAGGGTGTCCGGTTTATTTATCTTAAGGC
TTTGACGTAGTTTATCCTATTCTAAAAAACAACTCTTGCAACTAGATAATTCTTTCGATA
GAATCATTTTTTTTACTTTTATTGTCATTATTTCTGGTTTATCTGATTTCAAAATTTC
AGACAAAAATCAATTTTCTAAATGAATCCAAAATATGCCTATTTTGGATTACTCCAAATT
GACACATTATTTGTACATATATATAATAATAATATCTCAACAATTAAGTTCTTTTTATGT
TAAATACATTACATATAGTAAATACAATAAATTAAGAAGTCAGAAAATTATCCAAAAATT
TTTAACATGAAATCCATTAGTTTCAACAATTAATTAATTTGAACTAAAAATCTTATATCT
GCCCTTCCCGAGAAAGAGAAAAATTTTTTATTTTTGTAAAGGTCGATGGGGAAAATAAGA
CTCCCCACCACACCACCAAAATCTGAGTGAAAATATACTAAAAAATTTTTTTTAGAATTC
AGAAAACGGAAGAATTCTTCTTTTAGACATCTTATCTTATAATCTTATAATATAATTAAG
AGTCTATTTCATATTGATTAGAATAGGGACTACCAATTGTTAATTTTATATTAACTTTGA
AATTCACAAATTATTCCAATATTTTAGGACTTATTTGTTTGTCGTACAAAAAAACTTTTT
GAATTCCCGGTAGAAAGAGATTTCCCTAATGACAAAGCTTTTAACGCTGCCCAAAATCCT
TTCCTTTTCCAAATAT
>MP14
ATAGCGGCTTGCTCGACTCATAATAGCCTATTTATATTCAATCGTCGAGATTGAACAAG
TTAATTCAATCAAATAAGTTTTTTTTAGTAAAGATTCAAATTGATAAAAAAACTAGTTCA
AAAGTCAATTTGAAGGTTCATTAGTTTCATTTAGGGTGTCCGGTTTATTTATCTTAAGGC
TTTGACGTAGTTTATCCTATTCTAAAAAACAACTCTTGCAACTAGATAATTCTTTCGATA
GAATCATTTTTTTTACTTTTATTGTCATTATTTCTGGTTTATCTGATTTCAAAATTTC
AGACAAAAATCAATTTTCTAAATGAATCCAAAATATGCCTATTTTGGATTACTCCAAATT
GACACATTATTTGTACATATATATAATAATAATATCTCAACAATTAAGTTCTTTTTATGT
TAAATACATTACATATAGTAAATACAATAAATTAAGAAGTCAGAAAATTATCCAAAAATT
TTTAACATGAAATCCATTAGTTTCAACAATTAATTAATTTGAACTAAAAATCTTATATCT
GCCCTTCCCGAGAAAGAGAAAAATTTTTTATTTTTGTAAAGGTCGATGGGGAAAATAAGA
CTCCCCACCACACCACCAAAATCTGAGTGAAAATATACTAAAAAATTTTTTTTAGAATTC
AGAAAACGGAAGAATTCTTCTTTTAGACATCTTATCTTATAATCTTATAATATAATTAAG
AGTCTATTTCATATTGATTAGAATAGGGACTACCAATTGTTAATTTTATATTAACTTTGA
AATTCACAAATTATTCCAATATTTTAGGACTTATTTGTTTGTCGTACAAAAAAACTTTTT
GAATTCCCGGTAGAAAGAGATTTCCCTAATGACAAAGCTTTTAACGCTGCCCAAAATCCT
TTCCTTTTCCAAATAT
>MP15
ATAGCGGCTTGCTCGACTCATAATAGCCTATTTATATTCAATCGTCGAGATTGAACAAG
TTAATTCAATCAAATAAGTTTTTTTTAGTAAAGATTCAAATTGATAAAAAAACTAGTTCA
AAAGTCAATTTGAAGGTTCATTAGTTTCATTTAGGGTGTCCGGTTTATTTATCTTAAGGC
TTTGACGTAGTTTATCCTATTCTAAAAAACAACTCTTGCAACTAGATAATTCTTTCGATA
GAATCATTTTTTTTACTTTTATTGTCATTATTTCTGGTTTATCTGATTTCAAAATTTC
AGACAAAAATCAATTTTCTAAATGAATCCAAAATATGCCTATTTTGGATTACTCCAAATT
GACACATTATTTGTACATATATATAATAATAATATCTCAACAATTAAGTTCTTTTTATGT
TAAATACATTACATATAGTAAATACAATAAATTAAGAAGTCAGAAAATTATCCAAAAATT
TTTAACATGAAATCCATTAGTTTCAACAATTAATTAATTTGAACTAAAAATCTTATATCT
GCCCTTCCCGAGAAAGAGAAAAATTTTTTATTTTTGTAAAGGTCGATGGGGAAAATAAGA
CTCCCCACCACACCACCAAAATCTGAGTGAAAATATACTAAAAAATTTTTTTTAGAATTC
AGAAAACGGAAGAATTCTTCTTTTAGACATCTTATCTTATAATCTTATAATATAATTAAG
AGTCTATTTCATATTGATTAGAATAGGGACTACCAATTGTTAATTTTATATTAACTTTGA
AATTCACAAATTATTCCAATATTTTAGGACTTATTTGTTTGTCGTACAAAAAAACTTTTT
GAATTCCCGGTAGAAAGAGATTTCCCTAATGACAAAGCTTTTAACGCTGCCCAAAATCCT
TTCCTTTTCCAAATAT
>MP16
ATAGCGGCTTGCTCGACTCATAATAGCCTATTTATATTCAATCGTCGAGATTGAACAAG
TTAATTCAATCAAATAAGTTTTTTTTAGTAAAGATTCAAATTGATAAAAAAACTAGTTCA
AAAGTCAATTTGAAGGTTCATTAGTTTCATTTAGGGTGTCCGGTTTATTTATCTTAAGGC
TTTGACGTAGTTTATCCTATTCTAAAAAACAACTCTTGCAACTAGATAATTCTTTCGATA
GAATCATTTTTTTTACTTTTATTGTCATTATTTCTGGTTTATCTGATTTCAAAATTTC
AGACAAAAATCAATTTTCTAAATGAATCCAAAATATGCCTATTTTGGATTACTCCAAATT
GACACATTATTTGTACATATATATAATAATAATATCTCAACAATTAAGTTCTTTTTATGT
TAAATACATTACATATAGTAAATACAATAAATTAAGAAGTCAGAAAATTATCCAAAAATT
TTTAACATGAAATCCATTAGTTTCAACAATTAATTAATTTGAACTAAAAATCTTATATCT
GCCCTTCCCGAGAAAGAGAAAAATTTTTTATTTTTGTAAAGGTCGATGGGGAAAATAAGA
CTCCCCACCACACCACCAAAATCTGAGTGAAAATATACTAAAAAATTTTTTTTAGAATTC
AGAAAACGGAAGAATTCTTCTTTTAGACATCTTATCTTATAATCTTATAATATAATTAAG
AGTCTATTTCATATTGATTAGAATAGGGACTACCAATTGTTAATTTTATATTAACTTTGA
AATTCACAAATTATTCCAATATTTTAGGACTTATTTGTTTGTCGTACAAAAAAACTTTTT
GAATTCCCGGTAGAAAGAGATTTCCCTAATGACAAAGCTTTTAACGCTGCCCAAAATCCT
TTCCTTTTCCAAATAT
>MP17
ATAGCGGCTTGCTCGACTCATAATAGCCTATTTATATTCAATCGTCGAGATTGAACAAG
TTAATTCAATCAAATAAGTTTTTTTTAGTAAAGATTCAAATTGATAAAAAAACTAGTTCA
AAAGTCAATTTGAAGGTTCATTAGTTTCATTTAGGGTGTCCGGTTTATTTATCTTAAGGC
TTTGACGTAGTTTATCCTATTCTAAAAAACAACTCTTGCAACTAGATAATTCTTTCGATA
GAATCATTTTTTTTACTTTTATTGTCATTATTTCTGGTTTATCTGATTTCAAAATTTC
AGACAAAAATCAATTTTCTAAATGAATCCAAAATATGCCTATTTTGGATTACTCCAAATT
GACACATTATTTGTACATATATATAATAATAATATCTCAACAATTAAGTTCTTTTTATGT
TAAATACATTACATATAGTAAATACAATAAATTAAGAAGTCAGAAAATTATCCAAAAATT
TTTAACATGAAATCCATTAGTTTCAACAATTAATTAATTTGAACTAAAAATCTTATATCT
GCCCTTCCCGAGAAAGAGAAAAATTTTTTATTTTTGTAAAGGTCGATGGGGAAAATAAGA
CTCCCCACCACACCACCAAAATCTGAGTGAAAATATACTAAAAAATTTTTTTTAGAATTC
AGAAAACGGAAGAATTCTTCTTTTAGACATCTTATCTTATAATCTTATAATATAATTAAG
AGTCTATTTCATATTGATTAGAATAGGGACTACCAATTGTTAATTTTATATTAACTTTGA
AATTCACAAATTATTCCAATATTTTAGGACTTATTTGTTTGTCGTACAAAAAAACTTTTT
GAATTCCCGGTAGAAAGAGATTTCCCTAATGACAAAGCTTTTAACGCTGCCCAAAATCCT
TTCCTTTTCCAAATAT
>MP18
ATAGCGGCTTGCTCGACTCATAATAGCCTATTTATATTCAATCGTCGAGATTGAACAAG
TTAATTCAATCAAATAAGTTTTTTTTAGTAAAGATTCAAATTGATAAAAAAACTAGTTCA
AAAGTCAATTTGAAGGTTCATTAGTTTCATTTAGGGTGTCCGGTTTATTTATCTTAAGGC
TTTGACGTAGTTTATCCTATTCTAAAAAACAACTCTTGCAACTAGATAATTCTTTCGATA
GAATCATTTTTTTTACTTTTATTGTCATTATTTCTGGTTTATCTGATTTCAAAATTTC
AGACAAAAATCAATTTTCTAAATGAATCCAAAATATGCCTATTTTGGATTACTCCAAATT
GACACATTATTTGTACATATATATAATAATAATATCTCAACAATTAAGTTCTTTTTATGT
TAAATACATTACATATAGTAAATACAATAAATTAAGAAGTCAGAAAATTATCCAAAAATT
TTTAACATGAAATCCATTAGTTTCAACAATTAATTAATTTGAACTAAAAATCTTATATCT
GCCCTTCCCGAGAAAGAGAAAAATTTTTTATTTTTGTAAAGGTCGATGGGGAAAATAAGA
CTCCCCACCACACCACCAAAATCTGAGTGAAAATATACTAAAAAATTTTTTTTAGAATTC
AGAAAACGGAAGAATTCTTCTTTTAGACATCTTATCTTATAATCTTATAATATAATTAAG
AGTCTATTTCATATTGATTAGAATAGGGACTACCAATTGTTAATTTTATATTAACTTTGA
AATTCACAAATTATTCCAATATTTTAGGACTTATTTGTTTGTCGTACAAAAAAACTTTTT
GAATTCCCGGTAGAAAGAGATTTCCCTAATGACAAAGCTTTTAACGCTGCCCAAAATCCT
TTCCTTTTCCAAATAT
>MP2
ATAGCGGCTTGCTCGACTCATAATAGCCTATTTATATTCAATCGTCGAGATTGAACAAG
TTAATTCAATCAAATAAGTTTTTTTTAGTAAAGATTCAAATTGATAAAAAAACTAGTTCA
AAAGTCAATTTGAAGGTTCATTAGTTTCATTTAGGGTGTCCGGTTTATTTATCTTAAGGC
TTTGACGTAGTTTATCCTATTCTAAAAAACAACTCTTGCAACTAGATAATTCTTTCGATA
GAATCATTTTTTTTACTTTTATTGTCATTATTTCTGGTTTATCTGATTTCAAAATTTC
AGACAAAAATCAATTTTCTAAATGAATCCAAAATATGCCTATTTTGGATTACTCCAAATT
GACACATTATTTGTACATATATATAATAATAATATCTCAACAATTAAGTTCTTTTTATGT
TAAATACATTACATATAGTAAATACAATAAATTAAGAAGTCAGAAAATTATCCAAAAATT
TTTAACATGAAATCCATTAGTTTCAACAATTAATTAATTTGAACTAAAAATCTTATATCT
GCCCTTCCCGAGAAAGAGAAAAATTTTTTATTTTTGTAAAGGTCGATGGGGAAAATAAGA
CTCCCCACCACACCACCAAAATCTGAGTGAAAATATACTAAAAAATTTTTTTTAGAATTC
AGAAAACGGAAGAATTCTTCTTTTAGACATCTTATCTTATAATCTTATAATATAATTAAG
AGTCTATTTCATATTGATTAGAATAGGGACTACCAATTGTTAATTTTATATTAACTTTGA
AATTCACAAATTATTCCAATATTTTAGGACTTATTTGTTTGTCGTACAAAAAAACTTTTT
GAATTCCCGGTAGAAAGAGATTTCCCTAATGACAAAGCTTTTAACGCTGCCCAAAATCCT
TTCCTTTTCCAAATAT
>MP3
ATAGCGGCTTGCTCGACTCATAATAGCCTATTTATATTCAATCGTCGAGATTGAACAAG
TTAATTCAATCAAATAAGTTTTTTTTAGTAAAGATTCAAATTGATAAAAAAACTAGTTCA
AAAGTCAATTTGAAGGTTCATTAGTTTCATTTAGGGTGTCCGGTTTATTTATCTTAAGGC
TTTGACGTAGTTTATCCTATTCTAAAAAACAACTCTTGCAACTAGATAATTCTTTCGATA
GAATCATTTTTTTTACTTTTATTGTCATTATTTCTGGTTTATCTGATTTCAAAATTTC
AGACAAAAATCAATTTTCTAAATGAATCCAAAATATGCCTATTTTGGATTACTCCAAATT
GACACATTATTTGTACATATATATAATAATAATATCTCAACAATTAAGTTCTTTTTATGT
TAAATACATTACATATAGTAAATACAATAAATTAAGAAGTCAGAAAATTATCCAAAAATT
TTTAACATGAAATCCATTAGTTTCAACAATTAATTAATTTGAACTAAAAATCTTATATCT
GCCCTTCCCGAGAAAGAGAAAAATTTTTTATTTTTGTAAAGGTCGATGGGGAAAATAAGA
CTCCCCACCACACCACCAAAATCTGAGTGAAAATATACTAAAAAATTTTTTTTAGAATTC
AGAAAACGGAAGAATTCTTCTTTTAGACATCTTATCTTATAATCTTATAATATAATTAAG
AGTCTATTTCATATTGATTAGAATAGGGACTACCAATTGTTAATTTTATATTAACTTTGA
AATTCACAAATTATTCCAATATTTTAGGACTTATTTGTTTGTCGTACAAAAAAACTTTTT
GAATTCCCGGTAGAAAGAGATTTCCCTAATGACAAAGCTTTTAACGCTGCCCAAAATCCT
TTCCTTTTCCAAATAT
>MP4
ATAGCGGCTTGCTCGACTCATAATAGCCTATTTATATTCAATCGTCGAGATTGAACAAG
TTAATTCAATCAAATAAGTTTTTTTTAGTAAAGATTCAAATTGATAAAAAAACTAGTTCA
AAAGTCAATTTGAAGGTTCATTAGTTTCATTTAGGGTGTCCGGTTTATTTATCTTAAGGC
TTTGACGTAGTTTATCCTATTCTAAAAAACAACTCTTGCAACTAGATAATTCTTTCGATA
GAATCATTTTTTTTACTTTTATTGTCATTATTTCTGGTTTATCTGATTTCAAAATTTC
AGACAAAAATCAATTTTCTAAATGAATCCAAAATATGCCTATTTTGGATTACTCCAAATT
GACACATTATTTGTACATATATATAATAATAATATCTCAACAATTAAGTTCTTTTTATGT
TAAATACATTACATATAGTAAATACAATAAATTAAGAAGTCAGAAAATTATCCAAAAATT
TTTAACATGAAATCCATTAGTTTCAACAATTAATTAATTTGAACTAAAAATCTTATATCT
GCCCTTCCCGAGAAAGAGAAAAATTTTTTATTTTTGTAAAGGTCGATGGGGAAAATAAGA
CTCCCCACCACACCACCAAAATCTGAGTGAAAATATACTAAAAAATTTTTTTTAGAATTC
AGAAAACGGAAGAATTCTTCTTTTAGACATCTTATCTTATAATCTTATAATATAATTAAG
AGTCTATTTCATATTGATTAGAATAGGGACTACCAATTGTTAATTTTATATTAACTTTGA
AATTCACAAATTATTCCAATATTTTAGGACTTATTTGTTTGTCGTACAAAAAAACTTTTT
GAATTCCCGGTAGAAAGAGATTTCCCTAATGACAAAGCTTTTAACGCTGCCCAAAATCCT
TTCCTTTTCCAAATAT
>MP5
ATAGCGGCTTGCTCGACTCATAATAGCCTATTTATATTCAATCGTCGAGATTGAACAAG
TTAATTCAATCAAATAAGTTTTTTTTAGTAAAGATTCAAATTGATAAAAAAACTAGTTCA
AAAGTCAATTTGAAGGTTCATTAGTTTCATTTAGGGTGTCCGGTTTATTTATCTTAAGGC
TTTGACGTAGTTTATCCTATTCTAAAAAACAACTCTTGCAACTAGATAATTCTTTCGATA
GAATCATTTTTTTTACTTTTATTGTCATTATTTCTGGTTTATCTGATTTCAAAATTTC
AGACAAAAATCAATTTTCTAAATGAATCCAAAATATGCCTATTTTGGATTACTCCAAATT
GACACATTATTTGTACATATATATAATAATAATATCTCAACAATTAAGTTCTTTTTATGT
TAAATACATTACATATAGTAAATACAATAAATTAAGAAGTCAGAAAATTATCCAAAAATT
TTTAACATGAAATCCATTAGTTTCAACAATTAATTAATTTGAACTAAAAATCTTATATCT
GCCCTTCCCGAGAAAGAGAAAAATTTTTTATTTTTGTAAAGGTCGATGGGGAAAATAAGA
CTCCCCACCACACCACCAAAATCTGAGTGAAAATATACTAAAAAATTTTTTTTAGAATTC
AGAAAACGGAAGAATTCTTCTTTTAGACATCTTATCTTATAATCTTATAATATAATTAAG
AGTCTATTTCATATTGATTAGAATAGGGACTACCAATTGTTAATTTTATATTAACTTTGA
AATTCACAAATTATTCCAATATTTTAGGACTTATTTGTTTGTCGTACAAAAAAACTTTTT
GAATTCCCGGTAGAAAGAGATTTCCCTAATGACAAAGCTTTTAACGCTGCCCAAAATCCT
TTCCTTTTCCAAATAT
>MP6
ATAGCGGCTTGCTCGACTCATAATAGCCTATTTATATTCAATCGTCGAGATTGAACAAG
TTAATTCAATCAAATAAGTTTTTTTTAGTAAAGATTCAAATTGATAAAAAAACTAGTTCA
AAAGTCAATTTGAAGGTTCATTAGTTTCATTTAGGGTGTCCGGTTTATTTATCTTAAGGC
TTTGACGTAGTTTATCCTATTCTAAAAAACAACTCTTGCAACTAGATAATTCTTTCGATA
GAATCATTTTTTTTACTTTTATTGTCATTATTTCTGGTTTATCTGATTTCAAAATTTC
AGACAAAAATCAATTTTCTAAATGAATCCAAAATATGCCTATTTTGGATTACTCCAAATT
GACACATTATTTGTACATATATATAATAATAATATCTCAACAATTAAGTTCTTTTTATGT
TAAATACATTACATATAGTAAATACAATAAATTAAGAAGTCAGAAAATTATCCAAAAATT
TTTAACATGAAATCCATTAGTTTCAACAATTAATTAATTTGAACTAAAAATCTTATATCT
GCCCTTCCCGAGAAAGAGAAAAATTTTTTATTTTTGTAAAGGTCGATGGGGAAAATAAGA
CTCCCCACCACACCACCAAAATCTGAGTGAAAATATACTAAAAAATTTTTTTTAGAATTC
AGAAAACGGAAGAATTCTTCTTTTAGACATCTTATCTTATAATCTTATAATATAATTAAG
AGTCTATTTCATATTGATTAGAATAGGGACTACCAATTGTTAATTTTATATTAACTTTGA
AATTCACAAATTATTCCAATATTTTAGGACTTATTTGTTTGTCGTACAAAAAAACTTTTT
GAATTCCCGGTAGAAAGAGATTTCCCTAATGACAAAGCTTTTAACGCTGCCCAAAATCCT
TTCCTTTTCCAAATAT
>MP7
ATAGCGGCTTGCTCGACTCATAATAGCCTATTTATATTCAATCGTCGAGATTGAACAAG
TTAATTCAATCAAATAAGTTTTTTTTAGTAAAGATTCAAATTGATAAAAAAACTAGTTCA
AAAGTCAATTTGAAGGTTCATTAGTTTCATTTAGGGTGTCCGGTTTATTTATCTTAAGGC
TTTGACGTAGTTTATCCTATTCTAAAAAACAACTCTTGCAACTAGATAATTCTTTCGATA
GAATCATTTTTTTTACTTTTATTGTCATTATTTCTGGTTTATCTGATTTCAAAATTTC
AGACAAAAATCAATTTTCTAAATGAATCCAAAATATGCCTATTTTGGATTACTCCAAATT
GACACATTATTTGTACATATATATAATAATAATATCTCAACAATTAAGTTCTTTTTATGT
TAAATACATTACATATAGTAAATACAATAAATTAAGAAGTCAGAAAATTATCCAAAAATT
TTTAACATGAAATCCATTAGTTTCAACAATTAATTAATTTGAACTAAAAATCTTATATCT
GCCCTTCCCGAGAAAGAGAAAAATTTTTTATTTTTGTAAAGGTCGATGGGGAAAATAAGA
CTCCCCACCACACCACCAAAATCTGAGTGAAAATATACTAAAAAATTTTTTTTAGAATTC
AGAAAACGGAAGAATTCTTCTTTTAGACATCTTATCTTATAATCTTATAATATAATTAAG
AGTCTATTTCATATTGATTAGAATAGGGACTACCAATTGTTAATTTTATATTAACTTTGA
AATTCACAAATTATTCCAATATTTTAGGACTTATTTGTTTGTCGTACAAAAAAACTTTTT
GAATTCCCGGTAGAAAGAGATTTCCCTAATGACAAAGCTTTTAACGCTGCCCAAAATCCT
TTCCTTTTCCAAATAT
>MP8
ATAGCGGCTTGCTCGACTCATAATAGCCTATTTATATTCAATCGTCGAGATTGAACAAG
TTAATTCAATCAAATAAGTTTTTTTTAGTAAAGATTCAAATTGATAAAAAAACTAGTTCA
AAAGTCAATTTGAAGGTTCATTAGTTTCATTTAGGGTGTCCGGTTTATTTATCTTAAGGC
TTTGACGTAGTTTATCCTATTCTAAAAAACAACTCTTGCAACTAGATAATTCTTTCGATA
GAATCATTTTTTTTACTTTTATTGTCATTATTTCTGGTTTATCTGATTTCAAAATTTC
AGACAAAAATCAATTTTCTAAATGAATCCAAAATATGCCTATTTTGGATTACTCCAAATT
GACACATTATTTGTACATATATATAATAATAATATCTCAACAATTAAGTTCTTTTTATGT
TAAATACATTACATATAGTAAATACAATAAATTAAGAAGTCAGAAAATTATCCAAAAATT
TTTAACATGAAATCCATTAGTTTCAACAATTAATTAATTTGAACTAAAAATCTTATATCT
GCCCTTCCCGAGAAAGAGAAAAATTTTTTATTTTTGTAAAGGTCGATGGGGAAAATAAGA
CTCCCCACCACACCACCAAAATCTGAGTGAAAATATACTAAAAAATTTTTTTTAGAATTC
AGAAAACGGAAGAATTCTTCTTTTAGACATCTTATCTTATAATCTTATAATATAATTAAG
AGTCTATTTCATATTGATTAGAATAGGGACTACCAATTGTTAATTTTATATTAACTTTGA
AATTCACAAATTATTCCAATATTTTAGGACTTATTTGTTTGTCGTACAAAAAAACTTTTT
GAATTCCCGGTAGAAAGAGATTTCCCTAATGACAAAGCTTTTAACGCTGCCCAAAATCCT
TTCCTTTTCCAAATAT
>MP9
ATAGCGGCTTGCTCGACTCATAATAGCCTATTTATATTCAATCGTCGAGATTGAACAAG
TTAATTCAATCAAATAAGTTTTTTTTAGTAAAGATTCAAATTGATAAAAAAACTAGTTCA
AAAGTCAATTTGAAGGTTCATTAGTTTCATTTAGGGTGTCCGGTTTATTTATCTTAAGGC
TTTGACGTAGTTTATCCTATTCTAAAAAACAACTCTTGCAACTAGATAATTCTTTCGATA
GAATCATTTTTTTTACTTTTATTGTCATTATTTCTGGTTTATCTGATTTCAAAATTTC
AGACAAAAATCAATTTTCTAAATGAATCCAAAATATGCCTATTTTGGATTACTCCAAATT
GACACATTATTTGTACATATATATAATAATAATATCTCAACAATTAAGTTCTTTTTATGT
TAAATACATTACATATAGTAAATACAATAAATTAAGAAGTCAGAAAATTATCCAAAAATT
TTTAACATGAAATCCATTAGTTTCAACAATTAATTAATTTGAACTAAAAATCTTATATCT
GCCCTTCCCGAGAAAGAGAAAAATTTTTTATTTTTGTAAAGGTCGATGGGGAAAATAAGA
CTCCCCACCACACCACCAAAATCTGAGTGAAAATATACTAAAAAATTTTTTTTAGAATTC
AGAAAACGGAAGAATTCTTCTTTTAGACATCTTATCTTATAATCTTATAATATAATTAAG
AGTCTATTTCATATTGATTAGAATAGGGACTACCAATTGTTAATTTTATATTAACTTTGA
AATTCACAAATTATTCCAATATTTTAGGACTTATTTGTTTGTCGTACAAAAAAACTTTTT
GAATTCCCGGTAGAAAGAGATTTCCCTAATGACAAAGCTTTTAACGCTGCCCAAAATCCT
TTCCTTTTCCAAATAT
>MS
ATAGCGGCTTGCTCGACTCATAATAGCCTATTTATATTCAATCGTCGAGATTGAACAAG
TTAATTCAATCAAATAAGTTTTTTTTAGTAAAGATTCAAATTGATAAAAAAACTAGTTCA
AAAGTCAATTTGAAGGTTCATTAGTTTCATTTAGGGTGTCCGGTTTATTTATCTTAAGGC
TTTGACGTAGTTTATCCTATTCTAAAAAACAACTCTTGCAACTAGATAATTCTTTCGATA
GAATCATTTTTTTTACTTTTATTGTCATTATTTCTGGTTTATCTGATTTCAAAATTTC
AGACAAAAATCAATTTTCTAAATGAATCCAAAATATGCCTATTTTGGATTACTCCAAATT
GACACATTATTTGTACATATATATAATAATAATATCTCAACAATTAAGTTCTTTTTATGT
TAAATACATTACATATAGTAAATACAATAAATTAAGAAGTCAGAAAATTATCCAAAAATT
TTTAACATGAAATCCATTAGTTTCAACAATTAATTAATTTGAACTAAAAATCTTATATCT
GCCCTTCCCGAGAAAGAGAAAAATTTTTTATTTTTGTAAAGGTCGATGGGGAAAATAAGA
CTCCCCACCACACCACCAAAATCTGAGTGAAAATATACTAAAAAATTTTTTTTAGAATTC
AGAAAACGGAAGAATTCTTCTTTTAGACATCTTATCTTATAATCTTATAATATAATTAAG
AGTCTATTTCATATTGATTAGAATAGGGACTACCAATTGTTAATTTTATATTAACTTTGA
AATTCACAAATTATTCCAATATTTTAGGACTTATTTGTTTGTCGTACAAAAAAACTTTTT
GAATTCCCGGTAGAAAGAGATTTCCCTAATGACAAAGCTTTTAACGCTGCCCAAAATCCT
TTCCTTTTCCAAATAT
>MX
ATAGCGGCTTGCTCGACTCATAATAGCCTATTTATATTCAATCGTCGAGATTGAACAAG
TTAATTCAATCAAATAAGTTTTTTTTAGTAAAGATTCAAATTGATAAAAAAACTAGTTCA
AAAGTCAATTTGAAGGTTCATTAGTTTCATTTAGGGTGTCCGGTTTATTTATCTTAAGGC
TTTGACGTAGTTTATCCTATTCTAAAAAACAACTCTTGCAACTAGATAATTCTTTCGATA
GAATCATTTTTTTTACTTTTATTGTCATTATTTCTGGTTTATCTGATTTCAAAATTTC
AGACAAAAATCAATTTTCTAAATGAATCCAAAATATGCCTATTTTGGATTACTCCAAATT
GACACATTATTTGTACATATATATAATAATAATATCTCAACAATTAAGTTCTTTTTATGT
TAAATACATTACATATAGTAAATACAATAAATTAAGAAGTCAGAAAATTATCCAAAAATT
TTTAACATGAAATCCATTAGTTTCAACAATTAATTAATTTGAACTAAAAATCTTATATCT
GCCCTTCCCGAGAAAGAGAAAAATTTTTTATTTTTGTAAAGGTCGATGGGGAAAATAAGA
CTCCCCACCACACCACCAAAATCTGAGTGAAAATATACTAAAAAATTTTTTTTAGAATTC
AGAAAACGGAAGAATTCTTCTTTTAGACATCTTATCTTATAATCTTATAATATAATTAAG
AGTCTATTTCATATTGATTAGAATAGGGACTACCAATTGTTAATTTTATATTAACTTTGA
AATTCACAAATTATTCCAATATTTTAGGACTTATTTGTTTGTCGTACAAAAAAACTTTTT
GAATTCCCGGTAGAAAGAGATTTCCCTAATGACAAAGCTTTTAACGCTGCCCAAAATCCT
TTCCTTTTCCAAATAT
>Sub
ATAGCGGCTTGCTCGACTCATAATAGCCTATTTATATTCAATCGTCGAGATTGAACAAG
TTAATTCAATCAAATAAGTTTTTTTAGTAAAGATTCAAATTGATAAAAAAACTAGTTCA
AAAGTCAATTTGAAGGTTCATTAGTTTCATTTAGGGTGTCCGGTTTATTTATCTTAAGGC
TTTGACGTAGTTTATCCTATTCTAAAAAACAACTCTTGCAACTAGATAATTCTTTCGATA
GAATCATTTTTTTTACTTTTATTGTCATTATTTCTGGTTTATCTGATTTCAAAATTTC
AGACAAAAATCAATTTTCTAAATGAATCCAAAATATGCCTATTTTGGATTACTCCAAATT
GACACATTATTTGTACATATATATAATATCTCAACAATTAAGTTCTTTTTATGT
TAAATACATTACATATAGTAAATACAATAAATTAAGAAGTCAGAAAATTATCCAAAAATT
TTTAACATGAAATCCATTAGTTTCAACAATTAATTAATTTGAACTAAAAATCTTATATCT
GCCCTTCCCGAGAAAGAGAAAAATTTTTTATTTTTGTAAAGGTCGATGGGGAAAATAAGA
CTCCCCACCACACCACCAAAATCTGAGTGAAAATATACTAAAAAAATTTTTTTAGAATTC
AGAAAACGGAAGAATTCTTCTTTTAGACATCTTATCTTATAATCTTATAATTAAG
AGTCTATTTCATATTGATTAGAATAGGGACTACCAATTGTTAATTTTATATTAACTTTGA
AATTCACAAATTATTCCAATATTTTAGGACTTATTTGTTTGTCGTACAAAAAAACTTTTT
GAATTCCCGGTAGAAAGAGATTTCCCTAATGACAAAGCTTTTAACGCTGCCCAAAATCCT
TTCCTTTTCCAAATAT
