# Supplementary material for: Evidence for continual hybridization rather than hybrid speciation between Ligularia duciformis and L. paradoxa (Asteraceae)
Source: PeerJ. 2017 Oct 11;5:e3884. doi: 10.7717/peerj.3884 (PMC5640982; doi:10.7717/peerj.3884)
Supplement: Supplemental Information 4 [file peerj-05-3884-s014.fas]

>HD1
AGCATATCCGTTGTATCTGAATACTTCTTTTTTGTTCAACAAGGTTCTGTTTAAAGGTCT
AATATTGCATAGAATATTATTCCTCTTTCTTTTTTAAATTTTGAATTATTCTTTTCGGAA
TCATATCTAAGTTTTTCACAAACTGAACTAAATCGAGTTCAAATGACATGCAAATGCAAA
AGTAACTGATAACTGAAACCTTTTCTGATTCAGATAAAGATAAGATGAGACCTAGATCAC
AGTTCCAGAAAGATTACTTAATCTCAGGCTAAACAAAATATGAAAATACATATAAAACGA
GGAAGTGCTTAGTTTATAGGTATGTATTGTTATCCTATTTCAGTCACAATAGTCTTTCTA
TTTTTGTGAAAAATAATTAGCATCCCTAAAATATTAAAATTGAAATATTTAACAATAATA
TTTCTTTTTTTTTTTTTCGATCTATTTAGCTTATTTGCTTTACATCATTGACAATTCCA
TTAGAAAATATTTTTCTTTCTTATGATAATAAAATGGAGTCTTTACTGCAAAACTTGATT
CAAATAATCATGCAGAAGTAGGAAACTTTTTCAAGTAGCAAGATTTGTAATGATTCCTTA
TGGATTGAATCTTTGGGAAGTTGGAAATGGGTCAGTCTATCTTATTGAGTAACTTGAAGA
GGCAGAGTCAAATATAATTTATTTATTCCTGCGATTTCTGTTAGTTATGTTATTTCTATA
TTTAGATTAGATTTCTGGATATTTCTGTTAGATATTTTTTTTGAGATCGATATTTATAGA
AAAATGTTCCATTCATACAAAAAAAGCCGGGGTCTTGCTAATATTTCTTCAGAAAAATCT
TTATTATCTATGTAGATAGATAAGAAAAAATAGAAATGACTATGTCTATGTACCGAGCGA
ACCAA
>HD10
AGCATATCCGTTGTATCTGAATACTTCTTTTTTGTTCAACAAGGTTCTGTTTAAAGGTCT
AATATTGCATAGAATATTATTCCTCTTTCTTTTTTAAATTTTGAATTATTCTTTTCGGAA
TCATATCTAAGTTTTTCACAAACTGAACTAAATCGAGTTCAAATGACATGCAAATGCAAA
AGTAACTGATAACTGAAACCTTTTCTGATTCAGATAAAGATAAGATGAGACCTAGATCAC
AGTTCCAGAAAGATTACTTAATCTCAGGCTAAACAAAATATGAAAATACATATAAAACGA
GGAAGTGCTTAGTTTATAGGTATGTATTGTTATCCTATTTCAGTCACAATAGTCTTTCTA
TTTTTGTGAAAAATAATTAGCATCCCTAAAATATTAAAATTGAAATATTTAACAATAATA
TTTCTTTTTTTTTTTTTCGATCTATTTAGCTTATTTGCTTTACATCATTGACAATTCCA
TTAGAAAATATTTTTCTTTCTTATGATAATAAAATGGAGTCTTTACTGCAAAACTTGATT
CAAATAATCATGCAGAAGTAGGAAACTTTTTCAAGTAGCAAGATTTGTAATGATTCCTTA
TGGATTGAATCTTTGGGAAGTTGGAAATGGGTCAGTCTATCTTATTGAGTAACTTGAAGA
GGCAGAGTCAAATATAATTTATTTATTCCTGCGATTTCTGTTAGTTATGTTATTTCTATA
TTTAGATTAGATTTCTGGATATTTCTGTTAGATATTTTTTTTGAGATCGATATTTATAGA
AAAATGTTCCATTCATACAAAAAAAGCCGGGGTCTTGCTAATATTTCTTCAGAAAAATCT
TTATTATCTATGTAGATAGATAAGAAAAAATAGAAATGACTATGTCTATGTACCGAGCGA
ACCAA
>HD11
AGCATATCCGTTGTATCTGAATACTTCTTTTTTGTTCAACAAGGTTCTGTTTAAAGGTCT
AATATTGCATAGAATATTATTCCTCTTTCTTTTTTAAATTTTGAATTATTCTTTTCGGAA
TCATATCTAAGTTTTTCACAAACTGAACTAAATCGAGTTCAAATGACATGCAAATGCAAA
AGTAACTGATAACTGAAACCTTTTCTGATTCAGATAAAGATAAGATGAGACCTAGATCAC
AGTTCCAGAAAGATTACTTAATCTCAGGCTAAACAAAATATGAAAATACATATAAAACGA
GGAAGTGCTTAGTTTATAGGTATGTATTGTTATCCTATTTCAGTCACAATAGTCTTTCTA
TTTTTGTGAAAAATAATTAGCATCCCTAAAATATTAAAATTGAAATATTTAACAATAATA
TTTCTTTTTTTTTTTTTCGATCTATTTAGCTTATTTGCTTTACATCATTGACAATTCCA
TTAGAAAATATTTTTCTTTCTTATGATAATAAAATGGAGTCTTTACTGCAAAACTTGATT
CAAATAATCATGCAGAAGTAGGAAACTTTTTCAAGTAGCAAGATTTGTAATGATTCCTTA
TGGATTGAATCTTTGGGAAGTTGGAAATGGGTCAGTCTATCTTATTGAGTAACTTGAAGA
GGCAGAGTCAAATATAATTTATTTATTCCTGCGATTTCTGTTAGTTATGTTATTTCTATA
TTTAGATTAGATTTCTGGATATTTCTGTTAGATATTTTTTTTGAGATCGATATTTATAGA
AAAATGTTCCATTCATACAAAAAAAGCCGGGGTCTTGCTAATATTTCTTCAGAAAAATCT
TTATTATCTATGTAGATAGATAAGAAAAAATAGAAATGACTATGTCTATGTACCGAGCGA
ACCAA
>HD12
AGCATATCCGTTGTATCTGAATACTTCTTTTTTGTTCAACAAGGTTCTGTTTAAAGGTCT
AATATTGCATAGAATATTATTCCTCTTTCTTTTTTAAATTTTGAATTATTCTTTTCGGAA
TCATATCTAAGTTTTTCACAAACTGAACTAAATCGAGTTCAAATGACATGCAAATGCAAA
AGTAACTGATAACTGAAACCTTTTCTGATTCAGATAAAGATAAGATGAGACCTAGATCAC
AGTTCCAGAAAGATTACTTAATCTCAGGCTAAACAAAATATGAAAATACATATAAAACGA
GGAAGTGCTTAGTTTATAGGTATGTATTGTTATCCTATTTCAGTCACAATAGTCTTTCTA
TTTTTGTGAAAAATAATTAGCATCCCTAAAATATTAAAATTGAAATATTTAACAATAATA
TTTCTTTTTTTTTTTTTCGATCTATTTAGCTTATTTGCTTTACATCATTGACAATTCCA
TTAGAAAATATTTTTCTTTCTTATGATAATAAAATGGAGTCTTTACTGCAAAACTTGATT
CAAATAATCATGCAGAAGTAGGAAACTTTTTCAAGTAGCAAGATTTGTAATGATTCCTTA
TGGATTGAATCTTTGGGAAGTTGGAAATGGGTCAGTCTATCTTATTGAGTAACTTGAAGA
GGCAGAGTCAAATATAATTTATTTATTCCTGCGATTTCTGTTAGTTATGTTATTTCTATA
TTTAGATTAGATTTCTGGATATTTCTGTTAGATATTTTTTTTGAGATCGATATTTATAGA
AAAATGTTCCATTCATACAAAAAAAGCCGGGGTCTTGCTAATATTTCTTCAGAAAAATCT
TTATTATCTATGTAGATAGATAAGAAAAAATAGAAATGACTATGTCTATGTACCGAGCGA
ACCAA
>HD13
AGCATATCCGTTGTATCTGAATACTTCTTTTTTGTTCAACAAGGTTCTGTTTAAAGGTCT
AATATTGCATAGAATATTATTCCTCTTTCTTTTTTAAATTTTGAATTATTCTTTTCGGAA
TCATATCTAAGTTTTTCACAAACTGAACTAAATCGAGTTCAAATGACATGCAAATGCAAA
AGTAACTGATAACTGAAACCTTTTCTGATTCAGATAAAGATAAGATGAGACCTAGATCAC
AGTTCCAGAAAGATTACTTAATCTCAGGCTAAACAAAATATGAAAATACATATAAAACGA
GGAAGTGCTTAGTTTATAGGTATGTATTGTTATCCTATTTCAGTCACAATAGTCTTTCTA
TTTTTGTGAAAAATAATTAGCATCCCTAAAATATTAAAATTGAAATATTTAACAATAATA
TTTCTTTTTTTTTTTTTCGATCTATTTAGCTTATTTGCTTTACATCATTGACAATTCCA
TTAGAAAATATTTTTCTTTCTTATGATAATAAAATGGAGTCTTTACTGCAAAACTTGATT
CAAATAATCATGCAGAAGTAGGAAACTTTTTCAAGTAGCAAGATTTGTAATGATTCCTTA
TGGATTGAATCTTTGGGAAGTTGGAAATGGGTCAGTCTATCTTATTGAGTAACTTGAAGA
GGCAGAGTCAAATATAATTTATTTATTCCTGCGATTTCTGTTAGTTATGTTATTTCTATA
TTTAGATTAGATTTCTGGATATTTCTGTTAGATATTTTTTTTGAGATCGATATTTATAGA
AAAATGTTCCATTCATACAAAAAAAGCCGGGGTCTTGCTAATATTTCTTCAGAAAAATCT
TTATTATCTATGTAGATAGATAAGAAAAAATAGAAATGACTATGTCTATGTACCGAGCGA
ACCAA
>HD14
AGCATATCCGTTGTATCTGAATACTTCTTTTTTGTTCAACAAGGTTCTGTTTAAAGGTCT
AATATTGCATAGAATATTATTCCTCTTTCTTTTTTAAATTTTGAATTATTCTTTTCGGAA
TCATATCTAAGTTTTTCACAAACTGAACTAAATCGAGTTCAAATGACATGCAAATGCAAA
AGTAACTGATAACTGAAACCTTTTCTGATTCAGATAAAGATAAGATGAGACCTAGATCAC
AGTTCCAGAAAGATTACTTAATCTCAGGCTAAACAAAATATGAAAATACATATAAAACGA
GGAAGTGCTTAGTTTATAGGTATGTATTGTTATCCTATTTCAGTCACAATAGTCTTTCTA
TTTTTGTGAAAAATAATTAGCATCCCTAAAATATTAAAATTGAAATATTTAACAATAATA
TTTCTTTTTTTTTTTTTCGATCTATTTAGCTTATTTGCTTTACATCATTGACAATTCCA
TTAGAAAATATTTTTCTTTCTTATGATAATAAAATGGAGTCTTTACTGCAAAACTTGATT
CAAATAATCATGCAGAAGTAGGAAACTTTTTCAAGTAGCAAGATTTGTAATGATTCCTTA
TGGATTGAATCTTTGGGAAGTTGGAAATGGGTCAGTCTATCTTATTGAGTAACTTGAAGA
GGCAGAGTCAAATATAATTTATTTATTCCTGCGATTTCTGTTAGTTATGTTATTTCTATA
TTTAGATTAGATTTCTGGATATTTCTGTTAGATATTTTTTTTGAGATCGATATTTATAGA
AAAATGTTCCATTCATACAAAAAAAGCCGGGGTCTTGCTAATATTTCTTCAGAAAAATCT
TTATTATCTATGTAGATAGATAAGAAAAAATAGAAATGACTATGTCTATGTACCGAGCGA
ACCAA
>HD15
AGCATATCCGTTGTATCTGAATACTTCTTTTTTGTTCAACAAGGTTCTGTTTAAAGGTCT
AATATTGCATAGAATATTATTCCTCTTTCTTTTTTAAATTTTGAATTATTCTTTTCGGAA
TCATATCTAAGTTTTTCACAAACTGAACTAAATCGAGTTCAAATGACATGCAAATGCAAA
AGTAACTGATAACTGAAACCTTTTCTGATTCAGATAAAGATAAGATGAGACCTAGATCAC
AGTTCCAGAAAGATTACTTAATCTCAGGCTAAACAAAATATGAAAATACATATAAAACGA
GGAAGTGCTTAGTTTATAGGTATGTATTGTTATCCTATTTCAGTCACAATAGTCTTTCTA
TTTTTGTGAAAAATAATTAGCATCCCTAAAATATTAAAATTGAAATATTTAACAATAATA
TTTCTTTTTTTTTTTTTCGATCTATTTAGCTTATTTGCTTTACATCATTGACAATTCCA
TTAGAAAATATTTTTCTTTCTTATGATAATAAAATGGAGTCTTTACTGCAAAACTTGATT
CAAATAATCATGCAGAAGTAGGAAACTTTTTCAAGTAGCAAGATTTGTAATGATTCCTTA
TGGATTGAATCTTTGGGAAGTTGGAAATGGGTCAGTCTATCTTATTGAGTAACTTGAAGA
GGCAGAGTCAAATATAATTTATTTATTCCTGCGATTTCTGTTAGTTATGTTATTTCTATA
TTTAGATTAGATTTCTGGATATTTCTGTTAGATATTTTTTTTGAGATCGATATTTATAGA
AAAATGTTCCATTCATACAAAAAAAGCCGGGGTCTTGCTAATATTTCTTCAGAAAAATCT
TTATTATCTATGTAGATAGATAAGAAAAAATAGAAATGACTATGTCTATGTACCGAGCGA
ACCAA
>HD16
AGCATATCCGTTGTATCTGAATACTTCTTTTTTGTTCAACAAGGTTCTGTTTAAAGGTCT
AATATTGCATAGAATATTATTCCTCTTTCTTTTTTAAATTTTGAATTATTCTTTTCGGAA
TCATATCTAAGTTTTTCACAAACTGAACTAAATCGAGTTCAAATGACATGCAAATGCAAA
AGTAACTGATAACTGAAACCTTTTCTGATTCAGATAAAGATAAGATGAGACCTAGATCAC
AGTTCCAGAAAGATTACTTAATCTCAGGCTAAACAAAATATGAAAATACATATAAAACGA
GGAAGTGCTTAGTTTATAGGTATGTATTGTTATCCTATTTCAGTCACAATAGTCTTTCTA
TTTTTGTGAAAAATAATTAGCATCCCTAAAATATTAAAATTGAAATATTTAACAATAATA
TTTCTTTTTTTTTTTTTCGATCTATTTAGCTTATTTGCTTTACATCATTGACAATTCCA
TTAGAAAATATTTTTCTTTCTTATGATAATAAAATGGAGTCTTTACTGCAAAACTTGATT
CAAATAATCATGCAGAAGTAGGAAACTTTTTCAAGTAGCAAGATTTGTAATGATTCCTTA
TGGATTGAATCTTTGGGAAGTTGGAAATGGGTCAGTCTATCTTATTGAGTAACTTGAAGA
GGCAGAGTCAAATATAATTTATTTATTCCTGCGATTTCTGTTAGTTATGTTATTTCTATA
TTTAGATTAGATTTCTGGATATTTCTGTTAGATATTTTTTTTGAGATCGATATTTATAGA
AAAATGTTCCATTCATACAAAAAAAGCCGGGGTCTTGCTAATATTTCTTCAGAAAAATCT
TTATTATCTATGTAGATAGATAAGAAAAAATAGAAATGACTATGTCTATGTACCGAGCGA
ACCAA
>HD17
AGCATATCCGTTGTATCTGAATACTTCTTTTTTGTTCAACAAGGTTCTGTTTAAAGGTCT
AATATTGCATAGAATATTATTCCTCTTTCTTTTTTAAATTTTGAATTATTCTTTTCGGAA
TCATATCTAAGTTTTTCACAAACTGAACTAAATCGAGTTCAAATGACATGCAAATGCAAA
AGTAACTGATAACTGAAACCTTTTCTGATTCAGATAAAGATAAGATGAGACCTAGATCAC
AGTTCCAGAAAGATTACTTAATCTCAGGCTAAACAAAATATGAAAATACATATAAAACGA
GGAAGTGCTTAGTTTATAGGTATGTATTGTTATCCTATTTCAGTCACAATAGTCTTTCTA
TTTTTGTGAAAAATAATTAGCATCCCTAAAATATTAAAATTGAAATATTTAACAATAATA
TTTCTTTTTTTTTTTTTCGATCTATTTAGCTTATTTGCTTTACATCATTGACAATTCCA
TTAGAAAATATTTTTCTTTCTTATGATAATAAAATGGAGTCTTTACTGCAAAACTTGATT
CAAATAATCATGCAGAAGTAGGAAACTTTTTCAAGTAGCAAGATTTGTAATGATTCCTTA
TGGATTGAATCTTTGGGAAGTTGGAAATGGGTCAGTCTATCTTATTGAGTAACTTGAAGA
GGCAGAGTCAAATATAATTTATTTATTCCTGCGATTTCTGTTAGTTATGTTATTTCTATA
TTTAGATTAGATTTCTGGATATTTCTGTTAGATATTTTTTTTGAGATCGATATTTATAGA
AAAATGTTCCATTCATACAAAAAAAGCCGGGGTCTTGCTAATATTTCTTCAGAAAAATCT
TTATTATCTATGTAGATAGATAAGAAAAAATAGAAATGACTATGTCTATGTACCGAGCGA
ACCAA
>HD18
AGCATATCCGTTGTATCTGAATACTTCTTTTTTGTTCAACAAGGTTCTGTTTAAAGGTCT
AATATTGCATAGAATATTATTCCTCTTTCTTTTTTAAATTTTGAATTATTCTTTTCGGAA
TCATATCTAAGTTTTTCACAAACTGAACTAAATCGAGTTCAAATGACATGCAAATGCAAA
AGTAACTGATAACTGAAACCTTTTCTGATTCAGATAAAGATAAGATGAGACCTAGATCAC
AGTTCCAGAAAGATTACTTAATCTCAGGCTAAACAAAATATGAAAATACATATAAAACGA
GGAAGTGCTTAGTTTATAGGTATGTATTGTTATCCTATTTCAGTCACAATAGTCTTTCTA
TTTTTGTGAAAAATAATTAGCATCCCTAAAATATTAAAATTGAAATATTTAACAATAATA
TTTCTTTTTTTTTTTTTCGATCTATTTAGCTTATTTGCTTTACATCATTGACAATTCCA
TTAGAAAATATTTTTCTTTCTTATGATAATAAAATGGAGTCTTTACTGCAAAACTTGATT
CAAATAATCATGCAGAAGTAGGAAACTTTTTCAAGTAGCAAGATTTGTAATGATTCCTTA
TGGATTGAATCTTTGGGAAGTTGGAAATGGGTCAGTCTATCTTATTGAGTAACTTGAAGA
GGCAGAGTCAAATATAATTTATTTATTCCTGCGATTTCTGTTAGTTATGTTATTTCTATA
TTTAGATTAGATTTCTGGATATTTCTGTTAGATATTTTTTTTGAGATCGATATTTATAGA
AAAATGTTCCATTCATACAAAAAAAGCCGGGGTCTTGCTAATATTTCTTCAGAAAAATCT
TTATTATCTATGTAGATAGATAAGAAAAAATAGAAATGACTATGTCTATGTACCGAGCGA
ACCAA
>HD19
AGCATATCCGTTGTATCTGAATACTTCTTTTTTGTTCAACAAGGTTCTGTTTAAAGGTCT
AATATTGCATAGAATATTATTCCTCTTTCTTTTTTAAATTTTGAATTATTCTTTTCGGAA
TCATATCTAAGTTTTTCACAAACTGAACTAAATCGAGTTCAAATGACATGCAAATGCAAA
AGTAACTGATAACTGAAACCTTTTCTGATTCAGATAAAGATAAGATGAGACCTAGATCAC
AGTTCCAGAAAGATTACTTAATCTCAGGCTAAACAAAATATGAAAATACATATAAAACGA
GGAAGTGCTTAGTTTATAGGTATGTATTGTTATCCTATTTCAGTCACAATAGTCTTTCTA
TTTTTGTGAAAAATAATTAGCATCCCTAAAATATTAAAATTGAAATATTTAACAATAATA
TTTCTTTTTTTTTTTTTCGATCTATTTAGCTTATTTGCTTTACATCATTGACAATTCCA
TTAGAAAATATTTTTCTTTCTTATGATAATAAAATGGAGTCTTTACTGCAAAACTTGATT
CAAATAATCATGCAGAAGTAGGAAACTTTTTCAAGTAGCAAGATTTGTAATGATTCCTTA
TGGATTGAATCTTTGGGAAGTTGGAAATGGGTCAGTCTATCTTATTGAGTAACTTGAAGA
GGCAGAGTCAAATATAATTTATTTATTCCTGCGATTTCTGTTAGTTATGTTATTTCTATA
TTTAGATTAGATTTCTGGATATTTCTGTTAGATATTTTTTTTGAGATCGATATTTATAGA
AAAATGTTCCATTCATACAAAAAAAGCCGGGGTCTTGCTAATATTTCTTCAGAAAAATCT
TTATTATCTATGTAGATAGATAAGAAAAAATAGAAATGACTATGTCTATGTACCGAGCGA
ACCAA
>HD2
AGCATATCCGTTGTATCTGAATACTTCTTTTTTGTTCAACAAGGTTCTGTTTAAAGGTCT
AATATTGCATAGAATATTATTCCTCTTTCTTTTTTAAATTTTGAATTATTCTTTTCGGAA
TCATATCTAAGTTTTTCACAAACTGAACTAAATCGAGTTCAAATGACATGCAAATGCAAA
AGTAACTGATAACTGAAACCTTTTCTGATTCAGATAAAGATAAGATGAGACCTAGATCAC
AGTTCCAGAAAGATTACTTAATCTCAGGCTAAACAAAATATGAAAATACATATAAAACGA
GGAAGTGCTTAGTTTATAGGTATGTATTGTTATCCTATTTCAGTCACAATAGTCTTTCTA
TTTTTGTGAAAAATAATTAGCATCCCTAAAATATTAAAATTGAAATATTTAACAATAATA
TTTCTTTTTTTTTTTTTCGATCTATTTAGCTTATTTGCTTTACATCATTGACAATTCCA
TTAGAAAATATTTTTCTTTCTTATGATAATAAAATGGAGTCTTTACTGCAAAACTTGATT
CAAATAATCATGCAGAAGTAGGAAACTTTTTCAAGTAGCAAGATTTGTAATGATTCCTTA
TGGATTGAATCTTTGGGAAGTTGGAAATGGGTCAGTCTATCTTATTGAGTAACTTGAAGA
GGCAGAGTCAAATATAATTTATTTATTCCTGCGATTTCTGTTAGTTATGTTATTTCTATA
TTTAGATTAGATTTCTGGATATTTCTGTTAGATATTTTTTTTGAGATCGATATTTATAGA
AAAATGTTCCATTCATACAAAAAAAGCCGGGGTCTTGCTAATATTTCTTCAGAAAAATCT
TTATTATCTATGTAGATAGATAAGAAAAAATAGAAATGACTATGTCTATGTACCGAGCGA
ACCAA
>HD20
AGCATATCCGTTGTATCTGAATACTTCTTTTTTGTTCAACAAGGTTCTGTTTAAAGGTCT
AATATTGCATAGAATATTATTCCTCTTTCTTTTTTAAATTTTGAATTATTCTTTTCGGAA
TCATATCTAAGTTTTTCACAAACTGAACTAAATCGAGTTCAAATGACATGCAAATGCAAA
AGTAACTGATAACTGAAACCTTTTCTGATTCAGATAAAGATAAGATGAGACCTAGATCAC
AGTTCCAGAAAGATTACTTAATCTCAGGCTAAACAAAATATGAAAATACATATAAAACGA
GGAAGTGCTTAGTTTATAGGTATGTATTGTTATCCTATTTCAGTCACAATAGTCTTTCTA
TTTTTGTGAAAAATAATTAGCATCCCTAAAATATTAAAATTGAAATATTTAACAATAATA
TTTCTTTTTTTTTTTTTCGATCTATTTAGCTTATTTGCTTTACATCATTGACAATTCCA
TTAGAAAATATTTTTCTTTCTTATGATAATAAAATGGAGTCTTTACTGCAAAACTTGATT
CAAATAATCATGCAGAAGTAGGAAACTTTTTCAAGTAGCAAGATTTGTAATGATTCCTTA
TGGATTGAATCTTTGGGAAGTTGGAAATGGGTCAGTCTATCTTATTGAGTAACTTGAAGA
GGCAGAGTCAAATATAATTTATTTATTCCTGCGATTTCTGTTAGTTATGTTATTTCTATA
TTTAGATTAGATTTCTGGATATTTCTGTTAGATATTTTTTTTGAGATCGATATTTATAGA
AAAATGTTCCATTCATACAAAAAAAGCCGGGGTCTTGCTAATATTTCTTCAGAAAAATCT
TTATTATCTATGTAGATAGATAAGAAAAAATAGAAATGACTATGTCTATGTACCGAGCGA
ACCAA
>HD3
AGCATATCCGTTGTATCTGAATACTTCTTTTTTGTTCAACAAGGTTCTGTTTAAAGGTCT
AATATTGCATAGAATATTATTCCTCTTTCTTTTTTAAATTTTGAATTATTCTTTTCGGAA
TCATATCTAAGTTTTTCACAAACTGAACTAAATCGAGTTCAAATGACATGCAAATGCAAA
AGTAACTGATAACTGAAACCTTTTCTGATTCAGATAAAGATAAGATGAGACCTAGATCAC
AGTTCCAGAAAGATTACTTAATCTCAGGCTAAACAAAATATGAAAATACATATAAAACGA
GGAAGTGCTTAGTTTATAGGTATGTATTGTTATCCTATTTCAGTCACAATAGTCTTTCTA
TTTTTGTGAAAAATAATTAGCATCCCTAAAATATTAAAATTGAAATATTTAACAATAATA
TTTCTTTTTTTTTTTTTCGATCTATTTAGCTTATTTGCTTTACATCATTGACAATTCCA
TTAGAAAATATTTTTCTTTCTTATGATAATAAAATGGAGTCTTTACTGCAAAACTTGATT
CAAATAATCATGCAGAAGTAGGAAACTTTTTCAAGTAGCAAGATTTGTAATGATTCCTTA
TGGATTGAATCTTTGGGAAGTTGGAAATGGGTCAGTCTATCTTATTGAGTAACTTGAAGA
GGCAGAGTCAAATATAATTTATTTATTCCTGCGATTTCTGTTAGTTATGTTATTTCTATA
TTTAGATTAGATTTCTGGATATTTCTGTTAGATATTTTTTTTGAGATCGATATTTATAGA
AAAATGTTCCATTCATACAAAAAAAGCCGGGGTCTTGCTAATATTTCTTCAGAAAAATCT
TTATTATCTATGTAGATAGATAAGAAAAAATAGAAATGACTATGTCTATGTACCGAGCGA
ACCAA
>HD4
AGCATATCCGTTGTATCTGAATACTTCTTTTTTGTTCAACAAGGTTCTGTTTAAAGGTCT
AATATTGCATAGAATATTATTCCTCTTTCTTTTTTAAATTTTGAATTATTCTTTTCGGAA
TCATATCTAAGTTTTTCACAAACTGAACTAAATCGAGTTCAAATGACATGCAAATGCAAA
AGTAACTGATAACTGAAACCTTTTCTGATTCAGATAAAGATAAGATGAGACCTAGATCAC
AGTTCCAGAAAGATTACTTAATCTCAGGCTAAACAAAATATGAAAATACATATAAAACGA
GGAAGTGCTTAGTTTATAGGTATGTATTGTTATCCTATTTCAGTCACAATAGTCTTTCTA
TTTTTGTGAAAAATAATTAGCATCCCTAAAATATTAAAATTGAAATATTTAACAATAATA
TTTCTTTTTTTTTTTTTCGATCTATTTAGCTTATTTGCTTTACATCATTGACAATTCCA
TTAGAAAATATTTTTCTTTCTTATGATAATAAAATGGAGTCTTTACTGCAAAACTTGATT
CAAATAATCATGCAGAAGTAGGAAACTTTTTCAAGTAGCAAGATTTGTAATGATTCCTTA
TGGATTGAATCTTTGGGAAGTTGGAAATGGGTCAGTCTATCTTATTGAGTAACTTGAAGA
GGCAGAGTCAAATATAATTTATTTATTCCTGCGATTTCTGTTAGTTATGTTATTTCTATA
TTTAGATTAGATTTCTGGATATTTCTGTTAGATATTTTTTTTGAGATCGATATTTATAGA
AAAATGTTCCATTCATACAAAAAAAGCCGGGGTCTTGCTAATATTTCTTCAGAAAAATCT
TTATTATCTATGTAGATAGATAAGAAAAAATAGAAATGACTATGTCTATGTACCGAGCGA
ACCAA
>HD5
AGCATATCCGTTGTATCTGAATACTTCTTTTTTGTTCAACAAGGTTCTGTTTAAAGGTCT
AATATTGCATAGAATATTATTCCTCTTTCTTTTTTAAATTTTGAATTATTCTTTTCGGAA
TCATATCTAAGTTTTTCACAAACTGAACTAAATCGAGTTCAAATGACATGCAAATGCAAA
AGTAACTGATAACTGAAACCTTTTCTGATTCAGATAAAGATAAGATGAGACCTAGATCAC
AGTTCCAGAAAGATTACTTAATCTCAGGCTAAACAAAATATGAAAATACATATAAAACGA
GGAAGTGCTTAGTTTATAGGTATGTATTGTTATCCTATTTCAGTCACAATAGTCTTTCTA
TTTTTGTGAAAAATAATTAGCATCCCTAAAATATTAAAATTGAAATATTTAACAATAATA
TTTCTTTTTTTTTTTTTCGATCTATTTAGCTTATTTGCTTTACATCATTGACAATTCCA
TTAGAAAATATTTTTCTTTCTTATGATAATAAAATGGAGTCTTTACTGCAAAACTTGATT
CAAATAATCATGCAGAAGTAGGAAACTTTTTCAAGTAGCAAGATTTGTAATGATTCCTTA
TGGATTGAATCTTTGGGAAGTTGGAAATGGGTCAGTCTATCTTATTGAGTAACTTGAAGA
GGCAGAGTCAAATATAATTTATTTATTCCTGCGATTTCTGTTAGTTATGTTATTTCTATA
TTTAGATTAGATTTCTGGATATTTCTGTTAGATATTTTTTTTGAGATCGATATTTATAGA
AAAATGTTCCATTCATACAAAAAAAGCCGGGGTCTTGCTAATATTTCTTCAGAAAAATCT
TTATTATCTATGTAGATAGATAAGAAAAAATAGAAATGACTATGTCTATGTACCGAGCGA
ACCAA
>HD6
AGCATATCCGTTGTATCTGAATACTTCTTTTTTGTTCAACAAGGTTCTGTTTAAAGGTCT
AATATTGCATAGAATATTATTCCTCTTTCTTTTTTAAATTTTGAATTATTCTTTTCGGAA
TCATATCTAAGTTTTTCACAAACTGAACTAAATCGAGTTCAAATGACATGCAAATGCAAA
AGTAACTGATAACTGAAACCTTTTCTGATTCAGATAAAGATAAGATGAGACCTAGATCAC
AGTTCCAGAAAGATTACTTAATCTCAGGCTAAACAAAATATGAAAATACATATAAAACGA
GGAAGTGCTTAGTTTATAGGTATGTATTGTTATCCTATTTCAGTCACAATAGTCTTTCTA
TTTTTGTGAAAAATAATTAGCATCCCTAAAATATTAAAATTGAAATATTTAACAATAATA
TTTCTTTTTTTTTTTTTCGATCTATTTAGCTTATTTGCTTTACATCATTGACAATTCCA
TTAGAAAATATTTTTCTTTCTTATGATAATAAAATGGAGTCTTTACTGCAAAACTTGATT
CAAATAATCATGCAGAAGTAGGAAACTTTTTCAAGTAGCAAGATTTGTAATGATTCCTTA
TGGATTGAATCTTTGGGAAGTTGGAAATGGGTCAGTCTATCTTATTGAGTAACTTGAAGA
GGCAGAGTCAAATATAATTTATTTATTCCTGCGATTTCTGTTAGTTATGTTATTTCTATA
TTTAGATTAGATTTCTGGATATTTCTGTTAGATATTTTTTTTGAGATCGATATTTATAGA
AAAATGTTCCATTCATACAAAAAAAGCCGGGGTCTTGCTAATATTTCTTCAGAAAAATCT
TTATTATCTATGTAGATAGATAAGAAAAAATAGAAATGACTATGTCTATGTACCGAGCGA
ACCAA
>HD7
AGCATATCCGTTGTATCTGAATACTTCTTTTTTGTTCAACAAGGTTCTGTTTAAAGGTCT
AATATTGCATAGAATATTATTCCTCTTTCTTTTTTAAATTTTGAATTATTCTTTTCGGAA
TCATATCTAAGTTTTTCACAAACTGAACTAAATCGAGTTCAAATGACATGCAAATGCAAA
AGTAACTGATAACTGAAACCTTTTCTGATTCAGATAAAGATAAGATGAGACCTAGATCAC
AGTTCCAGAAAGATTACTTAATCTCAGGCTAAACAAAATATGAAAATACATATAAAACGA
GGAAGTGCTTAGTTTATAGGTATGTATTGTTATCCTATTTCAGTCACAATAGTCTTTCTA
TTTTTGTGAAAAATAATTAGCATCCCTAAAATATTAAAATTGAAATATTTAACAATAATA
TTTCTTTTTTTTTTTTTCGATCTATTTAGCTTATTTGCTTTACATCATTGACAATTCCA
TTAGAAAATATTTTTCTTTCTTATGATAATAAAATGGAGTCTTTACTGCAAAACTTGATT
CAAATAATCATGCAGAAGTAGGAAACTTTTTCAAGTAGCAAGATTTGTAATGATTCCTTA
TGGATTGAATCTTTGGGAAGTTGGAAATGGGTCAGTCTATCTTATTGAGTAACTTGAAGA
GGCAGAGTCAAATATAATTTATTTATTCCTGCGATTTCTGTTAGTTATGTTATTTCTATA
TTTAGATTAGATTTCTGGATATTTCTGTTAGATATTTTTTTTGAGATCGATATTTATAGA
AAAATGTTCCATTCATACAAAAAAAGCCGGGGTCTTGCTAATATTTCTTCAGAAAAATCT
TTATTATCTATGTAGATAGATAAGAAAAAATAGAAATGACTATGTCTATGTACCGAGCGA
ACCAA
>HD8
AGCATATCCGTTGTATCTGAATACTTCTTTTTTGTTCAACAAGGTTCTGTTTAAAGGTCT
AATATTGCATAGAATATTATTCCTCTTTCTTTTTTAAATTTTGAATTATTCTTTTCGGAA
TCATATCTAAGTTTTTCACAAACTGAACTAAATCGAGTTCAAATGACATGCAAATGCAAA
AGTAACTGATAACTGAAACCTTTTCTGATTCAGATAAAGATAAGATGAGACCTAGATCAC
AGTTCCAGAAAGATTACTTAATCTCAGGCTAAACAAAATATGAAAATACATATAAAACGA
GGAAGTGCTTAGTTTATAGGTATGTATTGTTATCCTATTTCAGTCACAATAGTCTTTCTA
TTTTTGTGAAAAATAATTAGCATCCCTAAAATATTAAAATTGAAATATTTAACAATAATA
TTTCTTTTTTTTTTTTTCGATCTATTTAGCTTATTTGCTTTACATCATTGACAATTCCA
TTAGAAAATATTTTTCTTTCTTATGATAATAAAATGGAGTCTTTACTGCAAAACTTGATT
CAAATAATCATGCAGAAGTAGGAAACTTTTTCAAGTAGCAAGATTTGTAATGATTCCTTA
TGGATTGAATCTTTGGGAAGTTGGAAATGGGTCAGTCTATCTTATTGAGTAACTTGAAGA
GGCAGAGTCAAATATAATTTATTTATTCCTGCGATTTCTGTTAGTTATGTTATTTCTATA
TTTAGATTAGATTTCTGGATATTTCTGTTAGATATTTTTTTTGAGATCGATATTTATAGA
AAAATGTTCCATTCATACAAAAAAAGCCGGGGTCTTGCTAATATTTCTTCAGAAAAATCT
TTATTATCTATGTAGATAGATAAGAAAAAATAGAAATGACTATGTCTATGTACCGAGCGA
ACCAA
>HD9
AGCATATCCGTTGTATCTGAATACTTCTTTTTTGTTCAACAAGGTTCTGTTTAAAGGTCT
AATATTGCATAGAATATTATTCCTCTTTCTTTTTTAAATTTTGAATTATTCTTTTCGGAA
TCATATCTAAGTTTTTCACAAACTGAACTAAATCGAGTTCAAATGACATGCAAATGCAAA
AGTAACTGATAACTGAAACCTTTTCTGATTCAGATAAAGATAAGATGAGACCTAGATCAC
AGTTCCAGAAAGATTACTTAATCTCAGGCTAAACAAAATATGAAAATACATATAAAACGA
GGAAGTGCTTAGTTTATAGGTATGTATTGTTATCCTATTTCAGTCACAATAGTCTTTCTA
TTTTTGTGAAAAATAATTAGCATCCCTAAAATATTAAAATTGAAATATTTAACAATAATA
TTTCTTTTTTTTTTTTTCGATCTATTTAGCTTATTTGCTTTACATCATTGACAATTCCA
TTAGAAAATATTTTTCTTTCTTATGATAATAAAATGGAGTCTTTACTGCAAAACTTGATT
CAAATAATCATGCAGAAGTAGGAAACTTTTTCAAGTAGCAAGATTTGTAATGATTCCTTA
TGGATTGAATCTTTGGGAAGTTGGAAATGGGTCAGTCTATCTTATTGAGTAACTTGAAGA
GGCAGAGTCAAATATAATTTATTTATTCCTGCGATTTCTGTTAGTTATGTTATTTCTATA
TTTAGATTAGATTTCTGGATATTTCTGTTAGATATTTTTTTTGAGATCGATATTTATAGA
AAAATGTTCCATTCATACAAAAAAAGCCGGGGTCTTGCTAATATTTCTTCAGAAAAATCT
TTATTATCTATGTAGATAGATAAGAAAAAATAGAAATGACTATGTCTATGTACCGAGCGA
ACCAA
>HL10
AGCATATCCGTTGTATCTGAATACTTCTTTTTTGTTCAACAAGGTTCTGTTTAAAGGTCT
AATATTGCATAGAATATTATTCCTCTTTCTTTTTTAAATTTTGAATTATTCTTTTCGGAA
TCATATCTAAGTTTTTCACAAACTGAACTAAATCGAGTTCAAATGACATGCAAATGCAAA
AGTAACTGATAACTGAAACCTTTTCTGATTCAGATAAAGATAAGATGAGACCTAGATCAC
AGTTCCAGAAAGATTACTTAATCTCAGGCTAAACAAAATATGAAAATACATATAAAACGA
GGAAGTGCTTAGTTTATAGGTATGTATTGTTATCCTATTTCAGTCACAATAGTCTTTCTA
TTTTTTTGAAAAATAATTAGCATCCCTAAAATATTAAAATTGAAATATTTAACAATAATA
TTTCTTTTTTTTTTTCGATCTATTTAGCTTATTTGCTTTACATCATTGACAATTCCA
TTAGAAAATATTTTTCTTTCTTATGATAATAAAATGGAGTCTTTACTGCAAAACTTGATT
CAAATAATCATGCAGAAGTAGGAAACTTTTTCAAGTAGCAAGATTTGTAATGATTCCTTA
TGGATTGAATCTTTGGGAAGTTGGAAATGGGTCAGTCTATCTTATTGAGTAACTTGAAGA
GGCAGAGTCAAATATAATTTATTTATTCCTGCGATTTCTGTTAGTTATGTTATTTCTATA
TTTAGATTAGATTTCTGGATATTTCTGTTAGATATTTTTTTTGAGATCGATATTTATAGA
AAACTGTTCCATTCATACAAAAAAAGCCGGGGTCTTGCTAATATTTCTTCAGAAAAATCT
TTATTATCTATGTAGATAGATAAGAAAAAATAGAAATGACTATGTCTATGTACCGAGCGA
ACCAA
>HL4
AGCATATCCGTTGTATCTGAATACTTCTTTTTTGTTCAACAAGGTTCTGTTTAAAGGTCT
AATATTGCATAGAATATTATTCCTCTTTCTTTTTTAAATTTTGAATTATTCTTTTCGGAA
TCATATCTAAGTTTTTCACAAACTGAACTAAATCGAGTTCAAATGACATGCAAATGCAAA
AGTAACTGATAACTGAAACCTTTTCTGATTCAGATAAAGATAAGATGAGACCTAGATCAC
AGTTCCAGAAAGATTACTTAATCTCAGGCTAAACAAAATATGAAAATACATATAAAACGA
GGAAGTGCTTAGTTTATAGGTATGTATTGTTATCCTATTTCAGTCACAATAGTCTTTCTA
TTTTTTTGAAAAATAATTAGCATCCCTAAAATATTAAAATTGAAATATTTAACAATAATA
TTTCTTTTTTTTTTTCGATCTATTTAGCTTATTTGCTTTACATCATTGACAATTCCA
TTAGAAAATATTTTTCTTTCTTATGATAATAAAATGGAGTCTTTACTGCAAAACTTGATT
CAAATAATCATGCAGAAGTAGGAAACTTTTTCAAGTAGCAAGATTTGTAATGATTCCTTA
TGGATTGAATCTTTGGGAAGTTGGAAATGGGTCAGTCTATCTTATTGAGTAACTTGAAGA
GGCAGAGTCAAATATAATTTATTTATTCCTGCGATTTCTGTTAGTTATGTTATTTCTATA
TTTAGATTAGATTTCTGGATATTTCTGTTAGATATTTTTTTTGAGATCGATATTTATAGA
AAACTGTTCCATTCATACAAAAAAAGCCGGGGTCTTGCTAATATTTCTTCAGAAAAATCT
TTATTATCTATGTAGATAGATAAGAAAAAATAGAAATGACTATGTCTATGTACCGAGCGA
ACCAA
>HL5
AGCATATCCGTTGTATCTGAATACTTCTTTTTTGTTCAACAAGGTTCTGTTTAAAGGTCT
AATATTGCATAGAATATTATTCCTCTTTCTTTTTTAAATTTTGAATTATTCTTTTCGGAA
TCATATCTAAGTTTTTCACAAACTGAACTAAATCGAGTTCAAATGACATGCAAATGCAAA
AGTAACTGATAACTGAAACCTTTTCTGATTCAGATAAAGATAAGATGAGACCTAGATCAC
AGTTCCAGAAAGATTACTTAATCTCAGGCTAAACAAAATATGAAAATACATATAAAACGA
GGAAGTGCTTAGTTTATAGGTATGTATTGTTATCCTATTTCAGTCACAATAGTCTTTCTA
TTTTTTTGAAAAATAATTAGCATCCCTAAAATATTAAAATTGAAATATTTAACAATAATA
TTTCTTTTTTTTTTTCGATCTATTTAGCTTATTTGCTTTACATCATTGACAATTCCA
TTAGAAAATATTTTTCTTTCTTATGATAATAAAATGGAGTCTTTACTGCAAAACTTGATT
CAAATAATCATGCAGAAGTAGGAAACTTTTTCAAGTAGCAAGATTTGTAATGATTCCTTA
TGGATTGAATCTTTGGGAAGTTGGAAATGGGTCAGTCTATCTTATTGAGTAACTTGAAGA
GGCAGAGTCAAATATAATTTATTTATTCCTGCGATTTCTGTTAGTTATGTTATTTCTATA
TTTAGATTAGATTTCTGGATATTTCTGTTAGATATTTTTTTTGAGATCGATATTTATAGA
AAACTGTTCCATTCATACAAAAAAAGCCGGGGTCTTGCTAATATTTCTTCAGAAAAATCT
TTATTATCTATGTAGATAGATAAGAAAAAATAGAAATGACTATGTCTATGTACCGAGCGA
ACCAA
>HL6
AGCATATCCGTTGTATCTGAATACTTCTTTTTTGTTCAACAAGGTTCTGTTTAAAGGTCT
AATATTGCATAGAATATTATTCCTCTTTCTTTTTTAAATTTTGAATTATTCTTTTCGGAA
TCATATCTAAGTTTTTCACAAACTGAACTAAATCGAGTTCAAATGACATGCAAATGCAAA
AGTAACTGATAACTGAAACCTTTTCTGATTCAGATAAAGATAAGATGAGACCTAGATCAC
AGTTCCAGAAAGATTACTTAATCTCAGGCTAAACAAAATATGAAAATACATATAAAACGA
GGAAGTGCTTAGTTTATAGGTATGTATTGTTATCCTATTTCAGTCACAATAGTCTTTCTA
TTTTTTTGAAAAATAATTAGCATCCCTAAAATATTAAAATTGAAATATTTAACAATAATA
TTTCTTTTTTTTTTTCGATCTATTTAGCTTATTTGCTTTACATCATTGACAATTCCA
TTAGAAAATATTTTTCTTTCTTATGATAATAAAATGGAGTCTTTACTGCAAAACTTGATT
CAAATAATCATGCAGAAGTAGGAAACTTTTTCAAGTAGCAAGATTTGTAATGATTCCTTA
TGGATTGAATCTTTGGGAAGTTGGAAATGGGTCAGTCTATCTTATTGAGTAACTTGAAGA
GGCAGAGTCAAATATAATTTATTTATTCCTGCGATTTCTGTTAGTTATGTTATTTCTATA
TTTAGATTAGATTTCTGGATATTTCTGTTAGATATTTTTTTTGAGATCGATATTTATAGA
AAACTGTTCCATTCATACAAAAAAAGCCGGGGTCTTGCTAATATTTCTTCAGAAAAATCT
TTATTATCTATGTAGATAGATAAGAAAAAATAGAAATGACTATGTCTATGTACCGAGCGA
ACCAA
>HL7
AGCATATCCGTTGTATCTGAATACTTCTTTTTTGTTCAACAAGGTTCTGTTTAAAGGTCT
AATATTGCATAGAATATTATTCCTCTTTCTTTTTTAAATTTTGAATTATTCTTTTCGGAA
TCATATCTAAGTTTTTCACAAACTGAACTAAATCGAGTTCAAATGACATGCAAATGCAAA
AGTAACTGATAACTGAAACCTTTTCTGATTCAGATAAAGATAAGATGAGACCTAGATCAC
AGTTCCAGAAAGATTACTTAATCTCAGGCTAAACAAAATATGAAAATACATATAAAACGA
GGAAGTGCTTAGTTTATAGGTATGTATTGTTATCCTATTTCAGTCACAATAGTCTTTCTA
TTTTTTTGAAAAATAATTAGCATCCCTAAAATATTAAAATTGAAATATTTAACAATAATA
TTTCTTTTTTTTTTTCGATCTATTTAGCTTATTTGCTTTACATCATTGACAATTCCA
TTAGAAAATATTTTTCTTTCTTATGATAATAAAATGGAGTCTTTACTGCAAAACTTGATT
CAAATAATCATGCAGAAGTAGGAAACTTTTTCAAGTAGCAAGATTTGTAATGATTCCTTA
TGGATTGAATCTTTGGGAAGTTGGAAATGGGTCAGTCTATCTTATTGAGTAACTTGAAGA
GGCAGAGTCAAATATAATTTATTTATTCCTGCGATTTCTGTTAGTTATGTTATTTCTATA
TTTAGATTAGATTTCTGGATATTTCTGTTAGATATTTTTTTTGAGATCGATATTTATAGA
AAACTGTTCCATTCATACAAAAAAAGCCGGGGTCTTGCTAATATTTCTTCAGAAAAATCT
TTATTATCTATGTAGATAGATAAGAAAAAATAGAAATGACTATGTCTATGTACCGAGCGA
ACCAA
>HL8
AGCATATCCGTTGTATCTGAATACTTCTTTTTTGTTCAACAAGGTTCTGTTTAAAGGTCT
AATATTGCATAGAATATTATTCCTCTTTCTTTTTTAAATTTTGAATTATTCTTTTCGGAA
TCATATCTAAGTTTTTCACAAACTGAACTAAATCGAGTTCAAATGACATGCAAATGCAAA
AGTAACTGATAACTGAAACCTTTTCTGATTCAGATAAAGATAAGATGAGACCTAGATCAC
AGTTCCAGAAAGATTACTTAATCTCAGGCTAAACAAAATATGAAAATACATATAAAACGA
GGAAGTGCTTAGTTTATAGGTATGTATTGTTATCCTATTTCAGTCACAATAGTCTTTCTA
TTTTTTTGAAAAATAATTAGCATCCCTAAAATATTAAAATTGAAATATTTAACAATAATA
TTTCTTTTTTTTTTTCGATCTATTTAGCTTATTTGCTTTACATCATTGACAATTCCA
TTAGAAAATATTTTTCTTTCTTATGATAATAAAATGGAGTCTTTACTGCAAAACTTGATT
CAAATAATCATGCAGAAGTAGGAAACTTTTTCAAGTAGCAAGATTTGTAATGATTCCTTA
TGGATTGAATCTTTGGGAAGTTGGAAATGGGTCAGTCTATCTTATTGAGTAACTTGAAGA
GGCAGAGTCAAATATAATTTATTTATTCCTGCGATTTCTGTTAGTTATGTTATTTCTATA
TTTAGATTAGATTTCTGGATATTTCTGTTAGATATTTTTTTTGAGATCGATATTTATAGA
AAACTGTTCCATTCATACAAAAAAAGCCGGGGTCTTGCTAATATTTCTTCAGAAAAATCT
TTATTATCTATGTAGATAGATAAGAAAAAATAGAAATGACTATGTCTATGTACCGAGCGA
ACCAA
>HM1
AGCATATCCGTTGTATCTGAATACTTCTTTTTTGTTCAACAAGGTTCTGTTTAAAGGTCT
AATATTGCATAGAATATTATTCCTCTTTCTTTTTTAAATTTTGAATTATTCTTTTCGGAA
TCATATCTAAGTTTTTCACAAACTGAACTAAATCGAGTTCAAATGACATGCAAATGCAAA
AGTAACTGATAACTGAAACCTTTTCTGATTCAGATAAAGATAAGATGAGACCTAGATCAC
AGTTCCAGAAAGATTACTTAATCTCAGGCTAAACAAAATATGAAAATACATATAAAACGA
GGAAGTGCTTAGTTTATAGGTATGTATTGTTATCCTATTTCAGTCACAATAGTCTTTCTA
TTTTTGTGAAAAATAATTAGCATCCCTAAAATATTAAAATTGAAATATTTAACAATAATA
TTTCTTTTTTTTTTTTTCGATCTATTTAGCTTATTTGCTTTACATCATTGACAATTCCA
TTAGAAAATATTTTTCTTTCTTATGATAATAAAATGGAGTCTTTACTGCAAAACTTGATT
CAAATAATCATGCAGAAGTAGGAAACTTTTTCAAGTAGCAAGATTTGTAATGATTCCTTA
TGGATTGAATCTTTGGGAAGTTGGAAATGGGTCAGTCTATCTTATTGAGTAACTTGAAGA
GGCAGAGTCAAATATAATTTATTTATTCCTGCGATTTCTGTTAGTTATGTTATTTCTATA
TTTAGATTAGATTTCTGGATATTTCTGTTAGATATTTTTTTTGAGATCGATATTTATAGA
AAAATGTTCCATTCATACAAAAAAAGCCGGGGTCTTGCTAATATTTCTTCAGAAAAATCT
TTATTATCTATGTAGATAGATAAGAAAAAATAGAAATGACTATGTCTATGTACCGAGCGA
ACCAA
>HM10
AGCATATCCGTTGTATCTGAATACTTCTTTTTTGTTCAACAAGGTTCTGTTTAAAGGTCT
AATATTGCATAGAATATTATTCCTCTTTCTTTTTTAAATTTTGAATTATTCTTTTCGGAA
TCATATCTAAGTTTTTCACAAACTGAACTAAATCGAGTTCAAATGACATGCAAATGCAAA
AGTAACTGATAACTGAAACCTTTTCTGATTCAGATAAAGATAAGATGAGACCTAGATCAC
AGTTCCAGAAAGATTACTTAATCTCAGGCTAAACAAAATATGAAAATACATATAAAACGA
GGAAGTGCTTAGTTTATAGGTATGTATTGTTATCCTATTTCAGTCACAATAGTCTTTCTA
TTTTTGTGAAAAATAATTAGCATCCCTAAAATATTAAAATTGAAATATTTAACAATAATA
TTTCTTTTTTTTTTTTTCGATCTATTTAGCTTATTTGCTTTACATCATTGACAATTCCA
TTAGAAAATATTTTTCTTTCTTATGATAATAAAATGGAGTCTTTACTGCAAAACTTGATT
CAAATAATCATGCAGAAGTAGGAAACTTTTTCAAGTAGCAAGATTTGTAATGATTCCTTA
TGGATTGAATCTTTGGGAAGTTGGAAATGGGTCAGTCTATCTTATTGAGTAACTTGAAGA
GGCAGAGTCAAATATAATTTATTTATTCCTGCGATTTCTGTTAGTTATGTTATTTCTATA
TTTAGATTAGATTTCTGGATATTTCTGTTAGATATTTTTTTTGAGATCGATATTTATAGA
AAAATGTTCCATTCATACAAAAAAAGCCGGGGTCTTGCTAATATTTCTTCAGAAAAATCT
TTATTATCTATGTAGATAGATAAGAAAAAATAGAAATGACTATGTCTATGTACCGAGCGA
ACCAA
>HM2
AGCATATCCGTTGTATCTGAATACTTCTTTTTTGTTCAACAAGGTTCTGTTTAAAGGTCT
AATATTGCATAGAATATTATTCCTCTTTCTTTTTTAAATTTTGAATTATTCTTTTCGGAA
TCATATCTAAGTTTTTCACAAACTGAACTAAATCGAGTTCAAATGACATGCAAATGCAAA
AGTAACTGATAACTGAAACCTTTTCTGATTCAGATAAAGATAAGATGAGACCTAGATCAC
AGTTCCAGAAAGATTACTTAATCTCAGGCTAAACAAAATATGAAAATACATATAAAACGA
GGAAGTGCTTAGTTTATAGGTATGTATTGTTATCCTATTTCAGTCACAATAGTCTTTCTA
TTTTTTTGAAAAATAATTAGCATCCCTAAAATATTAAAATTGAAATATTTAACAATAATA
TTGCTTTTTTTTTTTGTTCGATCTATTTAGCTTATTTGCTTTACATCATTGACAATTCCA
TTAGAAAATATTTTTCTTTCTTATGATAATAAAATGGAGTCTTTACTGCAAAACTTGATT
CAAATAATCATGCAGAAGTAGGAAACTTTTTCAAGTAGCAAGATTTGTAATGATTCCTTA
TGGATTGAATCTTTGGGAAGTTGGAAATGGGTCAGTCTATCTTATTGAGTAACTTGAAGA
GGCAGAGTCAAATATAATTTATTTATTCCTGCGATTTCTGTTAGTTATGTTATTTCTATA
TTTAGATTAGATTTCTGGATATTTCTGTTAGATATTTTTTTTGAGATCGATATTTATAGA
AAACTGTTCCATTCATACAAAAAAAGCCGGGGTCTTGCTAATATTTCTTCAGAAAAATCT
TTATTATCTATGTAGATAGATAAGAAAAAATAGAAATGACTATGTCTATGTACCGAGCGA
ACCAA
>HM3
AGCATATCCGTTGTATCTGAATACTTCTTTTTTGTTCAACAAGGTTCTGTTTAAAGGTCT
AATATTGCATAGAATATTATTCCTCTTTCTTTTTTAAATTTTGAATTATTCTTTTCGGAA
TCATATCTAAGTTTTTCACAAACTGAACTAAATCGAGTTCAAATGACATGCAAATGCAAA
AGTAACTGATAACTGAAACCTTTTCTGATTCAGATAAAGATAAGATGAGACCTAGATCAC
AGTTCCAGAAAGATTACTTAATCTCAGGCTAAACAAAATATGAAAATACATATAAAACGA
GGAAGTGCTTAGTTTATAGGTATGTATTGTTATCCTATTTCAGTCACAATAGTCTTTCTA
TTTTTGTGAAAAATAATTAGCATCCCTAAAATATTAAAATTGAAATATTTAACAATAATA
TTTCTTTTTTTTTTTTTCGATCTATTTAGCTTATTTGCTTTACATCATTGACAATTCCA
TTAGAAAATATTTTTCTTTCTTATGATAATAAAATGGAGTCTTTACTGCAAAACTTGATT
CAAATAATCATGCAGAAGTAGGAAACTTTTTCAAGTAGCAAGATTTGTAATGATTCCTTA
TGGATTGAATCTTTGGGAAGTTGGAAATGGGTCAGTCTATCTTATTGAGTAACTTGAAGA
GGCAGAGTCAAATATAATTTATTTATTCCTGCGATTTCTGTTAGTTATGTTATTTCTATA
TTTAGATTAGATTTCTGGATATTTCTGTTAGATATTTTTTTTGAGATCGATATTTATAGA
AAAATGTTCCATTCATACAAAAAAAGCCGGGGTCTTGCTAATATTTCTTCAGAAAAATCT
TTATTATCTATGTAGATAGATAAGAAAAAATAGAAATGACTATGTCTATGTACCGAGCGA
ACCAA
>HM4
AGCATATCCGTTGTATCTGAATACTTCTTTTTTGTTCAACAAGGTTCTGTTTAAAGGTCT
AATATTGCATAGAATATTATTCCTCTTTCTTTTTTAAATTTTGAATTATTCTTTTCGGAA
TCATATCTAAGTTTTTCACAAACTGAACTAAATCGAGTTCAAATGACATGCAAATGCAAA
AGTAACTGATAACTGAAACCTTTTCTGATTCAGATAAAGATAAGATGAGACCTAGATCAC
AGTTCCAGAAAGATTACTTAATCTCAGGCTAAACAAAATATGAAAATACATATAAAACGA
GGAAGTGCTTAGTTTATAGGTATGTATTGTTATCCTATTTCAGTCACAATAGTCTTTCTA
TTTTTGTGAAAAATAATTAGCATCCCTAAAATATTAAAATTGAAATATTTAACAATAATA
TTTCTTTTTTTTTTTTTCGATCTATTTAGCTTATTTGCTTTACATCATTGACAATTCCA
TTAGAAAATATTTTTCTTTCTTATGATAATAAAATGGAGTCTTTACTGCAAAACTTGATT
CAAATAATCATGCAGAAGTAGGAAACTTTTTCAAGTAGCAAGATTTGTAATGATTCCTTA
TGGATTGAATCTTTGGGAAGTTGGAAATGGGTCAGTCTATCTTATTGAGTAACTTGAAGA
GGCAGAGTCAAATATAATTTATTTATTCCTGCGATTTCTGTTAGTTATGTTATTTCTATA
TTTAGATTAGATTTCTGGATATTTCTGTTAGATATTTTTTTTGAGATCGATATTTATAGA
AAAATGTTCCATTCATACAAAAAAAGCCGGGGTCTTGCTAATATTTCTTCAGAAAAATCT
TTATTATCTATGTAGATAGATAAGAAAAAATAGAAATGACTATGTCTATGTACCGAGCGA
ACCAA
>HM5
AGCATATCCGTTGTATCTGAATACTTCTTTTTTGTTCAACAAGGTTCTGTTTAAAGGTCT
AATATTGCATAGAATATTATTCCTCTTTCTTTTTTAAATTTTGAATTATTCTTTTCGGAA
TCATATCTAAGTTTTTCACAAACTGAACTAAATCGAGTTCAAATGACATGCAAATGCAAA
AGTAACTGATAACTGAAACCTTTTCTGATTCAGATAAAGATAAGATGAGACCTAGATCAC
AGTTCCAGAAAGATTACTTAATCTCAGGCTAAACAAAATATGAAAATACATATAAAACGA
GGAAGTGCTTAGTTTATAGGTATGTATTGTTATCCTATTTCAGTCACAATAGTCTTTCTA
TTTTTGTGAAAAATAATTAGCATCCCTAAAATATTAAAATTGAAATATTTAACAATAATA
TTTCTTTTTTTTTTTTTCGATCTATTTAGCTTATTTGCTTTACATCATTGACAATTCCA
TTAGAAAATATTTTTCTTTCTTATGATAATAAAATGGAGTCTTTACTGCAAAACTTGATT
CAAATAATCATGCAGAAGTAGGAAACTTTTTCAAGTAGCAAGATTTGTAATGATTCCTTA
TGGATTGAATCTTTGGGAAGTTGGAAATGGGTCAGTCTATCTTATTGAGTAACTTGAAGA
GGCAGAGTCAAATATAATTTATTTATTCCTGCGATTTCTGTTAGTTATGTTATTTCTATA
TTTAGATTAGATTTCTGGATATTTCTGTTAGATATTTTTTTTGAGATCGATATTTATAGA
AAAATGTTCCATTCATACAAAAAAAGCCGGGGTCTTGCTAATATTTCTTCAGAAAAATCT
TTATTATCTATGTAGATAGATAAGAAAAAATAGAAATGACTATGTCTATGTACCGAGCGA
ACCAA
>HM6
AGCATATCCGTTGTATCTGAATACTTCTTTTTTGTTCAACAAGGTTCTGTTTAAAGGTCT
AATATTGCATAGAATATTATTCCTCTTTCTTTTTTAAATTTTGAATTATTCTTTTCGGAA
TCATATCTAAGTTTTTCACAAACTGAACTAAATCGAGTTCAAATGACATGCAAATGCAAA
AGTAACTGATAACTGAAACCTTTTCTGATTCAGATAAAGATAAGATGAGACCTAGATCAC
AGTTCCAGAAAGATTACTTAATCTCAGGCTAAACAAAATATGAAAATACATATAAAACGA
GGAAGTGCTTAGTTTATAGGTATGTATTGTTATCCTATTTCAGTCACAATAGTCTTTCTA
TTTTTGTGAAAAATAATTAGCATCCCTAAAATATTAAAATTGAAATATTTAACAATAATA
TTTCTTTTTTTTTTTTTCGATCTATTTAGCTTATTTGCTTTACATCATTGACAATTCCA
TTAGAAAATATTTTTCTTTCTTATGATAATAAAATGGAGTCTTTACTGCAAAACTTGATT
CAAATAATCATGCAGAAGTAGGAAACTTTTTCAAGTAGCAAGATTTGTAATGATTCCTTA
TGGATTGAATCTTTGGGAAGTTGGAAATGGGTCAGTCTATCTTATTGAGTAACTTGAAGA
GGCAGAGTCAAATATAATTTATTTATTCCTGCGATTTCTGTTAGTTATGTTATTTCTATA
TTTAGATTAGATTTCTGGATATTTCTGTTAGATATTTTTTTTGAGATCGATATTTATAGA
AAAATGTTCCATTCATACAAAAAAAGCCGGGGTCTTGCTAATATTTCTTCAGAAAAATCT
TTATTATCTATGTAGATAGATAAGAAAAAATAGAAATGACTATGTCTATGTACCGAGCGA
ACCAA
>HM7
AGCATATCCGTTGTATCTGAATACTTCTTTTTTGTTCAACAAGGTTCTGTTTAAAGGTCT
AATATTGCATAGAATATTATTCCTCTTTCTTTTTTAAATTTTGAATTATTCTTTTCGGAA
TCATATCTAAGTTTTTCACAAACTGAACTAAATCGAGTTCAAATGACATGCAAATGCAAA
AGTAACTGATAACTGAAACCTTTTCTGATTCAGATAAAGATAAGATGAGACCTAGATCAC
AGTTCCAGAAAGATTACTTAATCTCAGGCTAAACAAAATATGAAAATACATATAAAACGA
GGAAGTGCTTAGTTTATAGGTATGTATTGTTATCCTATTTCAGTCACAATAGTCTTTCTA
TTTTTGTGAAAAATAATTAGCATCCCTAAAATATTAAAATTGAAATATTTAACAATAATA
TTTCTTTTTTTTTTTTTCGATCTATTTAGCTTATTTGCTTTACATCATTGACAATTCCA
TTAGAAAATATTTTTCTTTCTTATGATAATAAAATGGAGTCTTTACTGCAAAACTTGATT
CAAATAATCATGCAGAAGTAGGAAACTTTTTCAAGTAGCAAGATTTGTAATGATTCCTTA
TGGATTGAATCTTTGGGAAGTTGGAAATGGGTCAGTCTATCTTATTGAGTAACTTGAAGA
GGCAGAGTCAAATATAATTTATTTATTCCTGCGATTTCTGTTAGTTATGTTATTTCTATA
TTTAGATTAGATTTCTGGATATTTCTGTTAGATATTTTTTTTGAGATCGATATTTATAGA
AAAATGTTCCATTCATACAAAAAAAGCCGGGGTCTTGCTAATATTTCTTCAGAAAAATCT
TTATTATCTATGTAGATAGATAAGAAAAAATAGAAATGACTATGTCTATGTACCGAGCGA
ACCAA
>HM8
AGCATATCCGTTGTATCTGAATACTTCTTTTTTGTTCAACAAGGTTCTGTTTAAAGGTCT
AATATTGCATAGAATATTATTCCTCTTTCTTTTTTAAATTTTGAATTATTCTTTTCGGAA
TCATATCTAAGTTTTTCACAAACTGAACTAAATCGAGTTCAAATGACATGCAAATGCAAA
AGTAACTGATAACTGAAACCTTTTCTGATTCAGATAAAGATAAGATGAGACCTAGATCAC
AGTTCCAGAAAGATTACTTAATCTCAGGCTAAACAAAATATGAAAATACATATAAAACGA
GGAAGTGCTTAGTTTATAGGTATGTATTGTTATCCTATTTCAGTCACAATAGTCTTTCTA
TTTTTTTGAAAAATAATTAGCATCCCTAAAATATTAAAATTGAAATATTTAACAATAATA
TTGCTTTTTTTTTTTGTTCGATCTATTTAGCTTATTTGCTTTACATCATTGACAATTCCA
TTAGAAAATATTTTTCTTTCTTATGATAATAAAATGGAGTCTTTACTGCAAAACTTGATT
CAAATAATCATGCAGAAGTAGGAAACTTTTTCAAGTAGCAAGATTTGTAATGATTCCTTA
TGGATTGAATCTTTGGGAAGTTGGAAATGGGTCAGTCTATCTTATTGAGTAACTTGAAGA
GGCAGAGTCAAATATAATTTATTTATTCCTGCGATTTCTGTTAGTTATGTTATTTCTATA
TTTAGATTAGATTTCTGGATATTTCTGTTAGATATTTTTTTTGAGATCGATATTTATAGA
AAACTGTTCCATTCATACAAAAAAAGCCGGGGTCTTGCTAATATTTCTTCAGAAAAATCT
TTATTATCTATGTAGATAGATAAGAAAAAATAGAAATGACTATGTCTATGTACCGAGCGA
ACCAA
>HM9
AGCATATCCGTTGTATCTGAATACTTCTTTTTTGTTCAACAAGGTTCTGTTTAAAGGTCT
AATATTGCATAGAATATTATTCCTCTTTCTTTTTTAAATTTTGAATTATTCTTTTCGGAA
TCATATCTAAGTTTTTCACAAACTGAACTAAATCGAGTTCAAATGACATGCAAATGCAAA
AGTAACTGATAACTGAAACCTTTTCTGATTCAGATAAAGATAAGATGAGACCTAGATCAC
AGTTCCAGAAAGATTACTTAATCTCAGGCTAAACAAAATATGAAAATACATATAAAACGA
GGAAGTGCTTAGTTTATAGGTATGTATTGTTATCCTATTTCAGTCACAATAGTCTTTCTA
TTTTTTTGAAAAATAATTAGCATCCCTAAAATATTAAAATTGAAATATTTAACAATAATA
TTGCTTTTTTTTTTTGTTCGATCTATTTAGCTTATTTGCTTTACATCATTGACAATTCCA
TTAGAAAATATTTTTCTTTCTTATGATAATAAAATGGAGTCTTTACTGCAAAACTTGATT
CAAATAATCATGCAGAAGTAGGAAACTTTTTCAAGTAGCAAGATTTGTAATGATTCCTTA
TGGATTGAATCTTTGGGAAGTTGGAAATGGGTCAGTCTATCTTATTGAGTAACTTGAAGA
GGCAGAGTCAAATATAATTTATTTATTCCTGCGATTTCTGTTAGTTATGTTATTTCTATA
TTTAGATTAGATTTCTGGATATTTCTGTTAGATATTTTTTTTGAGATCGATATTTATAGA
AAACTGTTCCATTCATACAAAAAAAGCCGGGGTCTTGCTAATATTTCTTCAGAAAAATCT
TTATTATCTATGTAGATAGATAAGAAAAAATAGAAATGACTATGTCTATGTACCGAGCGA
ACCAA
>HP1
AGCATATCCGTTGTATCTGAATACTTCTTTTTTGTTCAACAAGGTTCTGTTTAAAGGTCT
AATATTGCATAGAATATTATTCCTCTTTCTTTTTTAAATTTTGAATTATTCTTTTCGGAA
TCATATCTAAGTTTTTCACAAACTGAACTAAATCGAGTTCAAATGACATGCAAATGCAAA
AGTAACTGATAACTGAAACCTTTTCTGATTCAGATAAAGATAAGATGAGACCTAGATCAC
AGTTCCAGAAAGATTACTTAATCTCAGGCTAAACAAAATATGAAAATACATATAAAACGA
GGAAGTGCTTAGTTTATAGGTATGTATTGTTATCCTATTTCAGTCACAATAGTCTTTCTA
TTTTTTTGAAAAATAATTAGCATCCCTAAAATATTAAAATTGAAATATTTAACAATAATA
TTGCTTTTTTTTTTTGTTCGATCTATTTAGCTTATTTGCTTTACATCATTGACAATTCCA
TTAGAAAATATTTTTCTTTCTTATGATAATAAAATGGAGTCTTTACTGCAAAACTTGATT
CAAATAATCATGCAGAAGTAGGAAACTTTTTCAAGTAGCAAGATTTGTAATGATTCCTTA
TGGATTGAATCTTTGGGAAGTTGGAAATGGGTCAGTCTATCTTATTGAGTAACTTGAAGA
GGCAGAGTCAAATATAATTTATTTATTCCTGCGATTTCTGTTAGTTATGTTATTTCTATA
TTTAGATTAGATTTCTGGATATTTCTGTTAGATATTTTTTTTGAGATCGATATTTATAGA
AAACTGTTCCATTCATACAAAAAAAGCCGGGGTCTTGCTAATATTTCTTCAGAAAAATCT
TTATTATCTATGTAGATAGATAAGAAAAAATAGAAATGACTATGTCTATGTACCGAGCGA
ACCAA
>HP10
AGCATATCCGTTGTATCTGAATACTTCTTTTTTGTTCAACAAGGTTCTGTTTAAAGGTCT
AATATTGCATAGAATATTATTCCTCTTTCTTTTTTAAATTTTGAATTATTCTTTTCGGAA
TCATATCTAAGTTTTTCACAAACTGAACTAAATCGAGTTCAAATGACATGCAAATGCAAA
AGTAACTGATAACTGAAACCTTTTCTGATTCAGATAAAGATAAGATGAGACCTAGATCAC
AGTTCCAGAAAGATTACTTAATCTCAGGCTAAACAAAATATGAAAATACATATAAAACGA
GGAAGTGCTTAGTTTATAGGTATGTATTGTTATCCTATTTCAGTCACAATAGTCTTTCTA
TTTTTTTGAAAAATAATTAGCATCCCTAAAATATTAAAATTGAAATATTTAACAATAATA
TTGCTTTTTTTTTTTGTTCGATCTATTTAGCTTATTTGCTTTACATCATTGACAATTCCA
TTAGAAAATATTTTTCTTTCTTATGATAATAAAATGGAGTCTTTACTGCAAAACTTGATT
CAAATAATCATGCAGAAGTAGGAAACTTTTTCAAGTAGCAAGATTTGTAATGATTCCTTA
TGGATTGAATCTTTGGGAAGTTGGAAATGGGTCAGTCTATCTTATTGAGTAACTTGAAGA
GGCAGAGTCAAATATAATTTATTTATTCCTGCGATTTCTGTTAGTTATGTTATTTCTATA
TTTAGATTAGATTTCTGGATATTTCTGTTAGATATTTTTTTTGAGATCGATATTTATAGA
AAACTGTTCCATTCATACAAAAAAAGCCGGGGTCTTGCTAATATTTCTTCAGAAAAATCT
TTATTATCTATGTAGATAGATAAGAAAAAATAGAAATGACTATGTCTATGTACCGAGCGA
ACCAA
>HP11
AGCATATCCGTTGTATCTGAATACTTCTTTTTTGTTCAACAAGGTTCTGTTTAAAGGTCT
AATATTGCATAGAATATTATTCCTCTTTCTTTTTTAAATTTTGAATTATTCTTTTCGGAA
TCATATCTAAGTTTTTCACAAACTGAACTAAATCGAGTTCAAATGACATGCAAATGCAAA
AGTAACTGATAACTGAAACCTTTTCTGATTCAGATAAAGATAAGATGAGACCTAGATCAC
AGTTCCAGAAAGATTACTTAATCTCAGGCTAAACAAAATATGAAAATACATATAAAACGA
GGAAGTGCTTAGTTTATAGGTATGTATTGTTATCCTATTTCAGTCACAATAGTCTTTCTA
TTTTTTTGAAAAATAATTAGCATCCCTAAAATATTAAAATTGAAATATTTAACAATAATA
TTGCTTTTTTTTTTTGTTCGATCTATTTAGCTTATTTGCTTTACATCATTGACAATTCCA
TTAGAAAATATTTTTCTTTCTTATGATAATAAAATGGAGTCTTTACTGCAAAACTTGATT
CAAATAATCATGCAGAAGTAGGAAACTTTTTCAAGTAGCAAGATTTGTAATGATTCCTTA
TGGATTGAATCTTTGGGAAGTTGGAAATGGGTCAGTCTATCTTATTGAGTAACTTGAAGA
GGCAGAGTCAAATATAATTTATTTATTCCTGCGATTTCTGTTAGTTATGTTATTTCTATA
TTTAGATTAGATTTCTGGATATTTCTGTTAGATATTTTTTTTGAGATCGATATTTATAGA
AAACTGTTCCATTCATACAAAAAAAGCCGGGGTCTTGCTAATATTTCTTCAGAAAAATCT
TTATTATCTATGTAGATAGATAAGAAAAAATAGAAATGACTATGTCTATGTACCGAGCGA
ACCAA
>HP12
AGCATATCCGTTGTATCTGAATACTTCTTTTTTGTTCAACAAGGTTCTGTTTAAAGGTCT
AATATTGCATAGAATATTATTCCTCTTTCTTTTTTAAATTTTGAATTATTCTTTTCGGAA
TCATATCTAAGTTTTTCACAAACTGAACTAAATCGAGTTCAAATGACATGCAAATGCAAA
AGTAACTGATAACTGAAACCTTTTCTGATTCAGATAAAGATAAGATGAGACCTAGATCAC
AGTTCCAGAAAGATTACTTAATCTCAGGCTAAACAAAATATGAAAATACATATAAAACGA
GGAAGTGCTTAGTTTATAGGTATGTATTGTTATCCTATTTCAGTCACAATAGTCTTTCTA
TTTTTTTGAAAAATAATTAGCATCCCTAAAATATTAAAATTGAAATATTTAACAATAATA
TTGCTTTTTTTTTTTGTTCGATCTATTTAGCTTATTTGCTTTACATCATTGACAATTCCA
TTAGAAAATATTTTTCTTTCTTATGATAATAAAATGGAGTCTTTACTGCAAAACTTGATT
CAAATAATCATGCAGAAGTAGGAAACTTTTTCAAGTAGCAAGATTTGTAATGATTCCTTA
TGGATTGAATCTTTGGGAAGTTGGAAATGGGTCAGTCTATCTTATTGAGTAACTTGAAGA
GGCAGAGTCAAATATAATTTATTTATTCCTGCGATTTCTGTTAGTTATGTTATTTCTATA
TTTAGATTAGATTTCTGGATATTTCTGTTAGATATTTTTTTTGAGATCGATATTTATAGA
AAACTGTTCCATTCATACAAAAAAAGCCGGGGTCTTGCTAATATTTCTTCAGAAAAATCT
TTATTATCTATGTAGATAGATAAGAAAAAATAGAAATGACTATGTCTATGTACCGAGCGA
ACCAA
>HP13
AGCATATCCGTTGTATCTGAATACTTCTTTTTTGTTCAACAAGGTTCTGTTTAAAGGTCT
AATATTGCATAGAATATTATTCCTCTTTCTTTTTTAAATTTTGAATTATTCTTTTCGGAA
TCATATCTAAGTTTTTCACAAACTGAACTAAATCGAGTTCAAATGACATGCAAATGCAAA
AGTAACTGATAACTGAAACCTTTTCTGATTCAGATAAAGATAAGATGAGACCTAGATCAC
AGTTCCAGAAAGATTACTTAATCTCAGGCTAAACAAAATATGAAAATACATATAAAACGA
GGAAGTGCTTAGTTTATAGGTATGTATTGTTATCCTATTTCAGTCACAATAGTCTTTCTA
TTTTTTTGAAAAATAATTAGCATCCCTAAAATATTAAAATTGAAATATTTAACAATAATA
TTGCTTTTTTTTTTTGTTCGATCTATTTAGCTTATTTGCTTTACATCATTGACAATTCCA
TTAGAAAATATTTTTCTTTCTTATGATAATAAAATGGAGTCTTTACTGCAAAACTTGATT
CAAATAATCATGCAGAAGTAGGAAACTTTTTCAAGTAGCAAGATTTGTAATGATTCCTTA
TGGATTGAATCTTTGGGAAGTTGGAAATGGGTCAGTCTATCTTATTGAGTAACTTGAAGA
GGCAGAGTCAAATATAATTTATTTATTCCTGCGATTTCTGTTAGTTATGTTATTTCTATA
TTTAGATTAGATTTCTGGATATTTCTGTTAGATATTTTTTTTGAGATCGATATTTATAGA
AAACTGTTCCATTCATACAAAAAAAGCCGGGGTCTTGCTAATATTTCTTCAGAAAAATCT
TTATTATCTATGTAGATAGATAAGAAAAAATAGAAATGACTATGTCTATGTACCGAGCGA
ACCAA
>HP14
AGCATATCCGTTGTATCTGAATACTTCTTTTTTGTTCAACAAGGTTCTGTTTAAAGGTCT
AATATTGCATAGAATATTATTCCTCTTTCTTTTTTAAATTTTGAATTATTCTTTTCGGAA
TCATATCTAAGTTTTTCACAAACTGAACTAAATCGAGTTCAAATGACATGCAAATGCAAA
AGTAACTGATAACTGAAACCTTTTCTGATTCAGATAAAGATAAGATGAGACCTAGATCAC
AGTTCCAGAAAGATTACTTAATCTCAGGCTAAACAAAATATGAAAATACATATAAAACGA
GGAAGTGCTTAGTTTATAGGTATGTATTGTTATCCTATTTCAGTCACAATAGTCTTTCTA
TTTTTTTGAAAAATAATTAGCATCCCTAAAATATTAAAATTGAAATATTTAACAATAATA
TTGCTTTTTTTTTTTGTTCGATCTATTTAGCTTATTTGCTTTACATCATTGACAATTCCA
TTAGAAAATATTTTTCTTTCTTATGATAATAAAATGGAGTCTTTACTGCAAAACTTGATT
CAAATAATCATGCAGAAGTAGGAAACTTTTTCAAGTAGCAAGATTTGTAATGATTCCTTA
TGGATTGAATCTTTGGGAAGTTGGAAATGGGTCAGTCTATCTTATTGAGTAACTTGAAGA
GGCAGAGTCAAATATAATTTATTTATTCCTGCGATTTCTGTTAGTTATGTTATTTCTATA
TTTAGATTAGATTTCTGGATATTTCTGTTAGATATTTTTTTTGAGATCGATATTTATAGA
AAACTGTTCCATTCATACAAAAAAAGCCGGGGTCTTGCTAATATTTCTTCAGAAAAATCT
TTATTATCTATGTAGATAGATAAGAAAAAATAGAAATGACTATGTCTATGTACCGAGCGA
ACCAA
>HP15
AGCATATCCGTTGTATCTGAATACTTCTTTTTTGTTCAACAAGGTTCTGTTTAAAGGTCT
AATATTGCATAGAATATTATTCCTCTTTCTTTTTTAAATTTTGAATTATTCTTTTCGGAA
TCATATCTAAGTTTTTCACAAACTGAACTAAATCGAGTTCAAATGACATGCAAATGCAAA
AGTAACTGATAACTGAAACCTTTTCTGATTCAGATAAAGATAAGATGAGACCTAGATCAC
AGTTCCAGAAAGATTACTTAATCTCAGGCTAAACAAAATATGAAAATACATATAAAACGA
GGAAGTGCTTAGTTTATAGGTATGTATTGTTATCCTATTTCAGTCACAATAGTCTTTCTA
TTTTTTTGAAAAATAATTAGCATCCCTAAAATATTAAAATTGAAATATTTAACAATAATA
TTGCTTTTTTTTTTTGTTCGATCTATTTAGCTTATTTGCTTTACATCATTGACAATTCCA
TTAGAAAATATTTTTCTTTCTTATGATAATAAAATGGAGTCTTTACTGCAAAACTTGATT
CAAATAATCATGCAGAAGTAGGAAACTTTTTCAAGTAGCAAGATTTGTAATGATTCCTTA
TGGATTGAATCTTTGGGAAGTTGGAAATGGGTCAGTCTATCTTATTGAGTAACTTGAAGA
GGCAGAGTCAAATATAATTTATTTATTCCTGCGATTTCTGTTAGTTATGTTATTTCTATA
TTTAGATTAGATTTCTGGATATTTCTGTTAGATATTTTTTTTGAGATCGATATTTATAGA
AAACTGTTCCATTCATACAAAAAAAGCCGGGGTCTTGCTAATATTTCTTCAGAAAAATCT
TTATTATCTATGTAGATAGATAAGAAAAAATAGAAATGACTATGTCTATGTACCGAGCGA
ACCAA
>HP16
AGCATATCCGTTGTATCTGAATACTTCTTTTTTGTTCAACAAGGTTCTGTTTAAAGGTCT
AATATTGCATAGAATATTATTCCTCTTTCTTTTTTAAATTTTGAATTATTCTTTTCGGAA
TCATATCTAAGTTTTTCACAAACTGAACTAAATCGAGTTCAAATGACATGCAAATGCAAA
AGTAACTGATAACTGAAACCTTTTCTGATTCAGATAAAGATAAGATGAGACCTAGATCAC
AGTTCCAGAAAGATTACTTAATCTCAGGCTAAACAAAATATGAAAATACATATAAAACGA
GGAAGTGCTTAGTTTATAGGTATGTATTGTTATCCTATTTCAGTCACAATAGTCTTTCTA
TTTTTTTGAAAAATAATTAGCATCCCTAAAATATTAAAATTGAAATATTTAACAATAATA
TTGCTTTTTTTTTTTGTTCGATCTATTTAGCTTATTTGCTTTACATCATTGACAATTCCA
TTAGAAAATATTTTTCTTTCTTATGATAATAAAATGGAGTCTTTACTGCAAAACTTGATT
CAAATAATCATGCAGAAGTAGGAAACTTTTTCAAGTAGCAAGATTTGTAATGATTCCTTA
TGGATTGAATCTTTGGGAAGTTGGAAATGGGTCAGTCTATCTTATTGAGTAACTTGAAGA
GGCAGAGTCAAATATAATTTATTTATTCCTGCGATTTCTGTTAGTTATGTTATTTCTATA
TTTAGATTAGATTTCTGGATATTTCTGTTAGATATTTTTTTTGAGATCGATATTTATAGA
AAACTGTTCCATTCATACAAAAAAAGCCGGGGTCTTGCTAATATTTCTTCAGAAAAATCT
TTATTATCTATGTAGATAGATAAGAAAAAATAGAAATGACTATGTCTATGTACCGAGCGA
ACCAA
>HP17
AGCATATCCGTTGTATCTGAATACTTCTTTTTTGTTCAACAAGGTTCTGTTTAAAGGTCT
AATATTGCATAGAATATTATTCCTCTTTCTTTTTTAAATTTTGAATTATTCTTTTCGGAA
TCATATCTAAGTTTTTCACAAACTGAACTAAATCGAGTTCAAATGACATGCAAATGCAAA
AGTAACTGATAACTGAAACCTTTTCTGATTCAGATAAAGATAAGATGAGACCTAGATCAC
AGTTCCAGAAAGATTACTTAATCTCAGGCTAAACAAAATATGAAAATACATATAAAACGA
GGAAGTGCTTAGTTTATAGGTATGTATTGTTATCCTATTTCAGTCACAATAGTCTTTCTA
TTTTTTTGAAAAATAATTAGCATCCCTAAAATATTAAAATTGAAATATTTAACAATAATA
TTGCTTTTTTTTTTTGTTCGATCTATTTAGCTTATTTGCTTTACATCATTGACAATTCCA
TTAGAAAATATTTTTCTTTCTTATGATAATAAAATGGAGTCTTTACTGCAAAACTTGATT
CAAATAATCATGCAGAAGTAGGAAACTTTTTCAAGTAGCAAGATTTGTAATGATTCCTTA
TGGATTGAATCTTTGGGAAGTTGGAAATGGGTCAGTCTATCTTATTGAGTAACTTGAAGA
GGCAGAGTCAAATATAATTTATTTATTCCTGCGATTTCTGTTAGTTATGTTATTTCTATA
TTTAGATTAGATTTCTGGATATTTCTGTTAGATATTTTTTTTGAGATCGATATTTATAGA
AAACTGTTCCATTCATACAAAAAAAGCCGGGGTCTTGCTAATATTTCTTCAGAAAAATCT
TTATTATCTATGTAGATAGATAAGAAAAAATAGAAATGACTATGTCTATGTACCGAGCGA
ACCAA
>HP18
AGCATATCCGTTGTATCTGAATACTTCTTTTTTGTTCAACAAGGTTCTGTTTAAAGGTCT
AATATTGCATAGAATATTATTCCTCTTTCTTTTTTAAATTTTGAATTATTCTTTTCGGAA
TCATATCTAAGTTTTTCACAAACTGAACTAAATCGAGTTCAAATGACATGCAAATGCAAA
AGTAACTGATAACTGAAACCTTTTCTGATTCAGATAAAGATAAGATGAGACCTAGATCAC
AGTTCCAGAAAGATTACTTAATCTCAGGCTAAACAAAATATGAAAATACATATAAAACGA
GGAAGTGCTTAGTTTATAGGTATGTATTGTTATCCTATTTCAGTCACAATAGTCTTTCTA
TTTTTTTGAAAAATAATTAGCATCCCTAAAATATTAAAATTGAAATATTTAACAATAATA
TTGCTTTTTTTTTTTGTTCGATCTATTTAGCTTATTTGCTTTACATCATTGACAATTCCA
TTAGAAAATATTTTTCTTTCTTATGATAATAAAATGGAGTCTTTACTGCAAAACTTGATT
CAAATAATCATGCAGAAGTAGGAAACTTTTTCAAGTAGCAAGATTTGTAATGATTCCTTA
TGGATTGAATCTTTGGGAAGTTGGAAATGGGTCAGTCTATCTTATTGAGTAACTTGAAGA
GGCAGAGTCAAATATAATTTATTTATTCCTGCGATTTCTGTTAGTTATGTTATTTCTATA
TTTAGATTAGATTTCTGGATATTTCTGTTAGATATTTTTTTTGAGATCGATATTTATAGA
AAACTGTTCCATTCATACAAAAAAAGCCGGGGTCTTGCTAATATTTCTTCAGAAAAATCT
TTATTATCTATGTAGATAGATAAGAAAAAATAGAAATGACTATGTCTATGTACCGAGCGA
ACCAA
>HP19
AGCATATCCGTTGTATCTGAATACTTCTTTTTTGTTCAACAAGGTTCTGTTTAAAGGTCT
AATATTGCATAGAATATTATTCCTCTTTCTTTTTTAAATTTTGAATTATTCTTTTCGGAA
TCATATCTAAGTTTTTCACAAACTGAACTAAATCGAGTTCAAATGACATGCAAATGCAAA
AGTAACTGATAACTGAAACCTTTTCTGATTCAGATAAAGATAAGATGAGACCTAGATCAC
AGTTCCAGAAAGATTACTTAATCTCAGGCTAAACAAAATATGAAAATACATATAAAACGA
GGAAGTGCTTAGTTTATAGGTATGTATTGTTATCCTATTTCAGTCACAATAGTCTTTCTA
TTTTTTTGAAAAATAATTAGCATCCCTAAAATATTAAAATTGAAATATTTAACAATAATA
TTGCTTTTTTTTTTTGTTCGATCTATTTAGCTTATTTGCTTTACATCATTGACAATTCCA
TTAGAAAATATTTTTCTTTCTTATGATAATAAAATGGAGTCTTTACTGCAAAACTTGATT
CAAATAATCATGCAGAAGTAGGAAACTTTTTCAAGTAGCAAGATTTGTAATGATTCCTTA
TGGATTGAATCTTTGGGAAGTTGGAAATGGGTCAGTCTATCTTATTGAGTAACTTGAAGA
GGCAGAGTCAAATATAATTTATTTATTCCTGCGATTTCTGTTAGTTATGTTATTTCTATA
TTTAGATTAGATTTCTGGATATTTCTGTTAGATATTTTTTTTGAGATCGATATTTATAGA
AAACTGTTCCATTCATACAAAAAAAGCCGGGGTCTTGCTAATATTTCTTCAGAAAAATCT
TTATTATCTATGTAGATAGATAAGAAAAAATAGAAATGACTATGTCTATGTACCGAGCGA
ACCAA
>HP2
AGCATATCCGTTGTATCTGAATACTTCTTTTTTGTTCAACAAGGTTCTGTTTAAAGGTCT
AATATTGCATAGAATATTATTCCTCTTTCTTTTTTAAATTTTGAATTATTCTTTTCGGAA
TCATATCTAAGTTTTTCACAAACTGAACTAAATCGAGTTCAAATGACATGCAAATGCAAA
AGTAACTGATAACTGAAACCTTTTCTGATTCAGATAAAGATAAGATGAGACCTAGATCAC
AGTTCCAGAAAGATTACTTAATCTCAGGCTAAACAAAATATGAAAATACATATAAAACGA
GGAAGTGCTTAGTTTATAGGTATGTATTGTTATCCTATTTCAGTCACAATAGTCTTTCTA
TTTTTTTGAAAAATAATTAGCATCCCTAAAATATTAAAATTGAAATATTTAACAATAATA
TTGCTTTTTTTTTTTGTTCGATCTATTTAGCTTATTTGCTTTACATCATTGACAATTCCA
TTAGAAAATATTTTTCTTTCTTATGATAATAAAATGGAGTCTTTACTGCAAAACTTGATT
CAAATAATCATGCAGAAGTAGGAAACTTTTTCAAGTAGCAAGATTTGTAATGATTCCTTA
TGGATTGAATCTTTGGGAAGTTGGAAATGGGTCAGTCTATCTTATTGAGTAACTTGAAGA
GGCAGAGTCAAATATAATTTATTTATTCCTGCGATTTCTGTTAGTTATGTTATTTCTATA
TTTAGATTAGATTTCTGGATATTTCTGTTAGATATTTTTTTTGAGATCGATATTTATAGA
AAACTGTTCCATTCATACAAAAAAAGCCGGGGTCTTGCTAATATTTCTTCAGAAAAATCT
TTATTATCTATGTAGATAGATAAGAAAAAATAGAAATGACTATGTCTATGTACCGAGCGA
ACCAA
>HP20
AGCATATCCGTTGTATCTGAATACTTCTTTTTTGTTCAACAAGGTTCTGTTTAAAGGTCT
AATATTGCATAGAATATTATTCCTCTTTCTTTTTTAAATTTTGAATTATTCTTTTCGGAA
TCATATCTAAGTTTTTCACAAACTGAACTAAATCGAGTTCAAATGACATGCAAATGCAAA
AGTAACTGATAACTGAAACCTTTTCTGATTCAGATAAAGATAAGATGAGACCTAGATCAC
AGTTCCAGAAAGATTACTTAATCTCAGGCTAAACAAAATATGAAAATACATATAAAACGA
GGAAGTGCTTAGTTTATAGGTATGTATTGTTATCCTATTTCAGTCACAATAGTCTTTCTA
TTTTTTTGAAAAATAATTAGCATCCCTAAAATATTAAAATTGAAATATTTAACAATAATA
TTGCTTTTTTTTTTTGTTCGATCTATTTAGCTTATTTGCTTTACATCATTGACAATTCCA
TTAGAAAATATTTTTCTTTCTTATGATAATAAAATGGAGTCTTTACTGCAAAACTTGATT
CAAATAATCATGCAGAAGTAGGAAACTTTTTCAAGTAGCAAGATTTGTAATGATTCCTTA
TGGATTGAATCTTTGGGAAGTTGGAAATGGGTCAGTCTATCTTATTGAGTAACTTGAAGA
GGCAGAGTCAAATATAATTTATTTATTCCTGCGATTTCTGTTAGTTATGTTATTTCTATA
TTTAGATTAGATTTCTGGATATTTCTGTTAGATATTTTTTTTGAGATCGATATTTATAGA
AAACTGTTCCATTCATACAAAAAAAGCCGGGGTCTTGCTAATATTTCTTCAGAAAAATCT
TTATTATCTATGTAGATAGATAAGAAAAAATAGAAATGACTATGTCTATGTACCGAGCGA
ACCAA
>HP3
AGCATATCCGTTGTATCTGAATACTTCTTTTTTGTTCAACAAGGTTCTGTTTAAAGGTCT
AATATTGCATAGAATATTATTCCTCTTTCTTTTTTAAATTTTGAATTATTCTTTTCGGAA
TCATATCTAAGTTTTTCACAAACTGAACTAAATCGAGTTCAAATGACATGCAAATGCAAA
AGTAACTGATAACTGAAACCTTTTCTGATTCAGATAAAGATAAGATGAGACCTAGATCAC
AGTTCCAGAAAGATTACTTAATCTCAGGCTAAACAAAATATGAAAATACATATAAAACGA
GGAAGTGCTTAGTTTATAGGTATGTATTGTTATCCTATTTCAGTCACAATAGTCTTTCTA
TTTTTTTGAAAAATAATTAGCATCCCTAAAATATTAAAATTGAAATATTTAACAATAATA
TTGCTTTTTTTTTTTGTTCGATCTATTTAGCTTATTTGCTTTACATCATTGACAATTCCA
TTAGAAAATATTTTTCTTTCTTATGATAATAAAATGGAGTCTTTACTGCAAAACTTGATT
CAAATAATCATGCAGAAGTAGGAAACTTTTTCAAGTAGCAAGATTTGTAATGATTCCTTA
TGGATTGAATCTTTGGGAAGTTGGAAATGGGTCAGTCTATCTTATTGAGTAACTTGAAGA
GGCAGAGTCAAATATAATTTATTTATTCCTGCGATTTCTGTTAGTTATGTTATTTCTATA
TTTAGATTAGATTTCTGGATATTTCTGTTAGATATTTTTTTTGAGATCGATATTTATAGA
AAACTGTTCCATTCATACAAAAAAAGCCGGGGTCTTGCTAATATTTCTTCAGAAAAATCT
TTATTATCTATGTAGATAGATAAGAAAAAATAGAAATGACTATGTCTATGTACCGAGCGA
ACCAA
>HP4
AGCATATCCGTTGTATCTGAATACTTCTTTTTTGTTCAACAAGGTTCTGTTTAAAGGTCT
AATATTGCATAGAATATTATTCCTCTTTCTTTTTTAAATTTTGAATTATTCTTTTCGGAA
TCATATCTAAGTTTTTCACAAACTGAACTAAATCGAGTTCAAATGACATGCAAATGCAAA
AGTAACTGATAACTGAAACCTTTTCTGATTCAGATAAAGATAAGATGAGACCTAGATCAC
AGTTCCAGAAAGATTACTTAATCTCAGGCTAAACAAAATATGAAAATACATATAAAACGA
GGAAGTGCTTAGTTTATAGGTATGTATTGTTATCCTATTTCAGTCACAATAGTCTTTCTA
TTTTTTTGAAAAATAATTAGCATCCCTAAAATATTAAAATTGAAATATTTAACAATAATA
TTGCTTTTTTTTTTTGTTCGATCTATTTAGCTTATTTGCTTTACATCATTGACAATTCCA
TTAGAAAATATTTTTCTTTCTTATGATAATAAAATGGAGTCTTTACTGCAAAACTTGATT
CAAATAATCATGCAGAAGTAGGAAACTTTTTCAAGTAGCAAGATTTGTAATGATTCCTTA
TGGATTGAATCTTTGGGAAGTTGGAAATGGGTCAGTCTATCTTATTGAGTAACTTGAAGA
GGCAGAGTCAAATATAATTTATTTATTCCTGCGATTTCTGTTAGTTATGTTATTTCTATA
TTTAGATTAGATTTCTGGATATTTCTGTTAGATATTTTTTTTGAGATCGATATTTATAGA
AAACTGTTCCATTCATACAAAAAAAGCCGGGGTCTTGCTAATATTTCTTCAGAAAAATCT
TTATTATCTATGTAGATAGATAAGAAAAAATAGAAATGACTATGTCTATGTACCGAGCGA
ACCAA
>HP5
AGCATATCCGTTGTATCTGAATACTTCTTTTTTGTTCAACAAGGTTCTGTTTAAAGGTCT
AATATTGCATAGAATATTATTCCTCTTTCTTTTTTAAATTTTGAATTATTCTTTTCGGAA
TCATATCTAAGTTTTTCACAAACTGAACTAAATCGAGTTCAAATGACATGCAAATGCAAA
AGTAACTGATAACTGAAACCTTTTCTGATTCAGATAAAGATAAGATGAGACCTAGATCAC
AGTTCCAGAAAGATTACTTAATCTCAGGCTAAACAAAATATGAAAATACATATAAAACGA
GGAAGTGCTTAGTTTATAGGTATGTATTGTTATCCTATTTCAGTCACAATAGTCTTTCTA
TTTTTTTGAAAAATAATTAGCATCCCTAAAATATTAAAATTGAAATATTTAACAATAATA
TTGCTTTTTTTTTTTGTTCGATCTATTTAGCTTATTTGCTTTACATCATTGACAATTCCA
TTAGAAAATATTTTTCTTTCTTATGATAATAAAATGGAGTCTTTACTGCAAAACTTGATT
CAAATAATCATGCAGAAGTAGGAAACTTTTTCAAGTAGCAAGATTTGTAATGATTCCTTA
TGGATTGAATCTTTGGGAAGTTGGAAATGGGTCAGTCTATCTTATTGAGTAACTTGAAGA
GGCAGAGTCAAATATAATTTATTTATTCCTGCGATTTCTGTTAGTTATGTTATTTCTATA
TTTAGATTAGATTTCTGGATATTTCTGTTAGATATTTTTTTTGAGATCGATATTTATAGA
AAACTGTTCCATTCATACAAAAAAAGCCGGGGTCTTGCTAATATTTCTTCAGAAAAATCT
TTATTATCTATGTAGATAGATAAGAAAAAATAGAAATGACTATGTCTATGTACCGAGCGA
ACCAA
>HP6
AGCATATCCGTTGTATCTGAATACTTCTTTTTTGTTCAACAAGGTTCTGTTTAAAGGTCT
AATATTGCATAGAATATTATTCCTCTTTCTTTTTTAAATTTTGAATTATTCTTTTCGGAA
TCATATCTAAGTTTTTCACAAACTGAACTAAATCGAGTTCAAATGACATGCAAATGCAAA
AGTAACTGATAACTGAAACCTTTTCTGATTCAGATAAAGATAAGATGAGACCTAGATCAC
AGTTCCAGAAAGATTACTTAATCTCAGGCTAAACAAAATATGAAAATACATATAAAACGA
GGAAGTGCTTAGTTTATAGGTATGTATTGTTATCCTATTTCAGTCACAATAGTCTTTCTA
TTTTTTTGAAAAATAATTAGCATCCCTAAAATATTAAAATTGAAATATTTAACAATAATA
TTGCTTTTTTTTTTTGTTCGATCTATTTAGCTTATTTGCTTTACATCATTGACAATTCCA
TTAGAAAATATTTTTCTTTCTTATGATAATAAAATGGAGTCTTTACTGCAAAACTTGATT
CAAATAATCATGCAGAAGTAGGAAACTTTTTCAAGTAGCAAGATTTGTAATGATTCCTTA
TGGATTGAATCTTTGGGAAGTTGGAAATGGGTCAGTCTATCTTATTGAGTAACTTGAAGA
GGCAGAGTCAAATATAATTTATTTATTCCTGCGATTTCTGTTAGTTATGTTATTTCTATA
TTTAGATTAGATTTCTGGATATTTCTGTTAGATATTTTTTTTGAGATCGATATTTATAGA
AAACTGTTCCATTCATACAAAAAAAGCCGGGGTCTTGCTAATATTTCTTCAGAAAAATCT
TTATTATCTATGTAGATAGATAAGAAAAAATAGAAATGACTATGTCTATGTACCGAGCGA
ACCAA
>HP7
AGCATATCCGTTGTATCTGAATACTTCTTTTTTGTTCAACAAGGTTCTGTTTAAAGGTCT
AATATTGCATAGAATATTATTCCTCTTTCTTTTTTAAATTTTGAATTATTCTTTTCGGAA
TCATATCTAAGTTTTTCACAAACTGAACTAAATCGAGTTCAAATGACATGCAAATGCAAA
AGTAACTGATAACTGAAACCTTTTCTGATTCAGATAAAGATAAGATGAGACCTAGATCAC
AGTTCCAGAAAGATTACTTAATCTCAGGCTAAACAAAATATGAAAATACATATAAAACGA
GGAAGTGCTTAGTTTATAGGTATGTATTGTTATCCTATTTCAGTCACAATAGTCTTTCTA
TTTTTTTGAAAAATAATTAGCATCCCTAAAATATTAAAATTGAAATATTTAACAATAATA
TTGCTTTTTTTTTTTGTTCGATCTATTTAGCTTATTTGCTTTACATCATTGACAATTCCA
TTAGAAAATATTTTTCTTTCTTATGATAATAAAATGGAGTCTTTACTGCAAAACTTGATT
CAAATAATCATGCAGAAGTAGGAAACTTTTTCAAGTAGCAAGATTTGTAATGATTCCTTA
TGGATTGAATCTTTGGGAAGTTGGAAATGGGTCAGTCTATCTTATTGAGTAACTTGAAGA
GGCAGAGTCAAATATAATTTATTTATTCCTGCGATTTCTGTTAGTTATGTTATTTCTATA
TTTAGATTAGATTTCTGGATATTTCTGTTAGATATTTTTTTTGAGATCGATATTTATAGA
AAACTGTTCCATTCATACAAAAAAAGCCGGGGTCTTGCTAATATTTCTTCAGAAAAATCT
TTATTATCTATGTAGATAGATAAGAAAAAATAGAAATGACTATGTCTATGTACCGAGCGA
ACCAA
>HP8
AGCATATCCGTTGTATCTGAATACTTCTTTTTTGTTCAACAAGGTTCTGTTTAAAGGTCT
AATATTGCATAGAATATTATTCCTCTTTCTTTTTTAAATTTTGAATTATTCTTTTCGGAA
TCATATCTAAGTTTTTCACAAACTGAACTAAATCGAGTTCAAATGACATGCAAATGCAAA
AGTAACTGATAACTGAAACCTTTTCTGATTCAGATAAAGATAAGATGAGACCTAGATCAC
AGTTCCAGAAAGATTACTTAATCTCAGGCTAAACAAAATATGAAAATACATATAAAACGA
GGAAGTGCTTAGTTTATAGGTATGTATTGTTATCCTATTTCAGTCACAATAGTCTTTCTA
TTTTTTTGAAAAATAATTAGCATCCCTAAAATATTAAAATTGAAATATTTAACAATAATA
TTGCTTTTTTTTTTTGTTCGATCTATTTAGCTTATTTGCTTTACATCATTGACAATTCCA
TTAGAAAATATTTTTCTTTCTTATGATAATAAAATGGAGTCTTTACTGCAAAACTTGATT
CAAATAATCATGCAGAAGTAGGAAACTTTTTCAAGTAGCAAGATTTGTAATGATTCCTTA
TGGATTGAATCTTTGGGAAGTTGGAAATGGGTCAGTCTATCTTATTGAGTAACTTGAAGA
GGCAGAGTCAAATATAATTTATTTATTCCTGCGATTTCTGTTAGTTATGTTATTTCTATA
TTTAGATTAGATTTCTGGATATTTCTGTTAGATATTTTTTTTGAGATCGATATTTATAGA
AAACTGTTCCATTCATACAAAAAAAGCCGGGGTCTTGCTAATATTTCTTCAGAAAAATCT
TTATTATCTATGTAGATAGATAAGAAAAAATAGAAATGACTATGTCTATGTACCGAGCGA
ACCAA
>HP9
AGCATATCCGTTGTATCTGAATACTTCTTTTTTGTTCAACAAGGTTCTGTTTAAAGGTCT
AATATTGCATAGAATATTATTCCTCTTTCTTTTTTAAATTTTGAATTATTCTTTTCGGAA
TCATATCTAAGTTTTTCACAAACTGAACTAAATCGAGTTCAAATGACATGCAAATGCAAA
AGTAACTGATAACTGAAACCTTTTCTGATTCAGATAAAGATAAGATGAGACCTAGATCAC
AGTTCCAGAAAGATTACTTAATCTCAGGCTAAACAAAATATGAAAATACATATAAAACGA
GGAAGTGCTTAGTTTATAGGTATGTATTGTTATCCTATTTCAGTCACAATAGTCTTTCTA
TTTTTTTGAAAAATAATTAGCATCCCTAAAATATTAAAATTGAAATATTTAACAATAATA
TTGCTTTTTTTTTTTGTTCGATCTATTTAGCTTATTTGCTTTACATCATTGACAATTCCA
TTAGAAAATATTTTTCTTTCTTATGATAATAAAATGGAGTCTTTACTGCAAAACTTGATT
CAAATAATCATGCAGAAGTAGGAAACTTTTTCAAGTAGCAAGATTTGTAATGATTCCTTA
TGGATTGAATCTTTGGGAAGTTGGAAATGGGTCAGTCTATCTTATTGAGTAACTTGAAGA
GGCAGAGTCAAATATAATTTATTTATTCCTGCGATTTCTGTTAGTTATGTTATTTCTATA
TTTAGATTAGATTTCTGGATATTTCTGTTAGATATTTTTTTTGAGATCGATATTTATAGA
AAACTGTTCCATTCATACAAAAAAAGCCGGGGTCTTGCTAATATTTCTTCAGAAAAATCT
TTATTATCTATGTAGATAGATAAGAAAAAATAGAAATGACTATGTCTATGTACCGAGCGA
ACCAA
>MD1
AGCATATCCGTTGTATCTGAATACTTCTTTTTTGTTCAACAAGGTTCTGTTTAAAGGTCT
AATATTGCATAGAATATTATTCCTCTTTCTTTTTTAAATTTTGAATTATTCTTTTCGGAA
TCATATCTAAGTTTTTCACAAACTGAACTAAATCGAGTTCAAATGACATGCAAATGCAAA
AGTAACTGATAACTGAAACCTTTTCTGATTCAGATAAAGATAAGATGAGACCTAGATCAC
AGTTCCAGAAAGATTACTTAATCTCAGGCTAAACAAAATATGAAAATACATATAAAACGA
GGAAGTGCTTAGTTTATAGGTATGTATTGTTATCCTATTTCAGTCACAATAGTCTTTCTA
TTTTTGTGAAAAATAATTAGCATCCCTAAAATATTAAAATTGAAATATTTAACAATAATA
TTTCTTTTTTTTTTTTTCGATCTATTTAGCTTATTTGCTTTACATCATTGACAATTCCA
TTAGAAAATATTTTTCTTTCTTATGATAATAAAATGGAGTCTTTACTGCAAAACTTGATT
CAAATAATCATGCAGAAGTAGGAAACTTTTTCAAGTAGCAAGATTTGTAATGATTCCTTA
TGGATTGAATCTTTGGGAAGTTGGAAATGGGTCAGTCTATCTTATTGAGTAACTTGAAGA
GGCAGAGTCAAATATAATTTATTTATTCCTGCGATTTCTGTTAGTTATGTTATTTCTATA
TTTAGATTAGATTTCTGGATATTTCTGTTAGATATTTTTTTTGAGATCGATATTTATAGA
AAAATGTTCCATTCATACAAAAAAAGCCGGGGTCTTGCTAATATTTCTTCAGAAAAATCT
TTATTATCTATGTAGATAGATAAGAAAAAATAGAAATGACTATGTCTATGTACCGAGCGA
ACCAA
>MD10
AGCATATCCGTTGTATCTGAATACTTCTTTTTTGTTCAACAAGGTTCTGTTTAAAGGTCT
AATATTGCATAGAATATTATTCCTCTTTCTTTTTTAAATTTTGAATTATTCTTTTCGGAA
TCATATCTAAGTTTTTCACAAACTGAACTAAATCGAGTTCAAATGACATGCAAATGCAAA
AGTAACTGATAACTGAAACCTTTTCTGATTCAGATAAAGATAAGATGAGACCTAGATCAC
AGTTCCAGAAAGATTACTTAATCTCAGGCTAAACAAAATATGAAAATACATATAAAACGA
GGAAGTGCTTAGTTTATAGGTATGTATTGTTATCCTATTTCAGTCACAATAGTCTTTCTA
TTTTTGTGAAAAATAATTAGCATCCCTAAAATATTAAAATTGAAATATTTAACAATAATA
TTTCTTTTTTTTTTTTTCGATCTATTTAGCTTATTTGCTTTACATCATTGACAATTCCA
TTAGAAAATATTTTTCTTTCTTATGATAATAAAATGGAGTCTTTACTGCAAAACTTGATT
CAAATAATCATGCAGAAGTAGGAAACTTTTTCAAGTAGCAAGATTTGTAATGATTCCTTA
TGGATTGAATCTTTGGGAAGTTGGAAATGGGTCAGTCTATCTTATTGAGTAACTTGAAGA
GGCAGAGTCAAATATAATTTATTTATTCCTGCGATTTCTGTTAGTTATGTTATTTCTATA
TTTAGATTAGATTTCTGGATATTTCTGTTAGATATTTTTTTTGAGATCGATATTTATAGA
AAAATGTTCCATTCATACAAAAAAAGCCGGGGTCTTGCTAATATTTCTTCAGAAAAATCT
TTATTATCTATGTAGATAGATAAGAAAAAATAGAAATGACTATGTCTATGTACCGAGCGA
ACCAA
>MD11
AGCATATCCGTTGTATCTGAATACTTCTTTTTTGTTCAACAAGGTTCTGTTTAAAGGTCT
AATATTGCATAGAATATTATTCCTCTTTCTTTTTTAAATTTTGAATTATTCTTTTCGGAA
TCATATCTAAGTTTTTCACAAACTGAACTAAATCGAGTTCAAATGACATGCAAATGCAAA
AGTAACTGATAACTGAAACCTTTTCTGATTCAGATAAAGATAAGATGAGACCTAGATCAC
AGTTCCAGAAAGATTACTTAATCTCAGGCTAAACAAAATATGAAAATACATATAAAACGA
GGAAGTGCTTAGTTTATAGGTATGTATTGTTATCCTATTTCAGTCACAATAGTCTTTCTA
TTTTTGTGAAAAATAATTAGCATCCCTAAAATATTAAAATTGAAATATTTAACAATAATA
TTTCTTTTTTTTTTTTTCGATCTATTTAGCTTATTTGCTTTACATCATTGACAATTCCA
TTAGAAAATATTTTTCTTTCTTATGATAATAAAATGGAGTCTTTACTGCAAAACTTGATT
CAAATAATCATGCAGAAGTAGGAAACTTTTTCAAGTAGCAAGATTTGTAATGATTCCTTA
TGGATTGAATCTTTGGGAAGTTGGAAATGGGTCAGTCTATCTTATTGAGTAACTTGAAGA
GGCAGAGTCAAATATAATTTATTTATTCCTGCGATTTCTGTTAGTTATGTTATTTCTATA
TTTAGATTAGATTTCTGGATATTTCTGTTAGATATTTTTTTTGAGATCGATATTTATAGA
AAAATGTTCCATTCATACAAAAAAAGCCGGGGTCTTGCTAATATTTCTTCAGAAAAATCT
TTATTATCTATGTAGATAGATAAGAAAAAATAGAAATGACTATGTCTATGTACCGAGCGA
ACCAA
>MD12
AGCATATCCGTTGTATCTGAATACTTCTTTTTTGTTCAACAAGGTTCTGTTTAAAGGTCT
AATATTGCATAGAATATTATTCCTCTTTCTTTTTTAAATTTTGAATTATTCTTTTCGGAA
TCATATCTAAGTTTTTCACAAACTGAACTAAATCGAGTTCAAATGACATGCAAATGCAAA
AGTAACTGATAACTGAAACCTTTTCTGATTCAGATAAAGATAAGATGAGACCTAGATCAC
AGTTCCAGAAAGATTACTTAATCTCAGGCTAAACAAAATATGAAAATACATATAAAACGA
GGAAGTGCTTAGTTTATAGGTATGTATTGTTATCCTATTTCAGTCACAATAGTCTTTCTA
TTTTTGTGAAAAATAATTAGCATCCCTAAAATATTAAAATTGAAATATTTAACAATAATA
TTTCTTTTTTTTTTTTTCGATCTATTTAGCTTATTTGCTTTACATCATTGACAATTCCA
TTAGAAAATATTTTTCTTTCTTATGATAATAAAATGGAGTCTTTACTGCAAAACTTGATT
CAAATAATCATGCAGAAGTAGGAAACTTTTTCAAGTAGCAAGATTTGTAATGATTCCTTA
TGGATTGAATCTTTGGGAAGTTGGAAATGGGTCAGTCTATCTTATTGAGTAACTTGAAGA
GGCAGAGTCAAATATAATTTATTTATTCCTGCGATTTCTGTTAGTTATGTTATTTCTATA
TTTAGATTAGATTTCTGGATATTTCTGTTAGATATTTTTTTTGAGATCGATATTTATAGA
AAAATGTTCCATTCATACAAAAAAAGCCGGGGTCTTGCTAATATTTCTTCAGAAAAATCT
TTATTATCTATGTAGATAGATAAGAAAAAATAGAAATGACTATGTCTATGTACCGAGCGA
ACCAA
>MD13
AGCATATCCGTTGTATCTGAATACTTCTTTTTTGTTCAACAAGGTTCTGTTTAAAGGTCT
AATATTGCATAGAATATTATTCCTCTTTCTTTTTTAAATTTTGAATTATTCTTTTCGGAA
TCATATCTAAGTTTTTCACAAACTGAACTAAATCGAGTTCAAATGACATGCAAATGCAAA
AGTAACTGATAACTGAAACCTTTTCTGATTCAGATAAAGATAAGATGAGACCTAGATCAC
AGTTCCAGAAAGATTACTTAATCTCAGGCTAAACAAAATATGAAAATACATATAAAACGA
GGAAGTGCTTAGTTTATAGGTATGTATTGTTATCCTATTTCAGTCACAATAGTCTTTCTA
TTTTTGTGAAAAATAATTAGCATCCCTAAAATATTAAAATTGAAATATTTAACAATAATA
TTTCTTTTTTTTTTTTTCGATCTATTTAGCTTATTTGCTTTACATCATTGACAATTCCA
TTAGAAAATATTTTTCTTTCTTATGATAATAAAATGGAGTCTTTACTGCAAAACTTGATT
CAAATAATCATGCAGAAGTAGGAAACTTTTTCAAGTAGCAAGATTTGTAATGATTCCTTA
TGGATTGAATCTTTGGGAAGTTGGAAATGGGTCAGTCTATCTTATTGAGTAACTTGAAGA
GGCAGAGTCAAATATAATTTATTTATTCCTGCGATTTCTGTTAGTTATGTTATTTCTATA
TTTAGATTAGATTTCTGGATATTTCTGTTAGATATTTTTTTTGAGATCGATATTTATAGA
AAAATGTTCCATTCATACAAAAAAAGCCGGGGTCTTGCTAATATTTCTTCAGAAAAATCT
TTATTATCTATGTAGATAGATAAGAAAAAATAGAAATGACTATGTCTATGTACCGAGCGA
ACCAA
>MD14
AGCATATCCGTTGTATCTGAATACTTCTTTTTTGTTCAACAAGGTTCTGTTTAAAGGTCT
AATATTGCATAGAATATTATTCCTCTTTCTTTTTTAAATTTTGAATTATTCTTTTCGGAA
TCATATCTAAGTTTTTCACAAACTGAACTAAATCGAGTTCAAATGACATGCAAATGCAAA
AGTAACTGATAACTGAAACCTTTTCTGATTCAGATAAAGATAAGATGAGACCTAGATCAC
AGTTCCAGAAAGATTACTTAATCTCAGGCTAAACAAAATATGAAAATACATATAAAACGA
GGAAGTGCTTAGTTTATAGGTATGTATTGTTATCCTATTTCAGTCACAATAGTCTTTCTA
TTTTTGTGAAAAATAATTAGCATCCCTAAAATATTAAAATTGAAATATTTAACAATAATA
TTTCTTTTTTTTTTTTTCGATCTATTTAGCTTATTTGCTTTACATCATTGACAATTCCA
TTAGAAAATATTTTTCTTTCTTATGATAATAAAATGGAGTCTTTACTGCAAAACTTGATT
CAAATAATCATGCAGAAGTAGGAAACTTTTTCAAGTAGCAAGATTTGTAATGATTCCTTA
TGGATTGAATCTTTGGGAAGTTGGAAATGGGTCAGTCTATCTTATTGAGTAACTTGAAGA
GGCAGAGTCAAATATAATTTATTTATTCCTGCGATTTCTGTTAGTTATGTTATTTCTATA
TTTAGATTAGATTTCTGGATATTTCTGTTAGATATTTTTTTTGAGATCGATATTTATAGA
AAAATGTTCCATTCATACAAAAAAAGCCGGGGTCTTGCTAATATTTCTTCAGAAAAATCT
TTATTATCTATGTAGATAGATAAGAAAAAATAGAAATGACTATGTCTATGTACCGAGCGA
ACCAA
>MD15
AGCATATCCGTTGTATCTGAATACTTCTTTTTTGTTCAACAAGGTTCTGTTTAAAGGTCT
AATATTGCATAGAATATTATTCCTCTTTCTTTTTTAAATTTTGAATTATTCTTTTCGGAA
TCATATCTAAGTTTTTCACAAACTGAACTAAATCGAGTTCAAATGACATGCAAATGCAAA
AGTAACTGATAACTGAAACCTTTTCTGATTCAGATAAAGATAAGATGAGACCTAGATCAC
AGTTCCAGAAAGATTACTTAATCTCAGGCTAAACAAAATATGAAAATACATATAAAACGA
GGAAGTGCTTAGTTTATAGGTATGTATTGTTATCCTATTTCAGTCACAATAGTCTTTCTA
TTTTTGTGAAAAATAATTAGCATCCCTAAAATATTAAAATTGAAATATTTAACAATAATA
TTTCTTTTTTTTTTTTTCGATCTATTTAGCTTATTTGCTTTACATCATTGACAATTCCA
TTAGAAAATATTTTTCTTTCTTATGATAATAAAATGGAGTCTTTACTGCAAAACTTGATT
CAAATAATCATGCAGAAGTAGGAAACTTTTTCAAGTAGCAAGATTTGTAATGATTCCTTA
TGGATTGAATCTTTGGGAAGTTGGAAATGGGTCAGTCTATCTTATTGAGTAACTTGAAGA
GGCAGAGTCAAATATAATTTATTTATTCCTGCGATTTCTGTTAGTTATGTTATTTCTATA
TTTAGATTAGATTTCTGGATATTTCTGTTAGATATTTTTTTTGAGATCGATATTTATAGA
AAAATGTTCCATTCATACAAAAAAAGCCGGGGTCTTGCTAATATTTCTTCAGAAAAATCT
TTATTATCTATGTAGATAGATAAGAAAAAATAGAAATGACTATGTCTATGTACCGAGCGA
ACCAA
>MD2
AGCATATCCGTTGTATCTGAATACTTCTTTTTTGTTCAACAAGGTTCTGTTTAAAGGTCT
AATATTGCATAGAATATTATTCCTCTTTCTTTTTTAAATTTTGAATTATTCTTTTCGGAA
TCATATCTAAGTTTTTCACAAACTGAACTAAATCGAGTTCAAATGACATGCAAATGCAAA
AGTAACTGATAACTGAAACCTTTTCTGATTCAGATAAAGATAAGATGAGACCTAGATCAC
AGTTCCAGAAAGATTACTTAATCTCAGGCTAAACAAAATATGAAAATACATATAAAACGA
GGAAGTGCTTAGTTTATAGGTATGTATTGTTATCCTATTTCAGTCACAATAGTCTTTCTA
TTTTTGTGAAAAATAATTAGCATCCCTAAAATATTAAAATTGAAATATTTAACAATAATA
TTTCTTTTTTTTTTTTTCGATCTATTTAGCTTATTTGCTTTACATCATTGACAATTCCA
TTAGAAAATATTTTTCTTTCTTATGATAATAAAATGGAGTCTTTACTGCAAAACTTGATT
CAAATAATCATGCAGAAGTAGGAAACTTTTTCAAGTAGCAAGATTTGTAATGATTCCTTA
TGGATTGAATCTTTGGGAAGTTGGAAATGGGTCAGTCTATCTTATTGAGTAACTTGAAGA
GGCAGAGTCAAATATAATTTATTTATTCCTGCGATTTCTGTTAGTTATGTTATTTCTATA
TTTAGATTAGATTTCTGGATATTTCTGTTAGATATTTTTTTTGAGATCGATATTTATAGA
AAAATGTTCCATTCATACAAAAAAAGCCGGGGTCTTGCTAATATTTCTTCAGAAAAATCT
TTATTATCTATGTAGATAGATAAGAAAAAATAGAAATGACTATGTCTATGTACCGAGCGA
ACCAA
>MD3
AGCATATCCGTTGTATCTGAATACTTCTTTTTTGTTCAACAAGGTTCTGTTTAAAGGTCT
AATATTGCATAGAATATTATTCCTCTTTCTTTTTTAAATTTTGAATTATTCTTTTCGGAA
TCATATCTAAGTTTTTCACAAACTGAACTAAATCGAGTTCAAATGACATGCAAATGCAAA
AGTAACTGATAACTGAAACCTTTTCTGATTCAGATAAAGATAAGATGAGACCTAGATCAC
AGTTCCAGAAAGATTACTTAATCTCAGGCTAAACAAAATATGAAAATACATATAAAACGA
GGAAGTGCTTAGTTTATAGGTATGTATTGTTATCCTATTTCAGTCACAATAGTCTTTCTA
TTTTTGTGAAAAATAATTAGCATCCCTAAAATATTAAAATTGAAATATTTAACAATAATA
TTTCTTTTTTTTTTTTTCGATCTATTTAGCTTATTTGCTTTACATCATTGACAATTCCA
TTAGAAAATATTTTTCTTTCTTATGATAATAAAATGGAGTCTTTACTGCAAAACTTGATT
CAAATAATCATGCAGAAGTAGGAAACTTTTTCAAGTAGCAAGATTTGTAATGATTCCTTA
TGGATTGAATCTTTGGGAAGTTGGAAATGGGTCAGTCTATCTTATTGAGTAACTTGAAGA
GGCAGAGTCAAATATAATTTATTTATTCCTGCGATTTCTGTTAGTTATGTTATTTCTATA
TTTAGATTAGATTTCTGGATATTTCTGTTAGATATTTTTTTTGAGATCGATATTTATAGA
AAAATGTTCCATTCATACAAAAAAAGCCGGGGTCTTGCTAATATTTCTTCAGAAAAATCT
TTATTATCTATGTAGATAGATAAGAAAAAATAGAAATGACTATGTCTATGTACCGAGCGA
ACCAA
>MD4
AGCATATCCGTTGTATCTGAATACTTCTTTTTTGTTCAACAAGGTTCTGTTTAAAGGTCT
AATATTGCATAGAATATTATTCCTCTTTCTTTTTTAAATTTTGAATTATTCTTTTCGGAA
TCATATCTAAGTTTTTCACAAACTGAACTAAATCGAGTTCAAATGACATGCAAATGCAAA
AGTAACTGATAACTGAAACCTTTTCTGATTCAGATAAAGATAAGATGAGACCTAGATCAC
AGTTCCAGAAAGATTACTTAATCTCAGGCTAAACAAAATATGAAAATACATATAAAACGA
GGAAGTGCTTAGTTTATAGGTATGTATTGTTATCCTATTTCAGTCACAATAGTCTTTCTA
TTTTTGTGAAAAATAATTAGCATCCCTAAAATATTAAAATTGAAATATTTAACAATAATA
TTTCTTTTTTTTTTTTTCGATCTATTTAGCTTATTTGCTTTACATCATTGACAATTCCA
TTAGAAAATATTTTTCTTTCTTATGATAATAAAATGGAGTCTTTACTGCAAAACTTGATT
CAAATAATCATGCAGAAGTAGGAAACTTTTTCAAGTAGCAAGATTTGTAATGATTCCTTA
TGGATTGAATCTTTGGGAAGTTGGAAATGGGTCAGTCTATCTTATTGAGTAACTTGAAGA
GGCAGAGTCAAATATAATTTATTTATTCCTGCGATTTCTGTTAGTTATGTTATTTCTATA
TTTAGATTAGATTTCTGGATATTTCTGTTAGATATTTTTTTTGAGATCGATATTTATAGA
AAAATGTTCCATTCATACAAAAAAAGCCGGGGTCTTGCTAATATTTCTTCAGAAAAATCT
TTATTATCTATGTAGATAGATAAGAAAAAATAGAAATGACTATGTCTATGTACCGAGCGA
ACCAA
>MD5
AGCATATCCGTTGTATCTGAATACTTCTTTTTTGTTCAACAAGGTTCTGTTTAAAGGTCT
AATATTGCATAGAATATTATTCCTCTTTCTTTTTTAAATTTTGAATTATTCTTTTCGGAA
TCATATCTAAGTTTTTCACAAACTGAACTAAATCGAGTTCAAATGACATGCAAATGCAAA
AGTAACTGATAACTGAAACCTTTTCTGATTCAGATAAAGATAAGATGAGACCTAGATCAC
AGTTCCAGAAAGATTACTTAATCTCAGGCTAAACAAAATATGAAAATACATATAAAACGA
GGAAGTGCTTAGTTTATAGGTATGTATTGTTATCCTATTTCAGTCACAATAGTCTTTCTA
TTTTTGTGAAAAATAATTAGCATCCCTAAAATATTAAAATTGAAATATTTAACAATAATA
TTTCTTTTTTTTTTTTTCGATCTATTTAGCTTATTTGCTTTACATCATTGACAATTCCA
TTAGAAAATATTTTTCTTTCTTATGATAATAAAATGGAGTCTTTACTGCAAAACTTGATT
CAAATAATCATGCAGAAGTAGGAAACTTTTTCAAGTAGCAAGATTTGTAATGATTCCTTA
TGGATTGAATCTTTGGGAAGTTGGAAATGGGTCAGTCTATCTTATTGAGTAACTTGAAGA
GGCAGAGTCAAATATAATTTATTTATTCCTGCGATTTCTGTTAGTTATGTTATTTCTATA
TTTAGATTAGATTTCTGGATATTTCTGTTAGATATTTTTTTTGAGATCGATATTTATAGA
AAAATGTTCCATTCATACAAAAAAAGCCGGGGTCTTGCTAATATTTCTTCAGAAAAATCT
TTATTATCTATGTAGATAGATAAGAAAAAATAGAAATGACTATGTCTATGTACCGAGCGA
ACCAA
>MD6
AGCATATCCGTTGTATCTGAATACTTCTTTTTTGTTCAACAAGGTTCTGTTTAAAGGTCT
AATATTGCATAGAATATTATTCCTCTTTCTTTTTTAAATTTTGAATTATTCTTTTCGGAA
TCATATCTAAGTTTTTCACAAACTGAACTAAATCGAGTTCAAATGACATGCAAATGCAAA
AGTAACTGATAACTGAAACCTTTTCTGATTCAGATAAAGATAAGATGAGACCTAGATCAC
AGTTCCAGAAAGATTACTTAATCTCAGGCTAAACAAAATATGAAAATACATATAAAACGA
GGAAGTGCTTAGTTTATAGGTATGTATTGTTATCCTATTTCAGTCACAATAGTCTTTCTA
TTTTTGTGAAAAATAATTAGCATCCCTAAAATATTAAAATTGAAATATTTAACAATAATA
TTTCTTTTTTTTTTTTTCGATCTATTTAGCTTATTTGCTTTACATCATTGACAATTCCA
TTAGAAAATATTTTTCTTTCTTATGATAATAAAATGGAGTCTTTACTGCAAAACTTGATT
CAAATAATCATGCAGAAGTAGGAAACTTTTTCAAGTAGCAAGATTTGTAATGATTCCTTA
TGGATTGAATCTTTGGGAAGTTGGAAATGGGTCAGTCTATCTTATTGAGTAACTTGAAGA
GGCAGAGTCAAATATAATTTATTTATTCCTGCGATTTCTGTTAGTTATGTTATTTCTATA
TTTAGATTAGATTTCTGGATATTTCTGTTAGATATTTTTTTTGAGATCGATATTTATAGA
AAAATGTTCCATTCATACAAAAAAAGCCGGGGTCTTGCTAATATTTCTTCAGAAAAATCT
TTATTATCTATGTAGATAGATAAGAAAAAATAGAAATGACTATGTCTATGTACCGAGCGA
ACCAA
>MD7
AGCATATCCGTTGTATCTGAATACTTCTTTTTTGTTCAACAAGGTTCTGTTTAAAGGTCT
AATATTGCATAGAATATTATTCCTCTTTCTTTTTTAAATTTTGAATTATTCTTTTCGGAA
TCATATCTAAGTTTTTCACAAACTGAACTAAATCGAGTTCAAATGACATGCAAATGCAAA
AGTAACTGATAACTGAAACCTTTTCTGATTCAGATAAAGATAAGATGAGACCTAGATCAC
AGTTCCAGAAAGATTACTTAATCTCAGGCTAAACAAAATATGAAAATACATATAAAACGA
GGAAGTGCTTAGTTTATAGGTATGTATTGTTATCCTATTTCAGTCACAATAGTCTTTCTA
TTTTTGTGAAAAATAATTAGCATCCCTAAAATATTAAAATTGAAATATTTAACAATAATA
TTTCTTTTTTTTTTTTTCGATCTATTTAGCTTATTTGCTTTACATCATTGACAATTCCA
TTAGAAAATATTTTTCTTTCTTATGATAATAAAATGGAGTCTTTACTGCAAAACTTGATT
CAAATAATCATGCAGAAGTAGGAAACTTTTTCAAGTAGCAAGATTTGTAATGATTCCTTA
TGGATTGAATCTTTGGGAAGTTGGAAATGGGTCAGTCTATCTTATTGAGTAACTTGAAGA
GGCAGAGTCAAATATAATTTATTTATTCCTGCGATTTCTGTTAGTTATGTTATTTCTATA
TTTAGATTAGATTTCTGGATATTTCTGTTAGATATTTTTTTTGAGATCGATATTTATAGA
AAAATGTTCCATTCATACAAAAAAAGCCGGGGTCTTGCTAATATTTCTTCAGAAAAATCT
TTATTATCTATGTAGATAGATAAGAAAAAATAGAAATGACTATGTCTATGTACCGAGCGA
ACCAA
>MD8
AGCATATCCGTTGTATCTGAATACTTCTTTTTTGTTCAACAAGGTTCTGTTTAAAGGTCT
AATATTGCATAGAATATTATTCCTCTTTCTTTTTTAAATTTTGAATTATTCTTTTCGGAA
TCATATCTAAGTTTTTCACAAACTGAACTAAATCGAGTTCAAATGACATGCAAATGCAAA
AGTAACTGATAACTGAAACCTTTTCTGATTCAGATAAAGATAAGATGAGACCTAGATCAC
AGTTCCAGAAAGATTACTTAATCTCAGGCTAAACAAAATATGAAAATACATATAAAACGA
GGAAGTGCTTAGTTTATAGGTATGTATTGTTATCCTATTTCAGTCACAATAGTCTTTCTA
TTTTTGTGAAAAATAATTAGCATCCCTAAAATATTAAAATTGAAATATTTAACAATAATA
TTTCTTTTTTTTTTTTTCGATCTATTTAGCTTATTTGCTTTACATCATTGACAATTCCA
TTAGAAAATATTTTTCTTTCTTATGATAATAAAATGGAGTCTTTACTGCAAAACTTGATT
CAAATAATCATGCAGAAGTAGGAAACTTTTTCAAGTAGCAAGATTTGTAATGATTCCTTA
TGGATTGAATCTTTGGGAAGTTGGAAATGGGTCAGTCTATCTTATTGAGTAACTTGAAGA
GGCAGAGTCAAATATAATTTATTTATTCCTGCGATTTCTGTTAGTTATGTTATTTCTATA
TTTAGATTAGATTTCTGGATATTTCTGTTAGATATTTTTTTTGAGATCGATATTTATAGA
AAAATGTTCCATTCATACAAAAAAAGCCGGGGTCTTGCTAATATTTCTTCAGAAAAATCT
TTATTATCTATGTAGATAGATAAGAAAAAATAGAAATGACTATGTCTATGTACCGAGCGA
ACCAA
>MD9
AGCATATCCGTTGTATCTGAATACTTCTTTTTTGTTCAACAAGGTTCTGTTTAAAGGTCT
AATATTGCATAGAATATTATTCCTCTTTCTTTTTTAAATTTTGAATTATTCTTTTCGGAA
TCATATCTAAGTTTTTCACAAACTGAACTAAATCGAGTTCAAATGACATGCAAATGCAAA
AGTAACTGATAACTGAAACCTTTTCTGATTCAGATAAAGATAAGATGAGACCTAGATCAC
AGTTCCAGAAAGATTACTTAATCTCAGGCTAAACAAAATATGAAAATACATATAAAACGA
GGAAGTGCTTAGTTTATAGGTATGTATTGTTATCCTATTTCAGTCACAATAGTCTTTCTA
TTTTTGTGAAAAATAATTAGCATCCCTAAAATATTAAAATTGAAATATTTAACAATAATA
TTTCTTTTTTTTTTTTTCGATCTATTTAGCTTATTTGCTTTACATCATTGACAATTCCA
TTAGAAAATATTTTTCTTTCTTATGATAATAAAATGGAGTCTTTACTGCAAAACTTGATT
CAAATAATCATGCAGAAGTAGGAAACTTTTTCAAGTAGCAAGATTTGTAATGATTCCTTA
TGGATTGAATCTTTGGGAAGTTGGAAATGGGTCAGTCTATCTTATTGAGTAACTTGAAGA
GGCAGAGTCAAATATAATTTATTTATTCCTGCGATTTCTGTTAGTTATGTTATTTCTATA
TTTAGATTAGATTTCTGGATATTTCTGTTAGATATTTTTTTTGAGATCGATATTTATAGA
AAAATGTTCCATTCATACAAAAAAAGCCGGGGTCTTGCTAATATTTCTTCAGAAAAATCT
TTATTATCTATGTAGATAGATAAGAAAAAATAGAAATGACTATGTCTATGTACCGAGCGA
ACCAA
>ML1
AGCATATCCGTTGTATCTGAATACTTCTTTTTTGTTCAACAAGGTTCTGTTTAAAGGTCT
AATATTGCATAGAATATTATTCCTCTTTCTTTTTTAAATTTTGAATTATTCTTTTCGGAA
TCATATCTAAGTTTTTCACAAACTGAACTAAATCGAGTTCAAATGACATGCAAATGCAAA
AGTAACTGATAACTGAAACCTTTTCTGATTCAGATAAAGATAAGATGAGACCTAGATCAC
AGTTCCAGAAAGATTACTTAATCTCAGGCTAAACAAAATATGAAAATACATATAAAACGA
GGAAGTGCTTAGTTTATAGGTATGTATTGTTATCCTATTTCAGTCACAATAGTCTTTCTA
TTTTTTTGAAAAATAATTAGCATCCCTAAAATATTAAAATTGAAATATTTAACAATAATA
TTTCTTTTTTTTTTTCGATCTATTTAGCTTATTTGCTTTACATCATTGACAATTCCA
TTAGAAAATATTTTTCTTTCTTATGATAATAAAATGGAGTCTTTACTGCAAAACTTGATT
CAAATAATCATGCAGAAGTAGGAAACTTTTTCAAGTAGCAAGATTTGTAATGATTCCTTA
TGGATTGAATCTTTGGGAAGTTGGAAATGGGTCAGTCTATCTTATTGAGTAACTTGAAGA
GGCAGAGTCAAATATAATTTATTTATTCCTGCGATTTCTGTTAGTTATGTTATTTCTATA
TTTAGATTAGATTTCTGGATATTTCTGTTAGATATTTTTTTTGAGATCGATATTTATAGA
AAACTGTTCCATTCATACAAAAAAAGCCGGGGTCTTGCTAATATTTCTTCAGAAAAATCT
TTATTATCTATGTAGATAGATAAGAAAAAATAGAAATGACTATGTCTATGTACCGAGCGA
ACCAA
>ML2
AGCATATCCGTTGTATCTGAATACTTCTTTTTTGTTCAACAAGGTTCTGTTTAAAGGTCT
AATATTGCATAGAATATTATTCCTCTTTCTTTTTTAAATTTTGAATTATTCTTTTCGGAA
TCATATCTAAGTTTTTCACAAACTGAACTAAATCGAGTTCAAATGACATGCAAATGCAAA
AGTAACTGATAACTGAAACCTTTTCTGATTCAGATAAAGATAAGATGAGACCTAGATCAC
AGTTCCAGAAAGATTACTTAATCTCAGGCTAAACAAAATATGAAAATACATATAAAACGA
GGAAGTGCTTAGTTTATAGGTATGTATTGTTATCCTATTTCAGTCACAATAGTCTTTCTA
TTTTTTTGAAAAATAATTAGCATCCCTAAAATATTAAAATTGAAATATTTAACAATAATA
TTTCTTTTTTTTTTTCGATCTATTTAGCTTATTTGCTTTACATCATTGACAATTCCA
TTAGAAAATATTTTTCTTTCTTATGATAATAAAATGGAGTCTTTACTGCAAAACTTGATT
CAAATAATCATGCAGAAGTAGGAAACTTTTTCAAGTAGCAAGATTTGTAATGATTCCTTA
TGGATTGAATCTTTGGGAAGTTGGAAATGGGTCAGTCTATCTTATTGAGTAACTTGAAGA
GGCAGAGTCAAATATAATTTATTTATTCCTGCGATTTCTGTTAGTTATGTTATTTCTATA
TTTAGATTAGATTTCTGGATATTTCTGTTAGATATTTTTTTTGAGATCGATATTTATAGA
AAACTGTTCCATTCATACAAAAAAAGCCGGGGTCTTGCTAATATTTCTTCAGAAAAATCT
TTATTATCTATGTAGATAGATAAGAAAAAATAGAAATGACTATGTCTATGTACCGAGCGA
ACCAA
>ML3
AGCATATCCGTTGTATCTGAATACTTCTTTTTTGTTCAACAAGGTTCTGTTTAAAGGTCT
AATATTGCATAGAATATTATTCCTCTTTCTTTTTTAAATTTTGAATTATTCTTTTCGGAA
TCATATCTAAGTTTTTCACAAACTGAACTAAATCGAGTTCAAATGACATGCAAATGCAAA
AGTAACTGATAACTGAAACCTTTTCTGATTCAGATAAAGATAAGATGAGACCTAGATCAC
AGTTCCAGAAAGATTACTTAATCTCAGGCTAAACAAAATATGAAAATACATATAAAACGA
GGAAGTGCTTAGTTTATAGGTATGTATTGTTATCCTATTTCAGTCACAATAGTCTTTCTA
TTTTTTTGAAAAATAATTAGCATCCCTAAAATATTAAAATTGAAATATTTAACAATAATA
TTTCTTTTTTTTTTTCGATCTATTTAGCTTATTTGCTTTACATCATTGACAATTCCA
TTAGAAAATATTTTTCTTTCTTATGATAATAAAATGGAGTCTTTACTGCAAAACTTGATT
CAAATAATCATGCAGAAGTAGGAAACTTTTTCAAGTAGCAAGATTTGTAATGATTCCTTA
TGGATTGAATCTTTGGGAAGTTGGAAATGGGTCAGTCTATCTTATTGAGTAACTTGAAGA
GGCAGAGTCAAATATAATTTATTTATTCCTGCGATTTCTGTTAGTTATGTTATTTCTATA
TTTAGATTAGATTTCTGGATATTTCTGTTAGATATTTTTTTTGAGATCGATATTTATAGA
AAACTGTTCCATTCATACAAAAAAAGCCGGGGTCTTGCTAATATTTCTTCAGAAAAATCT
TTATTATCTATGTAGATAGATAAGAAAAAATAGAAATGACTATGTCTATGTACCGAGCGA
ACCAA
>ML4
AGCATATCCGTTGTATCTGAATACTTCTTTTTTGTTCAACAAGGTTCTGTTTAAAGGTCT
AATATTGCATAGAATATTATTCCTCTTTCTTTTTTAAATTTTGAATTATTCTTTTCGGAA
TCATATCTAAGTTTTTCACAAACTGAACTAAATCGAGTTCAAATGACATGCAAATGCAAA
AGTAACTGATAACTGAAACCTTTTCTGATTCAGATAAAGATAAGATGAGACCTAGATCAC
AGTTCCAGAAAGATTACTTAATCTCAGGCTAAACAAAATATGAAAATACATATAAAACGA
GGAAGTGCTTAGTTTATAGGTATGTATTGTTATCCTATTTCAGTCACAATAGTCTTTCTA
TTTTTTTGAAAAATAATTAGCATCCCTAAAATATTAAAATTGAAATATTTAACAATAATA
TTTCTTTTTTTTTTTCGATCTATTTAGCTTATTTGCTTTACATCATTGACAATTCCA
TTAGAAAATATTTTTCTTTCTTATGATAATAAAATGGAGTCTTTACTGCAAAACTTGATT
CAAATAATCATGCAGAAGTAGGAAACTTTTTCAAGTAGCAAGATTTGTAATGATTCCTTA
TGGATTGAATCTTTGGGAAGTTGGAAATGGGTCAGTCTATCTTATTGAGTAACTTGAAGA
GGCAGAGTCAAATATAATTTATTTATTCCTGCGATTTCTGTTAGTTATGTTATTTCTATA
TTTAGATTAGATTTCTGGATATTTCTGTTAGATATTTTTTTTGAGATCGATATTTATAGA
AAACTGTTCCATTCATACAAAAAAAGCCGGGGTCTTGCTAATATTTCTTCAGAAAAATCT
TTATTATCTATGTAGATAGATAAGAAAAAATAGAAATGACTATGTCTATGTACCGAGCGA
ACCAA
>MLS1
AGCATATCCGTTGTATCTGAATACTTCTTTTTTGTTCAACAAGGTTCTGTTTAAAGGTCT
AATATTGCATAGAATATTATTCCTCTTTCTTTTTTAAATTTTGAATTATTCTTTTCGGAA
TCATATCTAAGTTTTTCACAAACTGAACTAAATCGAGTTCAAATGACATGCAAATGCAAA
AGTAACTGATAACTGAAACCTTTTCTGATTCAGATAAAGATAAGATGAGACCTAGATCAC
AGTTCCAGAAAGATTACTTAATCTCAGGCTAAACAAAATATGAAAATACATATAAAACGA
GGAAGTGCTTAGTTTATAGGTATGTATTGTTATCCTATTTCAGTCACAATAGTCTTTCTA
TTTTTTTGAAAAATAATTAGCATCCCTAAAATATTAAAATTGAAATATTTAACAATAATA
TTTCTTTTTTTTTTTCGATCTATTTAGCTTATTTGCTTTACATCATTGACAATTCCA
TTAGAAAATATTTTTCTTTCTTATGATAATAAAATGGAGTCTTTACTGCAAAACTTGATT
CAAATAATCATGCAGAAGTAGGAAACTTTTTCAAGTAGCAAGATTTGTAATGATTCCTTA
TGGATTGAATCTTTGGGAAGTTGGAAATGGGTCAGTCTATCTTATTGAGTAACTTGAAGA
GGCAGAGTCAAATATAATTTATTTATTCCTGCGATTTCTGTTAGTTATGTTATTTCTATA
TTTAGATTAGATTTCTGGATATTTCTGTTAGATATTTTTTTTGAGATCGATATTTATAGA
AAACTGTTCCATTCATACAAAAAAAGCCGGGGTCTTGCTAATATTTCTTCAGAAAAATCT
TTATTATCTATGTAGATAGATAAGAAAAAATAGAAATGACTATGTCTATGTACCGAGCGA
ACCAA
>MLS2
AGCATATCCGTTGTATCTGAATACTTCTTTTTTGTTCAACAAGGTTCTGTTTAAAGGTCT
AATATTGCATAGAATATTATTCCTCTTTCTTTTTTAAATTTTGAATTATTCTTTTCGGAA
TCATATCTAAGTTTTTCACAAACTGAACTAAATCGAGTTCAAATGACATGCAAATGCAAA
AGTAACTGATAACTGAAACCTTTTCTGATTCAGATAAAGATAAGATGAGACCTAGATCAC
AGTTCCAGAAAGATTACTTAATCTCAGGCTAAACAAAATATGAAAATACATATAAAACGA
GGAAGTGCTTAGTTTATAGGTATGTATTGTTATCCTATTTCAGTCACAATAGTCTTTCTA
TTTTTTTGAAAAATAATTAGCATCCCTAAAATATTAAAATTGAAATATTTAACAATAATA
TTTCTTTTTTTTTTTCGATCTATTTAGCTTATTTGCTTTACATCATTGACAATTCCA
TTAGAAAATATTTTTCTTTCTTATGATAATAAAATGGAGTCTTTACTGCAAAACTTGATT
CAAATAATCATGCAGAAGTAGGAAACTTTTTCAAGTAGCAAGATTTGTAATGATTCCTTA
TGGATTGAATCTTTGGGAAGTTGGAAATGGGTCAGTCTATCTTATTGAGTAACTTGAAGA
GGCAGAGTCAAATATAATTTATTTATTCCTGCGATTTCTGTTAGTTATGTTATTTCTATA
TTTAGATTAGATTTCTGGATATTTCTGTTAGATATTTTTTTTGAGATCGATATTTATAGA
AAACTGTTCCATTCATACAAAAAAAGCCGGGGTCTTGCTAATATTTCTTCAGAAAAATCT
TTATTATCTATGTAGATAGATAAGAAAAAATAGAAATGACTATGTCTATGTACCGAGCGA
ACCAA
>MLS3
AGCATATCCGTTGTATCTGAATACTTCTTTTTTGTTCAACAAGGTTCTGTTTAAAGGTCT
AATATTGCATAGAATATTATTCCTCTTTCTTTTTTAAATTTTGAATTATTCTTTTCGGAA
TCATATCTAAGTTTTTCACAAACTGAACTAAATCGAGTTCAAATGACATGCAAATGCAAA
AGTAACTGATAACTGAAACCTTTTCTGATTCAGATAAAGATAAGATGAGACCTAGATCAC
AGTTCCAGAAAGATTACTTAATCTCAGGCTAAACAAAATATGAAAATACATATAAAACGA
GGAAGTGCTTAGTTTATAGGTATGTATTGTTATCCTATTTCAGTCACAATAGTCTTTCTA
TTTTTTTGAAAAATAATTAGCATCCCTAAAATATTAAAATTGAAATATTTAACAATAATA
TTTCTTTTTTTTTTTCGATCTATTTAGCTTATTTGCTTTACATCATTGACAATTCCA
TTAGAAAATATTTTTCTTTCTTATGATAATAAAATGGAGTCTTTACTGCAAAACTTGATT
CAAATAATCATGCAGAAGTAGGAAACTTTTTCAAGTAGCAAGATTTGTAATGATTCCTTA
TGGATTGAATCTTTGGGAAGTTGGAAATGGGTCAGTCTATCTTATTGAGTAACTTGAAGA
GGCAGAGTCAAATATAATTTATTTATTCCTGCGATTTCTGTTAGTTATGTTATTTCTATA
TTTAGATTAGATTTCTGGATATTTCTGTTAGATATTTTTTTTGAGATCGATATTTATAGA
AAACTGTTCCATTCATACAAAAAAAGCCGGGGTCTTGCTAATATTTCTTCAGAAAAATCT
TTATTATCTATGTAGATAGATAAGAAAAAATAGAAATGACTATGTCTATGTACCGAGCGA
ACCAA
>MM1
AGCATATCCGTTGTATCTGAATACTTCTTTTTTGTTCAACAAGGTTCTGTTTAAAGGTCT
AATATTGCATAGAATATTATTCCTCTTTCTTTTTTAAATTTTGAATTATTCTTTTCGGAA
TCATATCTAAGTTTTTCACAAACTGAACTAAATCGAGTTCAAATGACATGCAAATGCAAA
AGTAACTGATAACTGAAACCTTTTCTGATTCAGATAAAGATAAGATGAGACCTAGATCAC
AGTTCCAGAAAGATTACTTAATCTCAGGCTAAACAAAATATGAAAATACATATAAAACGA
GGAAGTGCTTAGTTTATAGGTATGTATTGTTATCCTATTTCAGTCACAATAGTCTTTCTA
TTTTTTTGAAAAATAATTAGCATCCCTAAAATATTAAAATTGAAATATTTAACAATAATA
TTGCTTTTTTTTTTTGTTCGATCTATTTAGCTTATTTGCTTTACATCATTGACAATTCCA
TTAGAAAATATTTTTCTTTCTTATGATAATAAAATGGAGTCTTTACTGCAAAACTTGATT
CAAATAATCATGCAGAAGTAGGAAACTTTTTCAAGTAGCAAGATTTGTAATGATTCCTTA
TGGATTGAATCTTTGGGAAGTTGGAAATGGGTCAGTCTATCTTATTGAGTAACTTGAAGA
GGCAGAGTCAAATATAATTTATTTATTCCTGCGATTTCTGTTAGTTATGTTATTTCTATA
TTTAGATTAGATTTCTGGATATTTCTGTTAGATATTTTTTTTGAGATCGATATTTATAGA
AAACTGTTCCATTCATACAAAAAAAGCCGGGGTCTTGCTAATATTTCTTCAGAAAAATCT
TTATTATCTATGTAGATAGATAAGAAAAAATAGAAATGACTATGTCTATGTACCGAGCGA
ACCAA
>MM2
AGCATATCCGTTGTATCTGAATACTTCTTTTTTGTTCAACAAGGTTCTGTTTAAAGGTCT
AATATTGCATAGAATATTATTCCTCTTTCTTTTTTAAATTTTGAATTATTCTTTTCGGAA
TCATATCTAAGTTTTTCACAAACTGAACTAAATCGAGTTCAAATGACATGCAAATGCAAA
AGTAACTGATAACTGAAACCTTTTCTGATTCAGATAAAGATAAGATGAGACCTAGATCAC
AGTTCCAGAAAGATTACTTAATCTCAGGCTAAACAAAATATGAAAATACATATAAAACGA
GGAAGTGCTTAGTTTATAGGTATGTATTGTTATCCTATTTCAGTCACAATAGTCTTTCTA
TTTTTTTGAAAAATAATTAGCATCCCTAAAATATTAAAATTGAAATATTTAACAATAATA
TTGCTTTTTTTTTTTGTTCGATCTATTTAGCTTATTTGCTTTACATCATTGACAATTCCA
TTAGAAAATATTTTTCTTTCTTATGATAATAAAATGGAGTCTTTACTGCAAAACTTGATT
CAAATAATCATGCAGAAGTAGGAAACTTTTTCAAGTAGCAAGATTTGTAATGATTCCTTA
TGGATTGAATCTTTGGGAAGTTGGAAATGGGTCAGTCTATCTTATTGAGTAACTTGAAGA
GGCAGAGTCAAATATAATTTATTTATTCCTGCGATTTCTGTTAGTTATGTTATTTCTATA
TTTAGATTAGATTTCTGGATATTTCTGTTAGATATTTTTTTTGAGATCGATATTTATAGA
AAACTGTTCCATTCATACAAAAAAAGCCGGGGTCTTGCTAATATTTCTTCAGAAAAATCT
TTATTATCTATGTAGATAGATAAGAAAAAATAGAAATGACTATGTCTATGTACCGAGCGA
ACCAA
>MM3
AGCATATCCGTTGTATCTGAATACTTCTTTTTTGTTCAACAAGGTTCTGTTTAAAGGTCT
AATATTGCATAGAATATTATTCCTCTTTCTTTTTTAAATTTTGAATTATTCTTTTCGGAA
TCATATCTAAGTTTTTCACAAACTGAACTAAATCGAGTTCAAATGACATGCAAATGCAAA
AGTAACTGATAACTGAAACCTTTTCTGATTCAGATAAAGATAAGATGAGACCTAGATCAC
AGTTCCAGAAAGATTACTTAATCTCAGGCTAAACAAAATATGAAAATACATATAAAACGA
GGAAGTGCTTAGTTTATAGGTATGTATTGTTATCCTATTTCAGTCACAATAGTCTTTCTA
TTTTTTTGAAAAATAATTAGCATCCCTAAAATATTAAAATTGAAATATTTAACAATAATA
TTGCTTTTTTTTTTTGTTCGATCTATTTAGCTTATTTGCTTTACATCATTGACAATTCCA
TTAGAAAATATTTTTCTTTCTTATGATAATAAAATGGAGTCTTTACTGCAAAACTTGATT
CAAATAATCATGCAGAAGTAGGAAACTTTTTCAAGTAGCAAGATTTGTAATGATTCCTTA
TGGATTGAATCTTTGGGAAGTTGGAAATGGGTCAGTCTATCTTATTGAGTAACTTGAAGA
GGCAGAGTCAAATATAATTTATTTATTCCTGCGATTTCTGTTAGTTATGTTATTTCTATA
TTTAGATTAGATTTCTGGATATTTCTGTTAGATATTTTTTTTGAGATCGATATTTATAGA
AAACTGTTCCATTCATACAAAAAAAGCCGGGGTCTTGCTAATATTTCTTCAGAAAAATCT
TTATTATCTATGTAGATAGATAAGAAAAAATAGAAATGACTATGTCTATGTACCGAGCGA
ACCAA
>MM4
AGCATATCCGTTGTATCTGAATACTTCTTTTTTGTTCAACAAGGTTCTGTTTAAAGGTCT
AATATTGCATAGAATATTATTCCTCTTTCTTTTTTAAATTTTGAATTATTCTTTTCGGAA
TCATATCTAAGTTTTTCACAAACTGAACTAAATCGAGTTCAAATGACATGCAAATGCAAA
AGTAACTGATAACTGAAACCTTTTCTGATTCAGATAAAGATAAGATGAGACCTAGATCAC
AGTTCCAGAAAGATTACTTAATCTCAGGCTAAACAAAATATGAAAATACATATAAAACGA
GGAAGTGCTTAGTTTATAGGTATGTATTGTTATCCTATTTCAGTCACAATAGTCTTTCTA
TTTTTTTGAAAAATAATTAGCATCCCTAAAATATTAAAATTGAAATATTTAACAATAATA
TTGCTTTTTTTTTTTGTTCGATCTATTTAGCTTATTTGCTTTACATCATTGACAATTCCA
TTAGAAAATATTTTTCTTTCTTATGATAATAAAATGGAGTCTTTACTGCAAAACTTGATT
CAAATAATCATGCAGAAGTAGGAAACTTTTTCAAGTAGCAAGATTTGTAATGATTCCTTA
TGGATTGAATCTTTGGGAAGTTGGAAATGGGTCAGTCTATCTTATTGAGTAACTTGAAGA
GGCAGAGTCAAATATAATTTATTTATTCCTGCGATTTCTGTTAGTTATGTTATTTCTATA
TTTAGATTAGATTTCTGGATATTTCTGTTAGATATTTTTTTTGAGATCGATATTTATAGA
AAACTGTTCCATTCATACAAAAAAAGCCGGGGTCTTGCTAATATTTCTTCAGAAAAATCT
TTATTATCTATGTAGATAGATAAGAAAAAATAGAAATGACTATGTCTATGTACCGAGCGA
ACCAA
>MM5
AGCATATCCGTTGTATCTGAATACTTCTTTTTTGTTCAACAAGGTTCTGTTTAAAGGTCT
AATATTGCATAGAATATTATTCCTCTTTCTTTTTTAAATTTTGAATTATTCTTTTCGGAA
TCATATCTAAGTTTTTCACAAACTGAACTAAATCGAGTTCAAATGACATGCAAATGCAAA
AGTAACTGATAACTGAAACCTTTTCTGATTCAGATAAAGATAAGATGAGACCTAGATCAC
AGTTCCAGAAAGATTACTTAATCTCAGGCTAAACAAAATATGAAAATACATATAAAACGA
GGAAGTGCTTAGTTTATAGGTATGTATTGTTATCCTATTTCAGTCACAATAGTCTTTCTA
TTTTTTTGAAAAATAATTAGCATCCCTAAAATATTAAAATTGAAATATTTAACAATAATA
TTGCTTTTTTTTTTTGTTCGATCTATTTAGCTTATTTGCTTTACATCATTGACAATTCCA
TTAGAAAATATTTTTCTTTCTTATGATAATAAAATGGAGTCTTTACTGCAAAACTTGATT
CAAATAATCATGCAGAAGTAGGAAACTTTTTCAAGTAGCAAGATTTGTAATGATTCCTTA
TGGATTGAATCTTTGGGAAGTTGGAAATGGGTCAGTCTATCTTATTGAGTAACTTGAAGA
GGCAGAGTCAAATATAATTTATTTATTCCTGCGATTTCTGTTAGTTATGTTATTTCTATA
TTTAGATTAGATTTCTGGATATTTCTGTTAGATATTTTTTTTGAGATCGATATTTATAGA
AAACTGTTCCATTCATACAAAAAAAGCCGGGGTCTTGCTAATATTTCTTCAGAAAAATCT
TTATTATCTATGTAGATAGATAAGAAAAAATAGAAATGACTATGTCTATGTACCGAGCGA
ACCAA
>MM6
AGCATATCCGTTGTATCTGAATACTTCTTTTTTGTTCAACAAGGTTCTGTTTAAAGGTCT
AATATTGCATAGAATATTATTCCTCTTTCTTTTTTAAATTTTGAATTATTCTTTTCGGAA
TCATATCTAAGTTTTTCACAAACTGAACTAAATCGAGTTCAAATGACATGCAAATGCAAA
AGTAACTGATAACTGAAACCTTTTCTGATTCAGATAAAGATAAGATGAGACCTAGATCAC
AGTTCCAGAAAGATTACTTAATCTCAGGCTAAACAAAATATGAAAATACATATAAAACGA
GGAAGTGCTTAGTTTATAGGTATGTATTGTTATCCTATTTCAGTCACAATAGTCTTTCTA
TTTTTTTGAAAAATAATTAGCATCCCTAAAATATTAAAATTGAAATATTTAACAATAATA
TTGCTTTTTTTTTTTGTTCGATCTATTTAGCTTATTTGCTTTACATCATTGACAATTCCA
TTAGAAAATATTTTTCTTTCTTATGATAATAAAATGGAGTCTTTACTGCAAAACTTGATT
CAAATAATCATGCAGAAGTAGGAAACTTTTTCAAGTAGCAAGATTTGTAATGATTCCTTA
TGGATTGAATCTTTGGGAAGTTGGAAATGGGTCAGTCTATCTTATTGAGTAACTTGAAGA
GGCAGAGTCAAATATAATTTATTTATTCCTGCGATTTCTGTTAGTTATGTTATTTCTATA
TTTAGATTAGATTTCTGGATATTTCTGTTAGATATTTTTTTTGAGATCGATATTTATAGA
AAACTGTTCCATTCATACAAAAAAAGCCGGGGTCTTGCTAATATTTCTTCAGAAAAATCT
TTATTATCTATGTAGATAGATAAGAAAAAATAGAAATGACTATGTCTATGTACCGAGCGA
ACCAA
>MM7
AGCATATCCGTTGTATCTGAATACTTCTTTTTTGTTCAACAAGGTTCTGTTTAAAGGTCT
AATATTGCATAGAATATTATTCCTCTTTCTTTTTTAAATTTTGAATTATTCTTTTCGGAA
TCATATCTAAGTTTTTCACAAACTGAACTAAATCGAGTTCAAATGACATGCAAATGCAAA
AGTAACTGATAACTGAAACCTTTTCTGATTCAGATAAAGATAAGATGAGACCTAGATCAC
AGTTCCAGAAAGATTACTTAATCTCAGGCTAAACAAAATATGAAAATACATATAAAACGA
GGAAGTGCTTAGTTTATAGGTATGTATTGTTATCCTATTTCAGTCACAATAGTCTTTCTA
TTTTTTTGAAAAATAATTAGCATCCCTAAAATATTAAAATTGAAATATTTAACAATAATA
TTGCTTTTTTTTTTTGTTCGATCTATTTAGCTTATTTGCTTTACATCATTGACAATTCCA
TTAGAAAATATTTTTCTTTCTTATGATAATAAAATGGAGTCTTTACTGCAAAACTTGATT
CAAATAATCATGCAGAAGTAGGAAACTTTTTCAAGTAGCAAGATTTGTAATGATTCCTTA
TGGATTGAATCTTTGGGAAGTTGGAAATGGGTCAGTCTATCTTATTGAGTAACTTGAAGA
GGCAGAGTCAAATATAATTTATTTATTCCTGCGATTTCTGTTAGTTATGTTATTTCTATA
TTTAGATTAGATTTCTGGATATTTCTGTTAGATATTTTTTTTGAGATCGATATTTATAGA
AAACTGTTCCATTCATACAAAAAAAGCCGGGGTCTTGCTAATATTTCTTCAGAAAAATCT
TTATTATCTATGTAGATAGATAAGAAAAAATAGAAATGACTATGTCTATGTACCGAGCGA
ACCAA
>MM8
AGCATATCCGTTGTATCTGAATACTTCTTTTTTGTTCAACAAGGTTCTGTTTAAAGGTCT
AATATTGCATAGAATATTATTCCTCTTTCTTTTTTAAATTTTGAATTATTCTTTTCGGAA
TCATATCTAAGTTTTTCACAAACTGAACTAAATCGAGTTCAAATGACATGCAAATGCAAA
AGTAACTGATAACTGAAACCTTTTCTGATTCAGATAAAGATAAGATGAGACCTAGATCAC
AGTTCCAGAAAGATTACTTAATCTCAGGCTAAACAAAATATGAAAATACATATAAAACGA
GGAAGTGCTTAGTTTATAGGTATGTATTGTTATCCTATTTCAGTCACAATAGTCTTTCTA
TTTTTTTGAAAAATAATTAGCATCCCTAAAATATTAAAATTGAAATATTTAACAATAATA
TTGCTTTTTTTTTTTGTTCGATCTATTTAGCTTATTTGCTTTACATCATTGACAATTCCA
TTAGAAAATATTTTTCTTTCTTATGATAATAAAATGGAGTCTTTACTGCAAAACTTGATT
CAAATAATCATGCAGAAGTAGGAAACTTTTTCAAGTAGCAAGATTTGTAATGATTCCTTA
TGGATTGAATCTTTGGGAAGTTGGAAATGGGTCAGTCTATCTTATTGAGTAACTTGAAGA
GGCAGAGTCAAATATAATTTATTTATTCCTGCGATTTCTGTTAGTTATGTTATTTCTATA
TTTAGATTAGATTTCTGGATATTTCTGTTAGATATTTTTTTTGAGATCGATATTTATAGA
AAACTGTTCCATTCATACAAAAAAAGCCGGGGTCTTGCTAATATTTCTTCAGAAAAATCT
TTATTATCTATGTAGATAGATAAGAAAAAATAGAAATGACTATGTCTATGTACCGAGCGA
ACCAA
>MM9
AGCATATCCGTTGTATCTGAATACTTCTTTTTTGTTCAACAAGGTTCTGTTTAAAGGTCT
AATATTGCATAGAATATTATTCCTCTTTCTTTTTTAAATTTTGAATTATTCTTTTCGGAA
TCATATCTAAGTTTTTCACAAACTGAACTAAATCGAGTTCAAATGACATGCAAATGCAAA
AGTAACTGATAACTGAAACCTTTTCTGATTCAGATAAAGATAAGATGAGACCTAGATCAC
AGTTCCAGAAAGATTACTTAATCTCAGGCTAAACAAAATATGAAAATACATATAAAACGA
GGAAGTGCTTAGTTTATAGGTATGTATTGTTATCCTATTTCAGTCACAATAGTCTTTCTA
TTTTTTTGAAAAATAATTAGCATCCCTAAAATATTAAAATTGAAATATTTAACAATAATA
TTGCTTTTTTTTTTTGTTCGATCTATTTAGCTTATTTGCTTTACATCATTGACAATTCCA
TTAGAAAATATTTTTCTTTCTTATGATAATAAAATGGAGTCTTTACTGCAAAACTTGATT
CAAATAATCATGCAGAAGTAGGAAACTTTTTCAAGTAGCAAGATTTGTAATGATTCCTTA
TGGATTGAATCTTTGGGAAGTTGGAAATGGGTCAGTCTATCTTATTGAGTAACTTGAAGA
GGCAGAGTCAAATATAATTTATTTATTCCTGCGATTTCTGTTAGTTATGTTATTTCTATA
TTTAGATTAGATTTCTGGATATTTCTGTTAGATATTTTTTTTGAGATCGATATTTATAGA
AAACTGTTCCATTCATACAAAAAAAGCCGGGGTCTTGCTAATATTTCTTCAGAAAAATCT
TTATTATCTATGTAGATAGATAAGAAAAAATAGAAATGACTATGTCTATGTACCGAGCGA
ACCAA
>MP1
AGCATATCCGTTGTATCTGAATACTTCTTTTTTGTTCAACAAGGTTCTGTTTAAAGGTCT
AATATTGCATAGAATATTATTCCTCTTTCTTTTTTAAATTTTGAATTATTCTTTTCGGAA
TCATATCTAAGTTTTTCACAAACTGAACTAAATCGAGTTCAAATGACATGCAAATGCAAA
AGTAACTGATAACTGAAACCTTTTCTGATTCAGATAAAGATAAGATGAGACCTAGATCAC
AGTTCCAGAAAGATTACTTAATCTCAGGCTAAACAAAATATGAAAATACATATAAAACGA
GGAAGTGCTTAGTTTATAGGTATGTATTGTTATCCTATTTCAGTCACAATAGTCTTTCTA
TTTTTTTGAAAAATAATTAGCATCCCTAAAATATTAAAATTGAAATATTTAACAATAATA
TTGCTTTTTTTTTTTGTTCGATCTATTTAGCTTATTTGCTTTACATCATTGACAATTCCA
TTAGAAAATATTTTTCTTTCTTATGATAATAAAATGGAGTCTTTACTGCAAAACTTGATT
CAAATAATCATGCAGAAGTAGGAAACTTTTTCAAGTAGCAAGATTTGTAATGATTCCTTA
TGGATTGAATCTTTGGGAAGTTGGAAATGGGTCAGTCTATCTTATTGAGTAACTTGAAGA
GGCAGAGTCAAATATAATTTATTTATTCCTGCGATTTCTGTTAGTTATGTTATTTCTATA
TTTAGATTAGATTTCTGGATATTTCTGTTAGATATTTTTTTTGAGATCGATATTTATAGA
AAACTGTTCCATTCATACAAAAAAAGCCGGGGTCTTGCTAATATTTCTTCAGAAAAATCT
TTATTATCTATGTAGATAGATAAGAAAAAATAGAAATGACTATGTCTATGTACCGAGCGA
ACCAA
>MP10
AGCATATCCGTTGTATCTGAATACTTCTTTTTTGTTCAACAAGGTTCTGTTTAAAGGTCT
AATATTGCATAGAATATTATTCCTCTTTCTTTTTTAAATTTTGAATTATTCTTTTCGGAA
TCATATCTAAGTTTTTCACAAACTGAACTAAATCGAGTTCAAATGACATGCAAATGCAAA
AGTAACTGATAACTGAAACCTTTTCTGATTCAGATAAAGATAAGATGAGACCTAGATCAC
AGTTCCAGAAAGATTACTTAATCTCAGGCTAAACAAAATATGAAAATACATATAAAACGA
GGAAGTGCTTAGTTTATAGGTATGTATTGTTATCCTATTTCAGTCACAATAGTCTTTCTA
TTTTTTTGAAAAATAATTAGCATCCCTAAAATATTAAAATTGAAATATTTAACAATAATA
TTGCTTTTTTTTTTTGTTCGATCTATTTAGCTTATTTGCTTTACATCATTGACAATTCCA
TTAGAAAATATTTTTCTTTCTTATGATAATAAAATGGAGTCTTTACTGCAAAACTTGATT
CAAATAATCATGCAGAAGTAGGAAACTTTTTCAAGTAGCAAGATTTGTAATGATTCCTTA
TGGATTGAATCTTTGGGAAGTTGGAAATGGGTCAGTCTATCTTATTGAGTAACTTGAAGA
GGCAGAGTCAAATATAATTTATTTATTCCTGCGATTTCTGTTAGTTATGTTATTTCTATA
TTTAGATTAGATTTCTGGATATTTCTGTTAGATATTTTTTTTGAGATCGATATTTATAGA
AAACTGTTCCATTCATACAAAAAAAGCCGGGGTCTTGCTAATATTTCTTCAGAAAAATCT
TTATTATCTATGTAGATAGATAAGAAAAAATAGAAATGACTATGTCTATGTACCGAGCGA
ACCAA
>MP11
AGCATATCCGTTGTATCTGAATACTTCTTTTTTGTTCAACAAGGTTCTGTTTAAAGGTCT
AATATTGCATAGAATATTATTCCTCTTTCTTTTTTAAATTTTGAATTATTCTTTTCGGAA
TCATATCTAAGTTTTTCACAAACTGAACTAAATCGAGTTCAAATGACATGCAAATGCAAA
AGTAACTGATAACTGAAACCTTTTCTGATTCAGATAAAGATAAGATGAGACCTAGATCAC
AGTTCCAGAAAGATTACTTAATCTCAGGCTAAACAAAATATGAAAATACATATAAAACGA
GGAAGTGCTTAGTTTATAGGTATGTATTGTTATCCTATTTCAGTCACAATAGTCTTTCTA
TTTTTTTGAAAAATAATTAGCATCCCTAAAATATTAAAATTGAAATATTTAACAATAATA
TTGCTTTTTTTTTTTGTTCGATCTATTTAGCTTATTTGCTTTACATCATTGACAATTCCA
TTAGAAAATATTTTTCTTTCTTATGATAATAAAATGGAGTCTTTACTGCAAAACTTGATT
CAAATAATCATGCAGAAGTAGGAAACTTTTTCAAGTAGCAAGATTTGTAATGATTCCTTA
TGGATTGAATCTTTGGGAAGTTGGAAATGGGTCAGTCTATCTTATTGAGTAACTTGAAGA
GGCAGAGTCAAATATAATTTATTTATTCCTGCGATTTCTGTTAGTTATGTTATTTCTATA
TTTAGATTAGATTTCTGGATATTTCTGTTAGATATTTTTTTTGAGATCGATATTTATAGA
AAACTGTTCCATTCATACAAAAAAAGCCGGGGTCTTGCTAATATTTCTTCAGAAAAATCT
TTATTATCTATGTAGATAGATAAGAAAAAATAGAAATGACTATGTCTATGTACCGAGCGA
ACCAA
>MP12
AGCATATCCGTTGTATCTGAATACTTCTTTTTTGTTCAACAAGGTTCTGTTTAAAGGTCT
AATATTGCATAGAATATTATTCCTCTTTCTTTTTTAAATTTTGAATTATTCTTTTCGGAA
TCATATCTAAGTTTTTCACAAACTGAACTAAATCGAGTTCAAATGACATGCAAATGCAAA
AGTAACTGATAACTGAAACCTTTTCTGATTCAGATAAAGATAAGATGAGACCTAGATCAC
AGTTCCAGAAAGATTACTTAATCTCAGGCTAAACAAAATATGAAAATACATATAAAACGA
GGAAGTGCTTAGTTTATAGGTATGTATTGTTATCCTATTTCAGTCACAATAGTCTTTCTA
TTTTTTTGAAAAATAATTAGCATCCCTAAAATATTAAAATTGAAATATTTAACAATAATA
TTGCTTTTTTTTTTTGTTCGATCTATTTAGCTTATTTGCTTTACATCATTGACAATTCCA
TTAGAAAATATTTTTCTTTCTTATGATAATAAAATGGAGTCTTTACTGCAAAACTTGATT
CAAATAATCATGCAGAAGTAGGAAACTTTTTCAAGTAGCAAGATTTGTAATGATTCCTTA
TGGATTGAATCTTTGGGAAGTTGGAAATGGGTCAGTCTATCTTATTGAGTAACTTGAAGA
GGCAGAGTCAAATATAATTTATTTATTCCTGCGATTTCTGTTAGTTATGTTATTTCTATA
TTTAGATTAGATTTCTGGATATTTCTGTTAGATATTTTTTTTGAGATCGATATTTATAGA
AAACTGTTCCATTCATACAAAAAAAGCCGGGGTCTTGCTAATATTTCTTCAGAAAAATCT
TTATTATCTATGTAGATAGATAAGAAAAAATAGAAATGACTATGTCTATGTACCGAGCGA
ACCAA
>MP13
AGCATATCCGTTGTATCTGAATACTTCTTTTTTGTTCAACAAGGTTCTGTTTAAAGGTCT
AATATTGCATAGAATATTATTCCTCTTTCTTTTTTAAATTTTGAATTATTCTTTTCGGAA
TCATATCTAAGTTTTTCACAAACTGAACTAAATCGAGTTCAAATGACATGCAAATGCAAA
AGTAACTGATAACTGAAACCTTTTCTGATTCAGATAAAGATAAGATGAGACCTAGATCAC
AGTTCCAGAAAGATTACTTAATCTCAGGCTAAACAAAATATGAAAATACATATAAAACGA
GGAAGTGCTTAGTTTATAGGTATGTATTGTTATCCTATTTCAGTCACAATAGTCTTTCTA
TTTTTTTGAAAAATAATTAGCATCCCTAAAATATTAAAATTGAAATATTTAACAATAATA
TTGCTTTTTTTTTTTGTTCGATCTATTTAGCTTATTTGCTTTACATCATTGACAATTCCA
TTAGAAAATATTTTTCTTTCTTATGATAATAAAATGGAGTCTTTACTGCAAAACTTGATT
CAAATAATCATGCAGAAGTAGGAAACTTTTTCAAGTAGCAAGATTTGTAATGATTCCTTA
TGGATTGAATCTTTGGGAAGTTGGAAATGGGTCAGTCTATCTTATTGAGTAACTTGAAGA
GGCAGAGTCAAATATAATTTATTTATTCCTGCGATTTCTGTTAGTTATGTTATTTCTATA
TTTAGATTAGATTTCTGGATATTTCTGTTAGATATTTTTTTTGAGATCGATATTTATAGA
AAACTGTTCCATTCATACAAAAAAAGCCGGGGTCTTGCTAATATTTCTTCAGAAAAATCT
TTATTATCTATGTAGATAGATAAGAAAAAATAGAAATGACTATGTCTATGTACCGAGCGA
ACCAA
>MP14
AGCATATCCGTTGTATCTGAATACTTCTTTTTTGTTCAACAAGGTTCTGTTTAAAGGTCT
AATATTGCATAGAATATTATTCCTCTTTCTTTTTTAAATTTTGAATTATTCTTTTCGGAA
TCATATCTAAGTTTTTCACAAACTGAACTAAATCGAGTTCAAATGACATGCAAATGCAAA
AGTAACTGATAACTGAAACCTTTTCTGATTCAGATAAAGATAAGATGAGACCTAGATCAC
AGTTCCAGAAAGATTACTTAATCTCAGGCTAAACAAAATATGAAAATACATATAAAACGA
GGAAGTGCTTAGTTTATAGGTATGTATTGTTATCCTATTTCAGTCACAATAGTCTTTCTA
TTTTTTTGAAAAATAATTAGCATCCCTAAAATATTAAAATTGAAATATTTAACAATAATA
TTGCTTTTTTTTTTTGTTCGATCTATTTAGCTTATTTGCTTTACATCATTGACAATTCCA
TTAGAAAATATTTTTCTTTCTTATGATAATAAAATGGAGTCTTTACTGCAAAACTTGATT
CAAATAATCATGCAGAAGTAGGAAACTTTTTCAAGTAGCAAGATTTGTAATGATTCCTTA
TGGATTGAATCTTTGGGAAGTTGGAAATGGGTCAGTCTATCTTATTGAGTAACTTGAAGA
GGCAGAGTCAAATATAATTTATTTATTCCTGCGATTTCTGTTAGTTATGTTATTTCTATA
TTTAGATTAGATTTCTGGATATTTCTGTTAGATATTTTTTTTGAGATCGATATTTATAGA
AAACTGTTCCATTCATACAAAAAAAGCCGGGGTCTTGCTAATATTTCTTCAGAAAAATCT
TTATTATCTATGTAGATAGATAAGAAAAAATAGAAATGACTATGTCTATGTACCGAGCGA
ACCAA
>MP15
AGCATATCCGTTGTATCTGAATACTTCTTTTTTGTTCAACAAGGTTCTGTTTAAAGGTCT
AATATTGCATAGAATATTATTCCTCTTTCTTTTTTAAATTTTGAATTATTCTTTTCGGAA
TCATATCTAAGTTTTTCACAAACTGAACTAAATCGAGTTCAAATGACATGCAAATGCAAA
AGTAACTGATAACTGAAACCTTTTCTGATTCAGATAAAGATAAGATGAGACCTAGATCAC
AGTTCCAGAAAGATTACTTAATCTCAGGCTAAACAAAATATGAAAATACATATAAAACGA
GGAAGTGCTTAGTTTATAGGTATGTATTGTTATCCTATTTCAGTCACAATAGTCTTTCTA
TTTTTTTGAAAAATAATTAGCATCCCTAAAATATTAAAATTGAAATATTTAACAATAATA
TTGCTTTTTTTTTTTGTTCGATCTATTTAGCTTATTTGCTTTACATCATTGACAATTCCA
TTAGAAAATATTTTTCTTTCTTATGATAATAAAATGGAGTCTTTACTGCAAAACTTGATT
CAAATAATCATGCAGAAGTAGGAAACTTTTTCAAGTAGCAAGATTTGTAATGATTCCTTA
TGGATTGAATCTTTGGGAAGTTGGAAATGGGTCAGTCTATCTTATTGAGTAACTTGAAGA
GGCAGAGTCAAATATAATTTATTTATTCCTGCGATTTCTGTTAGTTATGTTATTTCTATA
TTTAGATTAGATTTCTGGATATTTCTGTTAGATATTTTTTTTGAGATCGATATTTATAGA
AAACTGTTCCATTCATACAAAAAAAGCCGGGGTCTTGCTAATATTTCTTCAGAAAAATCT
TTATTATCTATGTAGATAGATAAGAAAAAATAGAAATGACTATGTCTATGTACCGAGCGA
ACCAA
>MP16
AGCATATCCGTTGTATCTGAATACTTCTTTTTTGTTCAACAAGGTTCTGTTTAAAGGTCT
AATATTGCATAGAATATTATTCCTCTTTCTTTTTTAAATTTTGAATTATTCTTTTCGGAA
TCATATCTAAGTTTTTCACAAACTGAACTAAATCGAGTTCAAATGACATGCAAATGCAAA
AGTAACTGATAACTGAAACCTTTTCTGATTCAGATAAAGATAAGATGAGACCTAGATCAC
AGTTCCAGAAAGATTACTTAATCTCAGGCTAAACAAAATATGAAAATACATATAAAACGA
GGAAGTGCTTAGTTTATAGGTATGTATTGTTATCCTATTTCAGTCACAATAGTCTTTCTA
TTTTTTTGAAAAATAATTAGCATCCCTAAAATATTAAAATTGAAATATTTAACAATAATA
TTGCTTTTTTTTTTTGTTCGATCTATTTAGCTTATTTGCTTTACATCATTGACAATTCCA
TTAGAAAATATTTTTCTTTCTTATGATAATAAAATGGAGTCTTTACTGCAAAACTTGATT
CAAATAATCATGCAGAAGTAGGAAACTTTTTCAAGTAGCAAGATTTGTAATGATTCCTTA
TGGATTGAATCTTTGGGAAGTTGGAAATGGGTCAGTCTATCTTATTGAGTAACTTGAAGA
GGCAGAGTCAAATATAATTTATTTATTCCTGCGATTTCTGTTAGTTATGTTATTTCTATA
TTTAGATTAGATTTCTGGATATTTCTGTTAGATATTTTTTTTGAGATCGATATTTATAGA
AAACTGTTCCATTCATACAAAAAAAGCCGGGGTCTTGCTAATATTTCTTCAGAAAAATCT
TTATTATCTATGTAGATAGATAAGAAAAAATAGAAATGACTATGTCTATGTACCGAGCGA
ACCAA
>MP17
AGCATATCCGTTGTATCTGAATACTTCTTTTTTGTTCAACAAGGTTCTGTTTAAAGGTCT
AATATTGCATAGAATATTATTCCTCTTTCTTTTTTAAATTTTGAATTATTCTTTTCGGAA
TCATATCTAAGTTTTTCACAAACTGAACTAAATCGAGTTCAAATGACATGCAAATGCAAA
AGTAACTGATAACTGAAACCTTTTCTGATTCAGATAAAGATAAGATGAGACCTAGATCAC
AGTTCCAGAAAGATTACTTAATCTCAGGCTAAACAAAATATGAAAATACATATAAAACGA
GGAAGTGCTTAGTTTATAGGTATGTATTGTTATCCTATTTCAGTCACAATAGTCTTTCTA
TTTTTTTGAAAAATAATTAGCATCCCTAAAATATTAAAATTGAAATATTTAACAATAATA
TTGCTTTTTTTTTTTGTTCGATCTATTTAGCTTATTTGCTTTACATCATTGACAATTCCA
TTAGAAAATATTTTTCTTTCTTATGATAATAAAATGGAGTCTTTACTGCAAAACTTGATT
CAAATAATCATGCAGAAGTAGGAAACTTTTTCAAGTAGCAAGATTTGTAATGATTCCTTA
TGGATTGAATCTTTGGGAAGTTGGAAATGGGTCAGTCTATCTTATTGAGTAACTTGAAGA
GGCAGAGTCAAATATAATTTATTTATTCCTGCGATTTCTGTTAGTTATGTTATTTCTATA
TTTAGATTAGATTTCTGGATATTTCTGTTAGATATTTTTTTTGAGATCGATATTTATAGA
AAACTGTTCCATTCATACAAAAAAAGCCGGGGTCTTGCTAATATTTCTTCAGAAAAATCT
TTATTATCTATGTAGATAGATAAGAAAAAATAGAAATGACTATGTCTATGTACCGAGCGA
ACCAA
>MP18
AGCATATCCGTTGTATCTGAATACTTCTTTTTTGTTCAACAAGGTTCTGTTTAAAGGTCT
AATATTGCATAGAATATTATTCCTCTTTCTTTTTTAAATTTTGAATTATTCTTTTCGGAA
TCATATCTAAGTTTTTCACAAACTGAACTAAATCGAGTTCAAATGACATGCAAATGCAAA
AGTAACTGATAACTGAAACCTTTTCTGATTCAGATAAAGATAAGATGAGACCTAGATCAC
AGTTCCAGAAAGATTACTTAATCTCAGGCTAAACAAAATATGAAAATACATATAAAACGA
GGAAGTGCTTAGTTTATAGGTATGTATTGTTATCCTATTTCAGTCACAATAGTCTTTCTA
TTTTTTTGAAAAATAATTAGCATCCCTAAAATATTAAAATTGAAATATTTAACAATAATA
TTGCTTTTTTTTTTTGTTCGATCTATTTAGCTTATTTGCTTTACATCATTGACAATTCCA
TTAGAAAATATTTTTCTTTCTTATGATAATAAAATGGAGTCTTTACTGCAAAACTTGATT
CAAATAATCATGCAGAAGTAGGAAACTTTTTCAAGTAGCAAGATTTGTAATGATTCCTTA
TGGATTGAATCTTTGGGAAGTTGGAAATGGGTCAGTCTATCTTATTGAGTAACTTGAAGA
GGCAGAGTCAAATATAATTTATTTATTCCTGCGATTTCTGTTAGTTATGTTATTTCTATA
TTTAGATTAGATTTCTGGATATTTCTGTTAGATATTTTTTTTGAGATCGATATTTATAGA
AAACTGTTCCATTCATACAAAAAAAGCCGGGGTCTTGCTAATATTTCTTCAGAAAAATCT
TTATTATCTATGTAGATAGATAAGAAAAAATAGAAATGACTATGTCTATGTACCGAGCGA
ACCAA
>MP2
AGCATATCCGTTGTATCTGAATACTTCTTTTTTGTTCAACAAGGTTCTGTTTAAAGGTCT
AATATTGCATAGAATATTATTCCTCTTTCTTTTTTAAATTTTGAATTATTCTTTTCGGAA
TCATATCTAAGTTTTTCACAAACTGAACTAAATCGAGTTCAAATGACATGCAAATGCAAA
AGTAACTGATAACTGAAACCTTTTCTGATTCAGATAAAGATAAGATGAGACCTAGATCAC
AGTTCCAGAAAGATTACTTAATCTCAGGCTAAACAAAATATGAAAATACATATAAAACGA
GGAAGTGCTTAGTTTATAGGTATGTATTGTTATCCTATTTCAGTCACAATAGTCTTTCTA
TTTTTTTGAAAAATAATTAGCATCCCTAAAATATTAAAATTGAAATATTTAACAATAATA
TTGCTTTTTTTTTTTGTTCGATCTATTTAGCTTATTTGCTTTACATCATTGACAATTCCA
TTAGAAAATATTTTTCTTTCTTATGATAATAAAATGGAGTCTTTACTGCAAAACTTGATT
CAAATAATCATGCAGAAGTAGGAAACTTTTTCAAGTAGCAAGATTTGTAATGATTCCTTA
TGGATTGAATCTTTGGGAAGTTGGAAATGGGTCAGTCTATCTTATTGAGTAACTTGAAGA
GGCAGAGTCAAATATAATTTATTTATTCCTGCGATTTCTGTTAGTTATGTTATTTCTATA
TTTAGATTAGATTTCTGGATATTTCTGTTAGATATTTTTTTTGAGATCGATATTTATAGA
AAACTGTTCCATTCATACAAAAAAAGCCGGGGTCTTGCTAATATTTCTTCAGAAAAATCT
TTATTATCTATGTAGATAGATAAGAAAAAATAGAAATGACTATGTCTATGTACCGAGCGA
ACCAA
>MP3
AGCATATCCGTTGTATCTGAATACTTCTTTTTTGTTCAACAAGGTTCTGTTTAAAGGTCT
AATATTGCATAGAATATTATTCCTCTTTCTTTTTTAAATTTTGAATTATTCTTTTCGGAA
TCATATCTAAGTTTTTCACAAACTGAACTAAATCGAGTTCAAATGACATGCAAATGCAAA
AGTAACTGATAACTGAAACCTTTTCTGATTCAGATAAAGATAAGATGAGACCTAGATCAC
AGTTCCAGAAAGATTACTTAATCTCAGGCTAAACAAAATATGAAAATACATATAAAACGA
GGAAGTGCTTAGTTTATAGGTATGTATTGTTATCCTATTTCAGTCACAATAGTCTTTCTA
TTTTTTTGAAAAATAATTAGCATCCCTAAAATATTAAAATTGAAATATTTAACAATAATA
TTGCTTTTTTTTTTTGTTCGATCTATTTAGCTTATTTGCTTTACATCATTGACAATTCCA
TTAGAAAATATTTTTCTTTCTTATGATAATAAAATGGAGTCTTTACTGCAAAACTTGATT
CAAATAATCATGCAGAAGTAGGAAACTTTTTCAAGTAGCAAGATTTGTAATGATTCCTTA
TGGATTGAATCTTTGGGAAGTTGGAAATGGGTCAGTCTATCTTATTGAGTAACTTGAAGA
GGCAGAGTCAAATATAATTTATTTATTCCTGCGATTTCTGTTAGTTATGTTATTTCTATA
TTTAGATTAGATTTCTGGATATTTCTGTTAGATATTTTTTTTGAGATCGATATTTATAGA
AAACTGTTCCATTCATACAAAAAAAGCCGGGGTCTTGCTAATATTTCTTCAGAAAAATCT
TTATTATCTATGTAGATAGATAAGAAAAAATAGAAATGACTATGTCTATGTACCGAGCGA
ACCAA
>MP4
AGCATATCCGTTGTATCTGAATACTTCTTTTTTGTTCAACAAGGTTCTGTTTAAAGGTCT
AATATTGCATAGAATATTATTCCTCTTTCTTTTTTAAATTTTGAATTATTCTTTTCGGAA
TCATATCTAAGTTTTTCACAAACTGAACTAAATCGAGTTCAAATGACATGCAAATGCAAA
AGTAACTGATAACTGAAACCTTTTCTGATTCAGATAAAGATAAGATGAGACCTAGATCAC
AGTTCCAGAAAGATTACTTAATCTCAGGCTAAACAAAATATGAAAATACATATAAAACGA
GGAAGTGCTTAGTTTATAGGTATGTATTGTTATCCTATTTCAGTCACAATAGTCTTTCTA
TTTTTTTGAAAAATAATTAGCATCCCTAAAATATTAAAATTGAAATATTTAACAATAATA
TTGCTTTTTTTTTTTGTTCGATCTATTTAGCTTATTTGCTTTACATCATTGACAATTCCA
TTAGAAAATATTTTTCTTTCTTATGATAATAAAATGGAGTCTTTACTGCAAAACTTGATT
CAAATAATCATGCAGAAGTAGGAAACTTTTTCAAGTAGCAAGATTTGTAATGATTCCTTA
TGGATTGAATCTTTGGGAAGTTGGAAATGGGTCAGTCTATCTTATTGAGTAACTTGAAGA
GGCAGAGTCAAATATAATTTATTTATTCCTGCGATTTCTGTTAGTTATGTTATTTCTATA
TTTAGATTAGATTTCTGGATATTTCTGTTAGATATTTTTTTTGAGATCGATATTTATAGA
AAACTGTTCCATTCATACAAAAAAAGCCGGGGTCTTGCTAATATTTCTTCAGAAAAATCT
TTATTATCTATGTAGATAGATAAGAAAAAATAGAAATGACTATGTCTATGTACCGAGCGA
ACCAA
>MP5
AGCATATCCGTTGTATCTGAATACTTCTTTTTTGTTCAACAAGGTTCTGTTTAAAGGTCT
AATATTGCATAGAATATTATTCCTCTTTCTTTTTTAAATTTTGAATTATTCTTTTCGGAA
TCATATCTAAGTTTTTCACAAACTGAACTAAATCGAGTTCAAATGACATGCAAATGCAAA
AGTAACTGATAACTGAAACCTTTTCTGATTCAGATAAAGATAAGATGAGACCTAGATCAC
AGTTCCAGAAAGATTACTTAATCTCAGGCTAAACAAAATATGAAAATACATATAAAACGA
GGAAGTGCTTAGTTTATAGGTATGTATTGTTATCCTATTTCAGTCACAATAGTCTTTCTA
TTTTTTTGAAAAATAATTAGCATCCCTAAAATATTAAAATTGAAATATTTAACAATAATA
TTGCTTTTTTTTTTTGTTCGATCTATTTAGCTTATTTGCTTTACATCATTGACAATTCCA
TTAGAAAATATTTTTCTTTCTTATGATAATAAAATGGAGTCTTTACTGCAAAACTTGATT
CAAATAATCATGCAGAAGTAGGAAACTTTTTCAAGTAGCAAGATTTGTAATGATTCCTTA
TGGATTGAATCTTTGGGAAGTTGGAAATGGGTCAGTCTATCTTATTGAGTAACTTGAAGA
GGCAGAGTCAAATATAATTTATTTATTCCTGCGATTTCTGTTAGTTATGTTATTTCTATA
TTTAGATTAGATTTCTGGATATTTCTGTTAGATATTTTTTTTGAGATCGATATTTATAGA
AAACTGTTCCATTCATACAAAAAAAGCCGGGGTCTTGCTAATATTTCTTCAGAAAAATCT
TTATTATCTATGTAGATAGATAAGAAAAAATAGAAATGACTATGTCTATGTACCGAGCGA
ACCAA
>MP6
AGCATATCCGTTGTATCTGAATACTTCTTTTTTGTTCAACAAGGTTCTGTTTAAAGGTCT
AATATTGCATAGAATATTATTCCTCTTTCTTTTTTAAATTTTGAATTATTCTTTTCGGAA
TCATATCTAAGTTTTTCACAAACTGAACTAAATCGAGTTCAAATGACATGCAAATGCAAA
AGTAACTGATAACTGAAACCTTTTCTGATTCAGATAAAGATAAGATGAGACCTAGATCAC
AGTTCCAGAAAGATTACTTAATCTCAGGCTAAACAAAATATGAAAATACATATAAAACGA
GGAAGTGCTTAGTTTATAGGTATGTATTGTTATCCTATTTCAGTCACAATAGTCTTTCTA
TTTTTTTGAAAAATAATTAGCATCCCTAAAATATTAAAATTGAAATATTTAACAATAATA
TTGCTTTTTTTTTTTGTTCGATCTATTTAGCTTATTTGCTTTACATCATTGACAATTCCA
TTAGAAAATATTTTTCTTTCTTATGATAATAAAATGGAGTCTTTACTGCAAAACTTGATT
CAAATAATCATGCAGAAGTAGGAAACTTTTTCAAGTAGCAAGATTTGTAATGATTCCTTA
TGGATTGAATCTTTGGGAAGTTGGAAATGGGTCAGTCTATCTTATTGAGTAACTTGAAGA
GGCAGAGTCAAATATAATTTATTTATTCCTGCGATTTCTGTTAGTTATGTTATTTCTATA
TTTAGATTAGATTTCTGGATATTTCTGTTAGATATTTTTTTTGAGATCGATATTTATAGA
AAACTGTTCCATTCATACAAAAAAAGCCGGGGTCTTGCTAATATTTCTTCAGAAAAATCT
TTATTATCTATGTAGATAGATAAGAAAAAATAGAAATGACTATGTCTATGTACCGAGCGA
ACCAA
>MP7
AGCATATCCGTTGTATCTGAATACTTCTTTTTTGTTCAACAAGGTTCTGTTTAAAGGTCT
AATATTGCATAGAATATTATTCCTCTTTCTTTTTTAAATTTTGAATTATTCTTTTCGGAA
TCATATCTAAGTTTTTCACAAACTGAACTAAATCGAGTTCAAATGACATGCAAATGCAAA
AGTAACTGATAACTGAAACCTTTTCTGATTCAGATAAAGATAAGATGAGACCTAGATCAC
AGTTCCAGAAAGATTACTTAATCTCAGGCTAAACAAAATATGAAAATACATATAAAACGA
GGAAGTGCTTAGTTTATAGGTATGTATTGTTATCCTATTTCAGTCACAATAGTCTTTCTA
TTTTTTTGAAAAATAATTAGCATCCCTAAAATATTAAAATTGAAATATTTAACAATAATA
TTGCTTTTTTTTTTTGTTCGATCTATTTAGCTTATTTGCTTTACATCATTGACAATTCCA
TTAGAAAATATTTTTCTTTCTTATGATAATAAAATGGAGTCTTTACTGCAAAACTTGATT
CAAATAATCATGCAGAAGTAGGAAACTTTTTCAAGTAGCAAGATTTGTAATGATTCCTTA
TGGATTGAATCTTTGGGAAGTTGGAAATGGGTCAGTCTATCTTATTGAGTAACTTGAAGA
GGCAGAGTCAAATATAATTTATTTATTCCTGCGATTTCTGTTAGTTATGTTATTTCTATA
TTTAGATTAGATTTCTGGATATTTCTGTTAGATATTTTTTTTGAGATCGATATTTATAGA
AAACTGTTCCATTCATACAAAAAAAGCCGGGGTCTTGCTAATATTTCTTCAGAAAAATCT
TTATTATCTATGTAGATAGATAAGAAAAAATAGAAATGACTATGTCTATGTACCGAGCGA
ACCAA
>MP8
AGCATATCCGTTGTATCTGAATACTTCTTTTTTGTTCAACAAGGTTCTGTTTAAAGGTCT
AATATTGCATAGAATATTATTCCTCTTTCTTTTTTAAATTTTGAATTATTCTTTTCGGAA
TCATATCTAAGTTTTTCACAAACTGAACTAAATCGAGTTCAAATGACATGCAAATGCAAA
AGTAACTGATAACTGAAACCTTTTCTGATTCAGATAAAGATAAGATGAGACCTAGATCAC
AGTTCCAGAAAGATTACTTAATCTCAGGCTAAACAAAATATGAAAATACATATAAAACGA
GGAAGTGCTTAGTTTATAGGTATGTATTGTTATCCTATTTCAGTCACAATAGTCTTTCTA
TTTTTTTGAAAAATAATTAGCATCCCTAAAATATTAAAATTGAAATATTTAACAATAATA
TTGCTTTTTTTTTTTGTTCGATCTATTTAGCTTATTTGCTTTACATCATTGACAATTCCA
TTAGAAAATATTTTTCTTTCTTATGATAATAAAATGGAGTCTTTACTGCAAAACTTGATT
CAAATAATCATGCAGAAGTAGGAAACTTTTTCAAGTAGCAAGATTTGTAATGATTCCTTA
TGGATTGAATCTTTGGGAAGTTGGAAATGGGTCAGTCTATCTTATTGAGTAACTTGAAGA
GGCAGAGTCAAATATAATTTATTTATTCCTGCGATTTCTGTTAGTTATGTTATTTCTATA
TTTAGATTAGATTTCTGGATATTTCTGTTAGATATTTTTTTTGAGATCGATATTTATAGA
AAACTGTTCCATTCATACAAAAAAAGCCGGGGTCTTGCTAATATTTCTTCAGAAAAATCT
TTATTATCTATGTAGATAGATAAGAAAAAATAGAAATGACTATGTCTATGTACCGAGCGA
ACCAA
>MP9
AGCATATCCGTTGTATCTGAATACTTCTTTTTTGTTCAACAAGGTTCTGTTTAAAGGTCT
AATATTGCATAGAATATTATTCCTCTTTCTTTTTTAAATTTTGAATTATTCTTTTCGGAA
TCATATCTAAGTTTTTCACAAACTGAACTAAATCGAGTTCAAATGACATGCAAATGCAAA
AGTAACTGATAACTGAAACCTTTTCTGATTCAGATAAAGATAAGATGAGACCTAGATCAC
AGTTCCAGAAAGATTACTTAATCTCAGGCTAAACAAAATATGAAAATACATATAAAACGA
GGAAGTGCTTAGTTTATAGGTATGTATTGTTATCCTATTTCAGTCACAATAGTCTTTCTA
TTTTTTTGAAAAATAATTAGCATCCCTAAAATATTAAAATTGAAATATTTAACAATAATA
TTGCTTTTTTTTTTTGTTCGATCTATTTAGCTTATTTGCTTTACATCATTGACAATTCCA
TTAGAAAATATTTTTCTTTCTTATGATAATAAAATGGAGTCTTTACTGCAAAACTTGATT
CAAATAATCATGCAGAAGTAGGAAACTTTTTCAAGTAGCAAGATTTGTAATGATTCCTTA
TGGATTGAATCTTTGGGAAGTTGGAAATGGGTCAGTCTATCTTATTGAGTAACTTGAAGA
GGCAGAGTCAAATATAATTTATTTATTCCTGCGATTTCTGTTAGTTATGTTATTTCTATA
TTTAGATTAGATTTCTGGATATTTCTGTTAGATATTTTTTTTGAGATCGATATTTATAGA
AAACTGTTCCATTCATACAAAAAAAGCCGGGGTCTTGCTAATATTTCTTCAGAAAAATCT
TTATTATCTATGTAGATAGATAAGAAAAAATAGAAATGACTATGTCTATGTACCGAGCGA
ACCAA
>MS
AGCATATCCGTTGTATCTGAATACTTCTTTTTTGTTCAACAAGGTTCTGTTTAAAGGTCT
AATATTGCATAGAATATTATTCCTCTTTCTTTTTTAAATTTTGAATTATTCTTTTCGGAA
TCATATCTAAGTTTTTCACAAACTGAACTAAATCGAGTTCAAATGACATGCAAATGCAAA
AGTAACTGATAACTGAAACCTTTTCTGATTCAGATAAAGATAAGATGAGACCTAGATCAC
AGTTCCAGAAAGATTACTTAATCTCAGGCTAAACAAAATATGAAAATACATATAAAACGA
GGAAGTGCTTAGTTTATAGGTATGTATTGTTATCCTATTTCAGTCACAATAGTCTTTCTA
TTTTTTTGAAAAATAATTAGCATCCCTAAAATATTAAAATTGAAATATTTAACAATAATA
TTGCTTTTTTTTTTTGTTCGATCTATTTAGCTTATTTGCTTTACATCATTGACAATTCCA
TTAGAAAATATTTTTCTTTCTTATGATAATAAAATGGAGTCTTTACTGCAAAACTTGATT
CAAATAATCATGCAGAAGTAGGAAACTTTTTCAAGTAGCAAGATTTGTAATGATTCCTTA
TGGATTGAATCTTTGGGAAGTTGGAAATGGGTCAGTCTATCTTATTGAGTAACTTGAAGA
GGCAGAGTCAAATATAATTTATTTATTCCTGCGATTTCTGTTAGTTATGTTATTTCTATA
TTTAGATTAGATTTCTGGATATTTCTGTTAGATATTTTTTTTGAGATCGATATTTATAGA
AAACTGTTCCATTCATACAAAAAAAGCCGGGGTCTTGCTAATATTTCTTCAGAAAAATCT
TTATTATCTATGTAGATAGATAAGAAAAAATAGAAATGACTATGTCTATGTACCGAGCGA
ACCAA
>MX
AGCATATCCGTTGTATCTGAATACTTCTTTTTTGTTCAACAAGGTTCTGTTTAAAGGTCT
AATATTGCATAGAATATTATTCCTCTTTCTTTTTTAAATTTTGAATTATTCTTTTCGGAA
TCATATCTAAGTTTTTCACAAACTGAACTAAATCGAGTTCAAATGACATGCAAATGCAAA
AGTAACTGATAACTGAAACCTTTTCTGATTCAGATAAAGATAAGATGAGACCTAGATCAC
AGTTCCAGAAAGATTACTTAATCTCAGGCTAAACAAAATATGAAAATACATATAAAACGA
GGAAGTGCTTAGTTTATAGGTATGTATTGTTATCCTATTTCAGTCACAATAGTCTTTCTA
TTTTTTTGAAAAATAATTAGCATCCCTAAAATATTAAAATTGAAATATTTAACAATAATA
TTGCTTTTTTTTTTTGTTCGATCTATTTAGCTTATTTGCTTTACATCATTGACAATTCCA
TTAGAAAATATTTTTCTTTCTTATGATAATAAAATGGAGTCTTTACTGCAAAACTTGATT
CAAATAATCATGCAGAAGTAGGAAACTTTTTCAAGTAGCAAGATTTGTAATGATTCCTTA
TGGATTGAATCTTTGGGAAGTTGGAAATGGGTCAGTCTATCTTATTGAGTAACTTGAAGA
GGCAGAGTCAAATATAATTTATTTATTCCTGCGATTTCTGTTAGTTATGTTATTTCTATA
TTTAGATTAGATTTCTGGATATTTCTGTTAGATATTTTTTTTGAGATCGATATTTATAGA
AAACTGTTCCATTCATACAAAAAAAGCCGGGGTCTTGCTAATATTTCTTCAGAAAAATCT
TTATTATCTATGTAGATAGATAAGAAAAAATAGAAATGACTATGTCTATGTACCGAGCGA
ACCAA
>Sub
AGCATATCCGTTGTATCTGAATACTTCTTTTTTGTTCAACAAGGTTCTGTTTAAAGGTCT
AATATTGCATAGAATATTATTCCTCTTTCTTTTTTAAATTTTGAATTATTCTTTTCGGAA
TCATATCTAAGTTTTTCACAAACTGAACTAAATCGAGTTCAAATGACATGCAAATGCAAA
AGTAACTGATAACTGAAACCTTTTCTGATTCAGATAAAGATAAGATGAGACCTAGATCAC
AGTTCCAGAAAGATTACTTAATCTCAGGCTAAACAAAATATGAAAATACATATAAAACGA
GGAAGTGCTTAGTTTATAGGTATGTATTGTTATCCTATTTCAGTCACAATAGTCTTTCTA
TTTTTTTGAAAAATAATTAGCATCCCTAAAATATTAAAATTGAAATATTTAACAATAATA
TTTCTTTTTTTTTTTCGATCTATTTAGCTTATTTGCTTTACATCATTGACAATTCCA
TTAGAAAATATTTTTCTTTCTTATGATAATAAAATGGAGTCTTTACTGCAAAACTTGATT
CAAATAATCATGCAGAAGTAGGAAACTTTTTCAAGTAGCAAGATTTGTAATGATTCCTTA
TGGATTGAATCTTTGGGAAGTTGGAAATGGGTCAGTCTATCTTATTGAGTAACTTGAAGA
GGCAGAGTCAAATATAATTTATTTATTCCTGCGATTTCTGTTAGTTATGTTATTTCTATA
TTTAGATTAGATTTCTGGATATTTCTGTTAGATATTTTTTTTGAGATCGATATTTATAGA
AAACTGTTCCATTCATACAAAAAAAGCCGGGGTCTTGCTAATATTTCTTCAGAAAAATCT
TTATTATCTATGTAGATAGATAAGAAAAAATAGAAATGACTATGTCTATGTACCGAGCGA
ACCAA
