# Supplementary material for: Evidence for continual hybridization rather than hybrid speciation between Ligularia duciformis and L. paradoxa (Asteraceae)
Source: PeerJ. 2017 Oct 11;5:e3884. doi: 10.7717/peerj.3884 (PMC5640982; doi:10.7717/peerj.3884)
Supplement: Supplemental Information 5 [file peerj-05-3884-s015.txt]

psbA-trnH.sqn HD1	KY307306
psbA-trnH.sqn HD10	KY307307
psbA-trnH.sqn HD11	KY307308
psbA-trnH.sqn HD12	KY307309
psbA-trnH.sqn HD13	KY307310
psbA-trnH.sqn HD14	KY307311
psbA-trnH.sqn HD15	KY307312
psbA-trnH.sqn HD16	KY307313
psbA-trnH.sqn HD17	KY307314
psbA-trnH.sqn HD18	KY307315
psbA-trnH.sqn HD19	KY307316
psbA-trnH.sqn HD2	KY307317
psbA-trnH.sqn HD20	KY307318
psbA-trnH.sqn HD3	KY307319
psbA-trnH.sqn HD4	KY307320
psbA-trnH.sqn HD5	KY307321
psbA-trnH.sqn HD6	KY307322
psbA-trnH.sqn HD7	KY307323
psbA-trnH.sqn HD8	KY307324
psbA-trnH.sqn HD9	KY307325
psbA-trnH.sqn HL10	KY307326
psbA-trnH.sqn HL4	KY307327
psbA-trnH.sqn HL5	KY307328
psbA-trnH.sqn HL6	KY307329
psbA-trnH.sqn HL7	KY307330
psbA-trnH.sqn HL8	KY307331
psbA-trnH.sqn HM1	KY307332
psbA-trnH.sqn HM10	KY307333
psbA-trnH.sqn HM2	KY307334
psbA-trnH.sqn HM3	KY307335
psbA-trnH.sqn HM4	KY307336
psbA-trnH.sqn HM5	KY307337
psbA-trnH.sqn HM6	KY307338
psbA-trnH.sqn HM7	KY307339
psbA-trnH.sqn HM8	KY307340
psbA-trnH.sqn HM9	KY307341
psbA-trnH.sqn HP1	KY307342
psbA-trnH.sqn HP10	KY307343
psbA-trnH.sqn HP11	KY307344
psbA-trnH.sqn HP12	KY307345
psbA-trnH.sqn HP13	KY307346
psbA-trnH.sqn HP14	KY307347
psbA-trnH.sqn HP15	KY307348
psbA-trnH.sqn HP16	KY307349
psbA-trnH.sqn HP17	KY307350
psbA-trnH.sqn HP18	KY307351
psbA-trnH.sqn HP19	KY307352
psbA-trnH.sqn HP2	KY307353
psbA-trnH.sqn HP20	KY307354
psbA-trnH.sqn HP3	KY307355
psbA-trnH.sqn HP4	KY307356
psbA-trnH.sqn HP5	KY307357
psbA-trnH.sqn HP6	KY307358
psbA-trnH.sqn HP7	KY307359
psbA-trnH.sqn HP8	KY307360
psbA-trnH.sqn HP9	KY307361
psbA-trnH.sqn MD1	KY307362
psbA-trnH.sqn MD10	KY307363
psbA-trnH.sqn MD11	KY307364
psbA-trnH.sqn MD12	KY307365
psbA-trnH.sqn MD13	KY307366
psbA-trnH.sqn MD14	KY307367
psbA-trnH.sqn MD15	KY307368
psbA-trnH.sqn MD2	KY307369
psbA-trnH.sqn MD3	KY307370
psbA-trnH.sqn MD4	KY307371
psbA-trnH.sqn MD5	KY307372
psbA-trnH.sqn MD6	KY307373
psbA-trnH.sqn MD7	KY307374
psbA-trnH.sqn MD8	KY307375
psbA-trnH.sqn MD9	KY307376
psbA-trnH.sqn ML1	KY307377
psbA-trnH.sqn ML2	KY307378
psbA-trnH.sqn ML3	KY307379
psbA-trnH.sqn ML4	KY307380
psbA-trnH.sqn MLS1	KY307381
psbA-trnH.sqn MLS2	KY307382
psbA-trnH.sqn MLS3	KY307383
psbA-trnH.sqn MM1	KY307384
psbA-trnH.sqn MM2	KY307385
psbA-trnH.sqn MM3	KY307386
psbA-trnH.sqn MM4	KY307387
psbA-trnH.sqn MM5	KY307388
psbA-trnH.sqn MM6	KY307389
psbA-trnH.sqn MM7	KY307390
psbA-trnH.sqn MM8	KY307391
psbA-trnH.sqn MM9	KY307392
psbA-trnH.sqn MP1	KY307393
psbA-trnH.sqn MP10	KY307394
psbA-trnH.sqn MP11	KY307395
psbA-trnH.sqn MP12	KY307396
psbA-trnH.sqn MP13	KY307397
psbA-trnH.sqn MP14	KY307398
psbA-trnH.sqn MP15	KY307399
psbA-trnH.sqn MP16	KY307400
psbA-trnH.sqn MP17	KY307401
psbA-trnH.sqn MP18	KY307402
psbA-trnH.sqn MP2	KY307403
psbA-trnH.sqn MP3	KY307404
psbA-trnH.sqn MP4	KY307405
psbA-trnH.sqn MP5	KY307406
psbA-trnH.sqn MP6	KY307407
psbA-trnH.sqn MP7	KY307408
psbA-trnH.sqn MP8	KY307409
psbA-trnH.sqn MP9	KY307410
psbA-trnH.sqn MS	KY307411
psbA-trnH.sqn MX	KY307412
psbA-trnH.sqn Sub	KY307413
rpL32-trnL.sqn HD1	KY307414
rpL32-trnL.sqn HD10	KY307415
rpL32-trnL.sqn HD11	KY307416
rpL32-trnL.sqn HD12	KY307417
rpL32-trnL.sqn HD13	KY307418
rpL32-trnL.sqn HD14	KY307419
rpL32-trnL.sqn HD15	KY307420
rpL32-trnL.sqn HD16	KY307421
rpL32-trnL.sqn HD17	KY307422
rpL32-trnL.sqn HD18	KY307423
rpL32-trnL.sqn HD19	KY307424
rpL32-trnL.sqn HD2	KY307425
rpL32-trnL.sqn HD20	KY307426
rpL32-trnL.sqn HD3	KY307427
rpL32-trnL.sqn HD4	KY307428
rpL32-trnL.sqn HD5	KY307429
rpL32-trnL.sqn HD6	KY307430
rpL32-trnL.sqn HD7	KY307431
rpL32-trnL.sqn HD8	KY307432
rpL32-trnL.sqn HD9	KY307433
rpL32-trnL.sqn HL10	KY307434
rpL32-trnL.sqn HL4	KY307435
rpL32-trnL.sqn HL5	KY307436
rpL32-trnL.sqn HL6	KY307437
rpL32-trnL.sqn HL7	KY307438
rpL32-trnL.sqn HL8	KY307439
rpL32-trnL.sqn HM1	KY307440
rpL32-trnL.sqn HM10	KY307441
rpL32-trnL.sqn HM2	KY307442
rpL32-trnL.sqn HM3	KY307443
rpL32-trnL.sqn HM4	KY307444
rpL32-trnL.sqn HM5	KY307445
rpL32-trnL.sqn HM6	KY307446
rpL32-trnL.sqn HM7	KY307447
rpL32-trnL.sqn HM8	KY307448
rpL32-trnL.sqn HM9	KY307449
rpL32-trnL.sqn HP1	KY307450
rpL32-trnL.sqn HP10	KY307451
rpL32-trnL.sqn HP11	KY307452
rpL32-trnL.sqn HP12	KY307453
rpL32-trnL.sqn HP13	KY307454
rpL32-trnL.sqn HP14	KY307455
rpL32-trnL.sqn HP15	KY307456
rpL32-trnL.sqn HP16	KY307457
rpL32-trnL.sqn HP17	KY307458
rpL32-trnL.sqn HP18	KY307459
rpL32-trnL.sqn HP19	KY307460
rpL32-trnL.sqn HP2	KY307461
rpL32-trnL.sqn HP20	KY307462
rpL32-trnL.sqn HP3	KY307463
rpL32-trnL.sqn HP4	KY307464
rpL32-trnL.sqn HP5	KY307465
rpL32-trnL.sqn HP6	KY307466
rpL32-trnL.sqn HP7	KY307467
rpL32-trnL.sqn HP8	KY307468
rpL32-trnL.sqn HP9	KY307469
rpL32-trnL.sqn MD1	KY307470
rpL32-trnL.sqn MD10	KY307471
rpL32-trnL.sqn MD11	KY307472
rpL32-trnL.sqn MD12	KY307473
rpL32-trnL.sqn MD13	KY307474
rpL32-trnL.sqn MD14	KY307475
rpL32-trnL.sqn MD15	KY307476
rpL32-trnL.sqn MD2	KY307477
rpL32-trnL.sqn MD3	KY307478
rpL32-trnL.sqn MD4	KY307479
rpL32-trnL.sqn MD5	KY307480
rpL32-trnL.sqn MD6	KY307481
rpL32-trnL.sqn MD7	KY307482
rpL32-trnL.sqn MD8	KY307483
rpL32-trnL.sqn MD9	KY307484
rpL32-trnL.sqn ML1	KY307485
rpL32-trnL.sqn ML2	KY307486
rpL32-trnL.sqn ML3	KY307487
rpL32-trnL.sqn ML4	KY307488
rpL32-trnL.sqn MLS1	KY307489
rpL32-trnL.sqn MLS2	KY307490
rpL32-trnL.sqn MLS3	KY307491
rpL32-trnL.sqn MM1	KY307492
rpL32-trnL.sqn MM2	KY307493
rpL32-trnL.sqn MM3	KY307494
rpL32-trnL.sqn MM4	KY307495
rpL32-trnL.sqn MM5	KY307496
rpL32-trnL.sqn MM6	KY307497
rpL32-trnL.sqn MM7	KY307498
rpL32-trnL.sqn MM8	KY307499
rpL32-trnL.sqn MM9	KY307500
rpL32-trnL.sqn MP1	KY307501
rpL32-trnL.sqn MP10	KY307502
rpL32-trnL.sqn MP11	KY307503
rpL32-trnL.sqn MP12	KY307504
rpL32-trnL.sqn MP13	KY307505
rpL32-trnL.sqn MP14	KY307506
rpL32-trnL.sqn MP15	KY307507
rpL32-trnL.sqn MP16	KY307508
rpL32-trnL.sqn MP17	KY307509
rpL32-trnL.sqn MP18	KY307510
rpL32-trnL.sqn MP2	KY307511
rpL32-trnL.sqn MP3	KY307512
rpL32-trnL.sqn MP4	KY307513
rpL32-trnL.sqn MP5	KY307514
rpL32-trnL.sqn MP6	KY307515
rpL32-trnL.sqn MP7	KY307516
rpL32-trnL.sqn MP8	KY307517
rpL32-trnL.sqn MP9	KY307518
rpL32-trnL.sqn MS	KY307519
rpL32-trnL.sqn MX	KY307520
rpL32-trnL.sqn Sub	KY307521
trnQ-5 HD1	KY307522
trnQ-5 HD10	KY307523
trnQ-5 HD11	KY307524
trnQ-5 HD12	KY307525
trnQ-5 HD13	KY307526
trnQ-5 HD14	KY307527
trnQ-5 HD15	KY307528
trnQ-5 HD16	KY307529
trnQ-5 HD17	KY307530
trnQ-5 HD18	KY307531
trnQ-5 HD19	KY307532
trnQ-5 HD2	KY307533
trnQ-5 HD20	KY307534
trnQ-5 HD3	KY307535
trnQ-5 HD4	KY307536
trnQ-5 HD5	KY307537
trnQ-5 HD6	KY307538
trnQ-5 HD7	KY307539
trnQ-5 HD8	KY307540
trnQ-5 HD9	KY307541
trnQ-5 HL10	KY307542
trnQ-5 HL4	KY307543
trnQ-5 HL5	KY307544
trnQ-5 HL6	KY307545
trnQ-5 HL7	KY307546
trnQ-5 HL8	KY307547
trnQ-5 HM1	KY307548
trnQ-5 HM10	KY307549
trnQ-5 HM2	KY307550
trnQ-5 HM3	KY307551
trnQ-5 HM4	KY307552
trnQ-5 HM5	KY307553
trnQ-5 HM6	KY307554
trnQ-5 HM7	KY307555
trnQ-5 HM8	KY307556
trnQ-5 HM9	KY307557
trnQ-5 HP1	KY307558
trnQ-5 HP10	KY307559
trnQ-5 HP11	KY307560
trnQ-5 HP12	KY307561
trnQ-5 HP13	KY307562
trnQ-5 HP14	KY307563
trnQ-5 HP15	KY307564
trnQ-5 HP16	KY307565
trnQ-5 HP17	KY307566
trnQ-5 HP18	KY307567
trnQ-5 HP19	KY307568
trnQ-5 HP2	KY307569
trnQ-5 HP20	KY307570
trnQ-5 HP3	KY307571
trnQ-5 HP4	KY307572
trnQ-5 HP5	KY307573
trnQ-5 HP6	KY307574
trnQ-5 HP7	KY307575
trnQ-5 HP8	KY307576
trnQ-5 HP9	KY307577
trnQ-5 MD1	KY307578
trnQ-5 MD10	KY307579
trnQ-5 MD11	KY307580
trnQ-5 MD12	KY307581
trnQ-5 MD13	KY307582
trnQ-5 MD14	KY307583
trnQ-5 MD15	KY307584
trnQ-5 MD2	KY307585
trnQ-5 MD3	KY307586
trnQ-5 MD4	KY307587
trnQ-5 MD5	KY307588
trnQ-5 MD6	KY307589
trnQ-5 MD7	KY307590
trnQ-5 MD8	KY307591
trnQ-5 MD9	KY307592
trnQ-5 ML1	KY307593
trnQ-5 ML2	KY307594
trnQ-5 ML3	KY307595
trnQ-5 ML4	KY307596
trnQ-5 MLS1	KY307597
trnQ-5 MLS2	KY307598
trnQ-5 MLS3	KY307599
trnQ-5 MM1	KY307600
trnQ-5 MM2	KY307601
trnQ-5 MM3	KY307602
trnQ-5 MM4	KY307603
trnQ-5 MM5	KY307604
trnQ-5 MM6	KY307605
trnQ-5 MM7	KY307606
trnQ-5 MM8	KY307607
trnQ-5 MM9	KY307608
trnQ-5 MP1	KY307609
trnQ-5 MP10	KY307610
trnQ-5 MP11	KY307611
trnQ-5 MP12	KY307612
trnQ-5 MP13	KY307613
trnQ-5 MP14	KY307614
trnQ-5 MP15	KY307615
trnQ-5 MP16	KY307616
trnQ-5 MP17	KY307617
trnQ-5 MP18	KY307618
trnQ-5 MP2	KY307619
trnQ-5 MP3	KY307620
trnQ-5 MP4	KY307621
trnQ-5 MP5	KY307622
trnQ-5 MP6	KY307623
trnQ-5 MP7	KY307624
trnQ-5 MP8	KY307625
trnQ-5 MP9	KY307626
trnQ-5 MS	KY307627
trnQ-5 MX	KY307628
trnQ-5 Sub	KY307629
ITS-update_normal.sqn HD1	KY307630
ITS-update_normal.sqn HD10-1	KY307631
ITS-update_normal.sqn HD10-2	KY307632
ITS-update_normal.sqn HD11	KY307633
ITS-update_normal.sqn HD12	KY307634
ITS-update_normal.sqn HD13	KY307635
ITS-update_normal.sqn HD14-2	KY307636
ITS-update_normal.sqn HD14-3	KY307637
ITS-update_normal.sqn HD15-1	KY307638
ITS-update_normal.sqn HD15-2	KY307639
ITS-update_normal.sqn HD16-1	KY307640
ITS-update_normal.sqn HD16-2	KY307641
ITS-update_normal.sqn HD17	KY307642
ITS-update_normal.sqn HD18-1	KY307643
ITS-update_normal.sqn HD18-2	KY307644
ITS-update_normal.sqn HD18-3	KY307645
ITS-update_normal.sqn HD18-4	KY307646
ITS-update_normal.sqn HD18-5	KY307647
ITS-update_normal.sqn HD19-1	KY307648
ITS-update_normal.sqn HD19-2	KY307649
ITS-update_normal.sqn HD2	KY307650
ITS-update_normal.sqn HD20	KY307651
ITS-update_normal.sqn HD3	KY307652
ITS-update_normal.sqn HD4	KY307653
ITS-update_normal.sqn HD5-1	KY307654
ITS-update_normal.sqn HD5-2	KY307655
ITS-update_normal.sqn HD6-1	KY307656
ITS-update_normal.sqn HD6-2	KY307657
ITS-update_normal.sqn HD6-3	KY307658
ITS-update_normal.sqn HD6-4	KY307659
ITS-update_normal.sqn HD7-1	KY307660
ITS-update_normal.sqn HD7-2	KY307661
ITS-update_normal.sqn HD8	KY307662
ITS-update_normal.sqn HD9	KY307663
ITS-update_normal.sqn HL10	KY307664
ITS-update_normal.sqn HL4	KY307665
ITS-update_normal.sqn HL5	KY307666
ITS-update_normal.sqn HL6	KY307667
ITS-update_normal.sqn HL7	KY307668
ITS-update_normal.sqn HL8	KY307669
ITS-update_normal.sqn HM1-11	KY307670
ITS-update_normal.sqn HM1-8	KY307671
ITS-update_normal.sqn HM10-1	KY307672
ITS-update_normal.sqn HM10-2	KY307673
ITS-update_normal.sqn HM2-1	KY307674
ITS-update_normal.sqn HM2-3	KY307675
ITS-update_normal.sqn HM3-1	KY307676
ITS-update_normal.sqn HM3-6	KY307677
ITS-update_normal.sqn HM4-2	KY307678
ITS-update_normal.sqn HM4-4	KY307679
ITS-update_normal.sqn HM5-1	KY307680
ITS-update_normal.sqn HM5-2	KY307681
ITS-update_normal.sqn HM6-1	KY307682
ITS-update_normal.sqn HM6-2	KY307683
ITS-update_normal.sqn HM7-1	KY307684
ITS-update_normal.sqn HM7-2	KY307685
ITS-update_normal.sqn HM8-2	KY307686
ITS-update_normal.sqn HM8-4	KY307687
ITS-update_normal.sqn HM9-3	KY307688
ITS-update_normal.sqn HM9-4	KY307689
ITS-update_normal.sqn HP1	KY307690
ITS-update_normal.sqn HP10-1	KY307691
ITS-update_normal.sqn HP10-2	KY307692
ITS-update_normal.sqn HP11	KY307693
ITS-update_normal.sqn HP12	KY307694
ITS-update_normal.sqn HP13	KY307695
ITS-update_normal.sqn HP14	KY307696
ITS-update_normal.sqn HP15	KY307697
ITS-update_normal.sqn HP16	KY307698
ITS-update_normal.sqn HP17	KY307699
ITS-update_normal.sqn HP18	KY307700
ITS-update_normal.sqn HP19	KY307701
ITS-update_normal.sqn HP2	KY307702
ITS-update_normal.sqn HP20	KY307703
ITS-update_normal.sqn HP3-1	KY307704
ITS-update_normal.sqn HP3-2	KY307705
ITS-update_normal.sqn HP4	KY307706
ITS-update_normal.sqn HP5	KY307707
ITS-update_normal.sqn HP6	KY307708
ITS-update_normal.sqn HP7	KY307709
ITS-update_normal.sqn HP8	KY307710
ITS-update_normal.sqn HP9	KY307711
ITS-update_normal.sqn MD1	KY307712
ITS-update_normal.sqn MD10	KY307713
ITS-update_normal.sqn MD11-1	KY307714
ITS-update_normal.sqn MD11-2	KY307715
ITS-update_normal.sqn MD12	KY307716
ITS-update_normal.sqn MD13	KY307717
ITS-update_normal.sqn MD14-1	KY307718
ITS-update_normal.sqn MD14-2	KY307719
ITS-update_normal.sqn MD15-1	KY307720
ITS-update_normal.sqn MD15-2	KY307721
ITS-update_normal.sqn MD2	KY307722
ITS-update_normal.sqn MD3	KY307723
ITS-update_normal.sqn MD4-1	KY307724
ITS-update_normal.sqn MD4-2	KY307725
ITS-update_normal.sqn MD5-1	KY307726
ITS-update_normal.sqn MD5-2	KY307727
ITS-update_normal.sqn MD6	KY307728
ITS-update_normal.sqn MD7-1	KY307729
ITS-update_normal.sqn MD7-2	KY307730
ITS-update_normal.sqn MD7-3	KY307731
ITS-update_normal.sqn MD7-4	KY307732
ITS-update_normal.sqn MD8-1	KY307733
ITS-update_normal.sqn MD8-2	KY307734
ITS-update_normal.sqn MD9	KY307735
ITS-update_normal.sqn ML1	KY307736
ITS-update_normal.sqn ML2	KY307737
ITS-update_normal.sqn ML3	KY307738
ITS-update_normal.sqn ML4	KY307739
ITS-update_normal.sqn MLS1	KY307740
ITS-update_normal.sqn MLS2	KY307741
ITS-update_normal.sqn MLS3	KY307742
ITS-update_normal.sqn MM1-2	KY307743
ITS-update_normal.sqn MM1-4	KY307744
ITS-update_normal.sqn MM2-1	KY307745
ITS-update_normal.sqn MM2-2	KY307746
ITS-update_normal.sqn MM3-1	KY307747
ITS-update_normal.sqn MM3-2	KY307748
ITS-update_normal.sqn MM4-1	KY307749
ITS-update_normal.sqn MM4-2	KY307750
ITS-update_normal.sqn MM5-6	KY307751
ITS-update_normal.sqn MM5-8	KY307752
ITS-update_normal.sqn MM6-2	KY307753
ITS-update_normal.sqn MM6-3	KY307754
ITS-update_normal.sqn MM7-1	KY307755
ITS-update_normal.sqn MM7-2	KY307756
ITS-update_normal.sqn MM8-1	KY307757
ITS-update_normal.sqn MM8-2	KY307758
ITS-update_normal.sqn MM9-1	KY307759
ITS-update_normal.sqn MM9-2	KY307760
ITS-update_normal.sqn MP1	KY307761
ITS-update_normal.sqn MP10	KY307762
ITS-update_normal.sqn MP11	KY307763
ITS-update_normal.sqn MP12-1	KY307764
ITS-update_normal.sqn MP12-2	KY307765
ITS-update_normal.sqn MP13	KY307766
ITS-update_normal.sqn MP14	KY307767
ITS-update_normal.sqn MP15	KY307768
ITS-update_normal.sqn MP16	KY307769
ITS-update_normal.sqn MP17	KY307770
ITS-update_normal.sqn MP18	KY307771
ITS-update_normal.sqn MP2	KY307772
ITS-update_normal.sqn MP3	KY307773
ITS-update_normal.sqn MP4	KY307774
ITS-update_normal.sqn MP5-1	KY307775
ITS-update_normal.sqn MP5-2	KY307776
ITS-update_normal.sqn MP6	KY307777
ITS-update_normal.sqn MP7	KY307778
ITS-update_normal.sqn MP8	KY307779
ITS-update_normal.sqn MP9-1	KY307780
ITS-update_normal.sqn MP9-2	KY307781
ITS-update_normal.sqn MS	KY307782
ITS-update_normal.sqn MX1	KY307783
ITS-update_normal.sqn MX2	KY307784
ITS-update_normal.sqn Sub	KY307785
